# Supplementary material for: MicroRNA Transcriptome in Swine Small Intestine during Weaning Stress
Source: PLoS One. 2013 Nov 18;8(11):e79343. doi: 10.1371/journal.pone.0079343 (PMC3832476; doi:10.1371/journal.pone.0079343)
Supplement: Table S2 — Read counts mapped to Sus scrofa genome and located on chromosomes. (XLS) [file pone.0079343.s005.xls]

## Sheet: Table_alignment_reads_collapsed
Read_ID	Read Sequence	Chr_ID	Length	Sequence (5'-3')	Mismatches	Edit String(M/m)
0_x450011	ctgacctatgaattgacagcc	SSC2	21	ctgacctatgaattgacagcc	0	mmmmmmmmmmmmmmmmmmmmm
450011_x316654	tgacctatgaattgacagaca	SSC10	21	tgacctatgaattgacagaca	0	mmmmmmmmmmmmmmmmmmmmm
450011_x316654	tgacctatgaattgacagaca	SSC2	21	tgacctatgaattgacagcca	1	mmmmmmmmmmmmmmmmmmMmm
766665_x260148	tgagatgaagcactgtagctc	SSC2	21	tgagatgaagcactgtagctc	0	mmmmmmmmmmmmmmmmmmmmm
1026813_x157709	tgagatgaagcactgtagct	SSC2	20	tgagatgaagcactgtagct	0	mmmmmmmmmmmmmmmmmmmm
1184522_x147963	tgagatgaagcactgtagctc	SSC2	21	tgagatgaagcactgtagctc	0	mmmmmmmmmmmmmmmmmmmmm
1332485_x127277	tgacctatgaattgacagcc	SSC2	20	tgacctatgaattgacagcc	0	mmmmmmmmmmmmmmmmmmmm
1332485_x127277	tgacctatgaattgacagcc	SSC10	20	tgacctatgaattgacagtc	1	mmmmmmmmmmmmmmmmmmMm
1459762_x117974	tgacctatgaattgacagac	SSC10	20	tgacctatgaattgacagac	0	mmmmmmmmmmmmmmmmmmmm
1459762_x117974	tgacctatgaattgacagac	SSC2	20	tgacctatgaattgacagcc	1	mmmmmmmmmmmmmmmmmmMm
1577736_x91159	tgacctatgaattgacagcca	SSC2	21	tgacctatgaattgacagcca	0	mmmmmmmmmmmmmmmmmmmmm
1577736_x91159	tgacctatgaattgacagcca	SSC10	21	tgacctatgaattgacagtca	1	mmmmmmmmmmmmmmmmmmMmm
1668895_x67813	ctgacctatgaattgacagaca	SSC2	22	ctgacctatgaattgacagcca	1	mmmmmmmmmmmmmmmmmmmMmm
1736708_x53288	tcagtgcactacagaactttgt	SSC18	22	tcagtgcactacagaactttgt	0	mmmmmmmmmmmmmmmmmmmmmm
1789996_x46419	ctgacctatgaattgacagcca	SSC2	22	ctgacctatgaattgacagcca	0	mmmmmmmmmmmmmmmmmmmmmm
1836415_x41531	tgacctatgaattgacagccag	SSC2	22	tgacctatgaattgacagccag	0	mmmmmmmmmmmmmmmmmmmmmm
1836415_x41531	tgacctatgaattgacagcca	SSC10	21	tgacctatgaattgacagtca	1	mmmmmmmmmmmmmmmmmmMmm
1877946_x35482	taccctgtagatccgaatttgt	SSC12	22	taccctgtagatccgaatttgt	0	mmmmmmmmmmmmmmmmmmmmmm
1913428_x35449	ttcacagtggctaagttctg	SSC10	20	ttcacagtggctaagttctg	0	mmmmmmmmmmmmmmmmmmmm
1913428_x35449	ttcacagtggctaagttctg	SSC2	20	ttcacagtggctaagttcgg	1	mmmmmmmmmmmmmmmmmmMm
1948877_x33330	tgagatgaagcactgtagctcg	SSC2	22	tgagatgaagcactgtagctcg	0	mmmmmmmmmmmmmmmmmmmmmm
1982207_x31892	tagcttatcagactgatgttga	SSC12	22	tagcttatcagactgatgttga	0	mmmmmmmmmmmmmmmmmmmmmm
2041412_x27040	ctgacctatgaattgacagac	SSC2	21	ctgacctatgaattgacagcc	1	mmmmmmmmmmmmmmmmmmmMm
2094595_x25122	caacggaatcccaaaagcagctg	SSC13	23	caacggaatcccaaaagcagctg	0	mmmmmmmmmmmmmmmmmmmmmmm
2119717_x22964	ctgacctatgaattgacagc	SSC2	20	ctgacctatgaattgacagc	0	mmmmmmmmmmmmmmmmmmmm
2142681_x21787	tgtaacagcgactccatgtggac	SSC10	23	tgtaacagcgactccatgtggac	0	mmmmmmmmmmmmmmmmmmmmmmm
2185680_x20341	agctgccagttgaagaactgt	SSC12	21	agctgccagttgaagaactgt	0	mmmmmmmmmmmmmmmmmmmmm
2206021_x19847	taccctgtagaaccgaatttgt	SSC15	22	taccctgtagaaccgaatttgt	0	mmmmmmmmmmmmmmmmmmmmmm
2225868_x19790	tgtaacagcaactccatgtgga	SSC2	22	tgtaacagcaactccatgtgga	0	mmmmmmmmmmmmmmmmmmmmmm
2264264_x18096	tgacctatgaattgacagccagt	SSC2	23	tgacctatgaattgacagccagt	0	mmmmmmmmmmmmmmmmmmmmmmm
2264264_x18096	tgacctatgaattgacagccagt	SSC10	23	tgacctatgaattgacagtcatt	2	mmmmmmmmmmmmmmmmmmMmmMm
2282360_x17237	tgagatgaagcactgtagctc	SSC2	21	tgagatgaagcactgtagctc	0	mmmmmmmmmmmmmmmmmmmmm
2299597_x16702	gatgaagcactgtagctc	SSC2	18	gatgaagcactgtagctc	0	mmmmmmmmmmmmmmmmmm
2316299_x16189	tgacctatgaattgacaga	SSC10	19	tgacctatgaattgacaga	0	mmmmmmmmmmmmmmmmmmm
2316299_x16189	tgacctatgaattgacag	SSC2	18	tgacctatgaattgacag	0	mmmmmmmmmmmmmmmmmm
2332488_x14852	tagcttatcagactgatgttgac	SSC12	23	tagcttatcagactgatgttgac	0	mmmmmmmmmmmmmmmmmmmmmmm
2347340_x14387	tgtaaacatccttgactggaagct	SSC6	24	tgtaaacatccttgactggaagct	0	mmmmmmmmmmmmmmmmmmmmmmmm
2375500_x13597	tgtaaacatcctcgactggaagct	SSC1	24	tgtaaacatcctcgactggaagct	0	mmmmmmmmmmmmmmmmmmmmmmmm
2389097_x13079	ttcacagtggctaagttctgc	SSC10	21	ttcacagtggctaagttctgc	0	mmmmmmmmmmmmmmmmmmmmm
2389097_x13079	ttcacagtggctaagttctgc	SSC2	21	ttcacagtggctaagttcggc	1	mmmmmmmmmmmmmmmmmmMmm
2402176_x12384	tagcttatcagactgatgttgact	SSC12	24	tagcttatcagactgatgttgact	0	mmmmmmmmmmmmmmmmmmmmmmmm
2414560_x12217	acattcaacgctgtcggtgagt	SSC10	22	acattcaacgctgtcggtgagt	0	mmmmmmmmmmmmmmmmmmmmmm
2414560_x12217	acattcaacgctgtcggtgagt	SSC1	22	acattcaacgctgtcggtgagt	0	mmmmmmmmmmmmmmmmmmmmmm
2438754_x11402	tgaggtagtaggttgtatagtt	SSC9	22	tgaggtagtaggttgtatagtt	0	mmmmmmmmmmmmmmmmmmmmmm
2438754_x11402	tgaggtagtaggttgtatagtt	SSC3	22	tgaggtagtaggttgtatagtt	0	mmmmmmmmmmmmmmmmmmmmmm
2438754_x11402	tgaggtagtaggttgtatagtt	SSC13	22	tgaggtagtaggttgtatggtt	1	mmmmmmmmmmmmmmmmmmMmmm
2461485_x11009	tgaggtagtagattgtatagtt	SSCX	22	tgaggtagtagattgtatagtt	0	mmmmmmmmmmmmmmmmmmmmmm
2461485_x11009	tgaggtagtagattgtatagtt	SSC3	22	tgaggtagtagattgtatagtt	0	mmmmmmmmmmmmmmmmmmmmmm
2472494_x10822	cattattacttttggtacgcg	SSC1	21	cattattacttttggtacgcg	0	mmmmmmmmmmmmmmmmmmmmm
2483316_x10726	ctgacctatgaattgacagcc	SSC2	21	ctgacctatgaattgacagcc	0	mmmmmmmmmmmmmmmmmmmmm
2494042_x10557	tgagatgaagcactgtagctc	SSC2	21	tgagatgaagcactgtagctc	0	mmmmmmmmmmmmmmmmmmmmm
2504599_x10421	tattgcacttgtcccggcctgt	SSCX	22	tattgcacttgtcccggcctgt	0	mmmmmmmmmmmmmmmmmmmmmm
2504599_x10421	tattgcacttgtcccggcctgt	SSCX	22	tattgcacttgtcccggcctgt	0	mmmmmmmmmmmmmmmmmmmmmm
2504599_x10421	tattgcacttgtcccggcctgt	SSC11	22	tattgcacttgtcccggcctgt	0	mmmmmmmmmmmmmmmmmmmmmm
2515020_x10172	gagatgaagcactgtagctc	SSC2	20	gagatgaagcactgtagctc	0	mmmmmmmmmmmmmmmmmmmm
2544776_x9283	gatgaagcactgtagctc	SSC2	18	gatgaagcactgtagctc	0	mmmmmmmmmmmmmmmmmm
2563339_x8101	tagcagcacgtaaatattggcg	SSC11	22	tagcagcacgtaaatattggcg	0	mmmmmmmmmmmmmmmmmmmmmm
2563339_x8101	tagcagcacgtaaatattggcg	SSC13	22	tagcagcacgtaaatattggcg	0	mmmmmmmmmmmmmmmmmmmmmm
2571440_x8045	tgagatgaagcactgtagc	SSC2	19	tgagatgaagcactgtagc	0	mmmmmmmmmmmmmmmmmmm
2579485_x7991	tgagatgaagcactgtagct	SSC2	20	tgagatgaagcactgtagct	0	mmmmmmmmmmmmmmmmmmmm
2587476_x7865	taccctgtagatccgaatttgtg	SSC12	23	taccctgtagatccgaatttgtg	0	mmmmmmmmmmmmmmmmmmmmmmm
2603173_x7313	tgaggtagtagtttgtacagtt	SSC13	22	tgaggtagtagtttgtacagtt	0	mmmmmmmmmmmmmmmmmmmmmm
2610486_x7150	tgtaaacatccccgactggaagct	SSC4	24	tgtaaacatccccgactggaagct	0	mmmmmmmmmmmmmmmmmmmmmmmm
2617636_x6961	acattcaacgctgtcggtgag	SSC10	21	acattcaacgctgtcggtgag	0	mmmmmmmmmmmmmmmmmmmmm
2617636_x6961	acattcaacgctgtcggtgag	SSC1	21	acattcaacgctgtcggtgag	0	mmmmmmmmmmmmmmmmmmmmm
2624597_x6858	tgacctatgaattgacagc	SSC2	19	tgacctatgaattgacagc	0	mmmmmmmmmmmmmmmmmmm
2624597_x6858	tgacctatgaattgacag	SSC10	18	tgacctatgaattgacag	0	mmmmmmmmmmmmmmmmmm
2631455_x6767	tgagatgaagcactgtagctcg	SSC2	22	tgagatgaagcactgtagctcg	0	mmmmmmmmmmmmmmmmmmmmmm
2638222_x6486	tgaggtagtagtttgtgctgtt	SSC5	22	tgaggtagtagtttgtgctgtt	0	mmmmmmmmmmmmmmmmmmmmmm
2638222_x6486	tgaggtagtagtttgtgctg	SSC6	20	tgaggtagtagtttgtgctg	0	mmmmmmmmmmmmmmmmmmmm
2663862_x6296	gagatgaagcactgtagct	SSC2	19	gagatgaagcactgtagct	0	mmmmmmmmmmmmmmmmmmm
2670158_x5874	gagatgaagcactgtagctc	SSC2	20	gagatgaagcactgtagctc	0	mmmmmmmmmmmmmmmmmmmm
2676032_x5866	tttggcaatggtagaactcacact	SSC18	24	tttggcaatggtagaactcacact	0	mmmmmmmmmmmmmmmmmmmmmmmm
2687667_x5580	tgtaacagcaactccatgtggaa	SSC2	23	tgtaacagcaactccatgtggaa	0	mmmmmmmmmmmmmmmmmmmmmmm
2693247_x5536	aacggaatcccaaaagcagctg	SSC13	22	aacggaatcccaaaagcagctg	0	mmmmmmmmmmmmmmmmmmmmmm
2698783_x5533	tgtaacagcgactccatgtgga	SSC10	22	tgtaacagcgactccatgtgga	0	mmmmmmmmmmmmmmmmmmmmmm
2704316_x5531	caaagaattctccttttgggct	SSC6	22	caaagaattctccttttgggct	0	mmmmmmmmmmmmmmmmmmmmmm
2709847_x5515	tattgcacttgtcccggcctgt	SSCX	22	tattgcacttgtcccggcctgt	0	mmmmmmmmmmmmmmmmmmmmmm
2709847_x5515	tattgcacttgtcccggcctgt	SSCX	22	tattgcacttgtcccggcctgt	0	mmmmmmmmmmmmmmmmmmmmmm
2709847_x5515	tattgcacttgtcccggcctgt	SSC11	22	tattgcacttgtcccggcctgt	0	mmmmmmmmmmmmmmmmmmmmmm
2715362_x5459	tagcttatcagactgatgttg	SSC12	21	tagcttatcagactgatgttg	0	mmmmmmmmmmmmmmmmmmmmm
2720821_x5421	tgacctatgaattgacagacaa	SSC10	22	tgacctatgaattgacagacaa	0	mmmmmmmmmmmmmmmmmmmmmm
2720821_x5421	tgacctatgaattgacagaca	SSC2	21	tgacctatgaattgacagcca	1	mmmmmmmmmmmmmmmmmmMmm
2736891_x5238	tgtaacagcgactccatgtggact	SSC10	24	tgtaacagcgactccatgtggact	0	mmmmmmmmmmmmmmmmmmmmmmmm
2752368_x5026	tgacctatgaattgacagccag	SSC2	22	tgacctatgaattgacagccag	0	mmmmmmmmmmmmmmmmmmmmmm
2762058_x4558	tttggcaatggtagaactcaca	SSC18	22	tttggcaatggtagaactcaca	0	mmmmmmmmmmmmmmmmmmmmmm
2771055_x4416	cctatgaattgacagcca	SSC1	18	cctatgaattgacagcca	0	mmmmmmmmmmmmmmmmmm
2771055_x4416	cctatgaattgacagcca	SSC2	18	cctatgaattgacagcca	0	mmmmmmmmmmmmmmmmmm
2775471_x4356	taatactgtctggtaatgccg	SSC6	21	taatactgtctggtaatgccg	0	mmmmmmmmmmmmmmmmmmmmm
2779827_x4294	cataaagtagaaagcactact	SSC12	21	cataaagtagaaagcactact	0	mmmmmmmmmmmmmmmmmmmmm
2800861_x4023	cactagattgtgagctcctgga	SSC13	22	cactagattgtgagctcctgga	0	mmmmmmmmmmmmmmmmmmmmmm
2800861_x4023	cactagattgtgagctcctgga	SSC10	22	cactagattgtgagctcctaga	1	mmmmmmmmmmmmmmmmmmmMmm
2800861_x4023	cactagattgtgagctcctgga	SSC12	22	cactagattgtgagctccatga	2	mmmmmmmmmmmmmmmmmmMMmm
2800861_x4023	cactagattgtgagctcctgga	SSCX	22	cactagattgtgagctccgtga	2	mmmmmmmmmmmmmmmmmmMMmm
2808785_x3863	tgacctatgaattgacagcca	SSC2	21	tgacctatgaattgacagcca	0	mmmmmmmmmmmmmmmmmmmmm
2808785_x3863	tgacctatgaattgacagcca	SSC10	21	tgacctatgaattgacagtca	1	mmmmmmmmmmmmmmmmmmMmm
2812648_x3832	tgtaaacatcctcgactgga	SSC1	20	tgtaaacatcctcgactgga	0	mmmmmmmmmmmmmmmmmmmm
2816480_x3796	cagtagtctgcacattggtt	SSC2	20	cagtagtctgcacattggtt	0	mmmmmmmmmmmmmmmmmmmm
2816480_x3796	cagtagtctgcacattggtt	SSC9	20	cagtagtctgcacattggtt	0	mmmmmmmmmmmmmmmmmmmm
2816480_x3796	cagtagtctgcacattggtt	SSC1	20	cagtagtctgcacattggtt	0	mmmmmmmmmmmmmmmmmmmm
2831217_x3554	ctgacctatgaattgacag	SSC2	19	ctgacctatgaattgacag	0	mmmmmmmmmmmmmmmmmmm
2838272_x3463	tattgcacttgtcccggcctgt	SSC11	22	tattgcacttgtcccggcctgt	0	mmmmmmmmmmmmmmmmmmmmmm
2838272_x3463	tattgcacttgtcccggcctgt	SSCX	22	tattgcacttgtcccggcctgt	0	mmmmmmmmmmmmmmmmmmmmmm
2838272_x3463	tattgcacttgtcccggcctgt	SSCX	22	tattgcacttgtcccggcctgt	0	mmmmmmmmmmmmmmmmmmmmmm
2841735_x3446	ctgacctatgaattgacag	SSC2	19	ctgacctatgaattgacag	0	mmmmmmmmmmmmmmmmmmm
2851950_x3340	gtccagttttcccaggaatccct	SSC2	23	gtccagttttcccaggaatccct	0	mmmmmmmmmmmmmmmmmmmmmmm
2851950_x3340	gtccagttttcccaggaatccct	SSC11	23	gtccagttttcccaggaatactt	2	mmmmmmmmmmmmmmmmmmmMmMm
2855290_x3286	ttcacagtggctaagttctgc	SSC10	21	ttcacagtggctaagttctgc	0	mmmmmmmmmmmmmmmmmmmmm
2855290_x3286	ttcacagtggctaagttctgc	SSC2	21	ttcacagtggctaagttcggc	1	mmmmmmmmmmmmmmmmmmMmm
2858576_x3226	tgtaacagcgactccatgtggac	SSC10	23	tgtaacagcgactccatgtggac	0	mmmmmmmmmmmmmmmmmmmmmmm
2864984_x3153	ccctgtagatccgaatttgtg	SSC12	21	ccctgtagatccgaatttgtg	0	mmmmmmmmmmmmmmmmmmmmm
2868137_x3084	tgacctatgaattgacagcc	SSC2	20	tgacctatgaattgacagcc	0	mmmmmmmmmmmmmmmmmmmm
2868137_x3084	tgacctatgaattgacagcc	SSC10	20	tgacctatgaattgacagtc	1	mmmmmmmmmmmmmmmmmmMm
2871221_x3077	tctgtcatttctgtaggccaat	SSC10	22	tctgtcatttctgtaggccaat	0	mmmmmmmmmmmmmmmmmmmmmm
2874298_x2831	gacctatgaattgacagcca	SSC2	20	gacctatgaattgacagcca	0	mmmmmmmmmmmmmmmmmmmm
2877129_x2752	cactagattgtgagctcctgga	SSC13	22	cactagattgtgagctcctgga	0	mmmmmmmmmmmmmmmmmmmmmm
2877129_x2752	cactagattgtgagctcctgga	SSC10	22	cactagattgtgagctcctaga	1	mmmmmmmmmmmmmmmmmmmMmm
2877129_x2752	cactagattgtgagctcctggaa	SSCX	23	cactagattgtgagctccgtgaa	2	mmmmmmmmmmmmmmmmmmMMmmm
2882611_x2725	ctgacctatgaattgacagccagt	SSC2	24	ctgacctatgaattgacagccagt	0	mmmmmmmmmmmmmmmmmmmmmmmm
2885336_x2707	tattgcacttgtcccggcctgt	SSCX	22	tattgcacttgtcccggcctgt	0	mmmmmmmmmmmmmmmmmmmmmm
2885336_x2707	tattgcacttgtcccggcctgt	SSCX	22	tattgcacttgtcccggcctgt	0	mmmmmmmmmmmmmmmmmmmmmm
2885336_x2707	tattgcacttgtcccggcctgt	SSC11	22	tattgcacttgtcccggcctgt	0	mmmmmmmmmmmmmmmmmmmmmm
2906342_x2534	tgtaacagcgactccatgtgga	SSC10	22	tgtaacagcgactccatgtgga	0	mmmmmmmmmmmmmmmmmmmmmm
2911401_x2509	taccctgtagatccgaatttg	SSC12	21	taccctgtagatccgaatttg	0	mmmmmmmmmmmmmmmmmmmmm
2913910_x2484	ctgacctatgaattgacagcca	SSC2	22	ctgacctatgaattgacagcca	0	mmmmmmmmmmmmmmmmmmmmmm
2916394_x2477	tgacctatgaattgacagccaa	SSC10	22	tgacctatgaattgacagtcaa	1	mmmmmmmmmmmmmmmmmmMmmm
2916394_x2477	tgacctatgaattgacagcca	SSC2	21	tgacctatgaattgacagcca	0	mmmmmmmmmmmmmmmmmmmmm
2918871_x2450	taccctgtagaaccgaatttgtg	SSC15	23	taccctgtagaaccgaatttgtg	0	mmmmmmmmmmmmmmmmmmmmmmm
2923733_x2382	tgaggtagtagattgtatagt	SSCX	21	tgaggtagtagattgtatagt	0	mmmmmmmmmmmmmmmmmmmmm
2923733_x2382	tgaggtagtagattgtatagt	SSC3	21	tgaggtagtagattgtatagt	0	mmmmmmmmmmmmmmmmmmmmm
2926115_x2329	gcagcattgtacagggctatga	SSC17	22	gcagcattgtacagggctatga	0	mmmmmmmmmmmmmmmmmmmmmm
2926115_x2329	gcagcattgtacagggctatga	SSC16	22	gcagcattgtacagggctatga	0	mmmmmmmmmmmmmmmmmmmmmm
2926115_x2329	gcagcattgtacagggctatga	SSC17	22	gcagcattgtacagggctatga	0	mmmmmmmmmmmmmmmmmmmmmm
2926115_x2329	gcagcattgtacagggctatga	SSC14	22	gcagcattgtacagggctatga	1	mmmmmmmmmmmmmmmmmmmmMm
2928444_x2300	tgtaaacatcctacactctcagct	SSC6	24	tgtaaacatcctacactctcagct	0	mmmmmmmmmmmmmmmmmmmmmmmm
2928444_x2300	tgtaaacatcctacactctcagct	SSC1	24	tgtaaacatcctacactctcagct	0	mmmmmmmmmmmmmmmmmmmmmmmm
2933040_x2238	cctatgaattgacagccag	SSC2	19	cctatgaattgacagccag	0	mmmmmmmmmmmmmmmmmmm
2933040_x2238	cctatgaattgacagcca	SSC1	18	cctatgaattgacagcca	0	mmmmmmmmmmmmmmmmmm
2935278_x2231	tgtaaacatcctcgactggaagc	SSC1	23	tgtaaacatcctcgactggaagc	0	mmmmmmmmmmmmmmmmmmmmmmm
2944121_x2190	tcagtgcactacagaactttg	SSC18	21	tcagtgcactacagaactttg	0	mmmmmmmmmmmmmmmmmmmmm
2948489_x2169	acggaatcccaaaagcagctg	SSC13	21	acggaatcccaaaagcagctg	0	mmmmmmmmmmmmmmmmmmmmm
2952824_x2164	attattacttttggtacgcg	SSC1	20	attattacttttggtacgcg	0	mmmmmmmmmmmmmmmmmmmm
2954988_x2139	caaagaattctccttttgggctt	SSC6	23	caaagaattctccttttgggctt	0	mmmmmmmmmmmmmmmmmmmmmmm
2961261_x1995	gatgaagcactgtagctcg	SSC2	19	gatgaagcactgtagctcg	0	mmmmmmmmmmmmmmmmmmm
2963256_x1986	taccctgtagatccgaatttgtg	SSC12	23	taccctgtagatccgaatttgtg	0	mmmmmmmmmmmmmmmmmmmmmmm
2967209_x1956	cagtgcactacagaactttgt	SSC18	21	cagtgcactacagaactttgt	0	mmmmmmmmmmmmmmmmmmmmm
2969165_x1954	ctagactgaagctccttgagga	SSC1	22	ctagactgaagctccttgtgaa	2	mmmmmmmmmmmmmmmmmmMmMm
2973040_x1912	ccctgtagatccgaatttgtg	SSC12	21	ccctgtagatccgaatttgtg	0	mmmmmmmmmmmmmmmmmmmmm
2976860_x1902	tcgaggagctcacagtctagt	SSC4	21	tcgaggagctcacagtctagt	0	mmmmmmmmmmmmmmmmmmmmm
2976860_x1902	tcgaggagctcacagtctagt	SSC6	21	tcgaggagctcacagtcttgt	1	mmmmmmmmmmmmmmmmmmMmm
2976860_x1902	tcgaggagctcacagtctagt	SSC6	21	tcgaggagctcacagtcttgt	1	mmmmmmmmmmmmmmmmmmMmm
2976860_x1902	tcgaggagctcacagtctagt	SSC12	21	tcgaggagctcacagtctcat	2	mmmmmmmmmmmmmmmmmmMMm
2980664_x1898	tgaggtagtaggttgtatagt	SSC3	21	tgaggtagtaggttgtatagt	0	mmmmmmmmmmmmmmmmmmmmm
2980664_x1898	tgaggtagtaggttgtatagt	SSC9	21	tgaggtagtaggttgtatagt	0	mmmmmmmmmmmmmmmmmmmmm
2980664_x1898	tgaggtagtaggttgtatagt	SSC13	21	tgaggtagtaggttgtatggt	1	mmmmmmmmmmmmmmmmmmMmm
2993775_x1826	ccctgtagatccgaatttgt	SSC12	20	ccctgtagatccgaatttgt	0	mmmmmmmmmmmmmmmmmmmm
3002818_x1758	atgacctatgaattgacagac	SSC10	21	atgacctatgaattgacagac	0	mmmmmmmmmmmmmmmmmmmmm
3006333_x1739	tagcttatcagactgatgttgac	SSC12	23	tagcttatcagactgatgttgac	0	mmmmmmmmmmmmmmmmmmmmmmm
3011525_x1706	cccataaagtagaaagcact	SSC12	20	cccataaagtagaaagcact	0	mmmmmmmmmmmmmmmmmmmm
3016585_x1657	tctgtcatttctgtaggccaata	SSC10	23	tctgtcatttctgtaggccaata	0	mmmmmmmmmmmmmmmmmmmmmmm
3019886_x1629	tcagtgcactacagaactttgt	SSC18	22	tcagtgcactacagaactttgt	0	mmmmmmmmmmmmmmmmmmmmmm
3021515_x1618	tacagtagtctgcacattggtt	SSC1	22	tacagtagtctgcacattggtt	0	mmmmmmmmmmmmmmmmmmmmmm
3021515_x1618	tacagtagtctgcacattggtt	SSC2	22	tacagtagtctgcacattggtt	0	mmmmmmmmmmmmmmmmmmmmmm
3021515_x1618	tacagtagtctgcacattggtt	SSC9	22	tacagtagtctgcacattggtt	0	mmmmmmmmmmmmmmmmmmmmmm
3031095_x1548	tccctgagaccctttaacctgt	SSC6	22	tccctgagaccctttaacctgt	0	mmmmmmmmmmmmmmmmmmmmmm
3032643_x1545	tgtaacagcaactccatgtgg	SSC2	21	tgtaacagcaactccatgtgg	0	mmmmmmmmmmmmmmmmmmmmm
3034188_x1518	taaaactgtctggtaaagat	SSCX	20	taaaactgtctggtaaaggt	1	mmmmmmmmmmmmmmmmmmMm
3037216_x1497	gtaaacatccttgactggaagct	SSC6	23	gtaaacatccttgactggaagct	0	mmmmmmmmmmmmmmmmmmmmmmm
3040210_x1496	ctgagatgaagcactgtagctc	SSC2	22	ctgagatgaagcactgtagctc	0	mmmmmmmmmmmmmmmmmmmmmm
3041706_x1496	tgacctatgaattgacag	SSC2	18	tgacctatgaattgacag	0	mmmmmmmmmmmmmmmmmm
3041706_x1496	tgacctatgaattgacag	SSC10	18	tgacctatgaattgacag	0	mmmmmmmmmmmmmmmmmm
3047609_x1453	ctgacctatgaattgacagcca	SSC2	22	ctgacctatgaattgacagcca	0	mmmmmmmmmmmmmmmmmmmmmm
3050514_x1446	gacctatgaattgacagcc	SSC2	19	gacctatgaattgacagcc	0	mmmmmmmmmmmmmmmmmmm
3053401_x1433	ctcaagtaatccaggataggct	SSCX	22	ctcaagtaatccaggataatct	2	mmmmmmmmmmmmmmmmmmMMmm
3054834_x1432	ctgacctatgaattgaca	SSC2	18	ctgacctatgaattgaca	0	mmmmmmmmmmmmmmmmmm
3056266_x1429	gacctatgaattgacagccag	SSC2	21	gacctatgaattgacagccag	0	mmmmmmmmmmmmmmmmmmmmm
3059121_x1405	tattgcacttgtcccggcctgtt	SSC11	23	tattgcacttgtcccggcctgtt	0	mmmmmmmmmmmmmmmmmmmmmmm
3059121_x1405	tattgcacttgtcccggcctgt	SSCX	22	tattgcacttgtcccggcctgt	0	mmmmmmmmmmmmmmmmmmmmmm
3059121_x1405	tattgcacttgtcccggcctgt	SSCX	22	tattgcacttgtcccggcctgt	0	mmmmmmmmmmmmmmmmmmmmmm
3060526_x1405	tgtaaacatcctcgactggaa	SSC1	21	tgtaaacatcctcgactggaa	0	mmmmmmmmmmmmmmmmmmmmm
3061931_x1397	tgtaaacatcctacactcagct	SSC4	22	tgtaaacatcctacactcagct	0	mmmmmmmmmmmmmmmmmmmmmm
3066121_x1379	tcagtgcactacagaactttg	SSC18	21	tcagtgcactacagaactttg	0	mmmmmmmmmmmmmmmmmmmmm
3067500_x1367	tctgacctatgaattgacagcc	SSC2	22	tctgacctatgaattgacagcc	0	mmmmmmmmmmmmmmmmmmmmmm
3070225_x1323	cacccgtagaaccgaccttgcg	SSC6	22	cacccgtagaaccgaccttgcg	0	mmmmmmmmmmmmmmmmmmmmmm
3074174_x1311	ctagactgaagctccttgag	SSC1	20	ctagactgaagctccttgtg	1	mmmmmmmmmmmmmmmmmmMm
3075485_x1304	gagatgaagcactgtagctcg	SSC2	21	gagatgaagcactgtagctcg	0	mmmmmmmmmmmmmmmmmmmmm
3078091_x1302	tgtaaacatccccgactggaagc	SSC4	23	tgtaaacatccccgactggaagc	0	mmmmmmmmmmmmmmmmmmmmmmm
3081931_x1261	tcacagtggctaagttctg	SSC10	19	tcacagtggctaagttctg	0	mmmmmmmmmmmmmmmmmmm
3086928_x1227	aaagaattctccttttgggct	SSC6	21	aaagaattctccttttgggct	0	mmmmmmmmmmmmmmmmmmmmm
3092996_x1201	ccccccactgctaaatttgactggctt	SSC9	27	ccccccactgctaaatttgactggctt	0	mmmmmmmmmmmmmmmmmmmmmmmmmmm
3092996_x1201	ccccccactgctaaatttgactggctt	SSC10	27	ccccccactgctaaatttgactggctt	0	mmmmmmmmmmmmmmmmmmmmmmmmmmm
3096589_x1188	tgacctatgaattgacagac	SSC10	20	tgacctatgaattgacagac	0	mmmmmmmmmmmmmmmmmmmm
3096589_x1188	tgacctatgaattgacagac	SSC2	20	tgacctatgaattgacagcc	1	mmmmmmmmmmmmmmmmmmMm
3097777_x1181	tgagatgaagcactgtag	SSC2	18	tgagatgaagcactgtag	0	mmmmmmmmmmmmmmmmmm
3098958_x1163	cgcctgtctgagcgtcgct	SSC6	19	cgcctgtctgagcgtcgct	0	mmmmmmmmmmmmmmmmmmm
3100121_x1157	ctgacctatgaattgacagaca	SSC2	22	ctgacctatgaattgacagcca	1	mmmmmmmmmmmmmmmmmmmMmm
3103578_x1128	tgaggtagtaagttgtattgtt	SSCX	22	tgaggtagtaagttgtattgtt	0	mmmmmmmmmmmmmmmmmmmmmm
3104706_x1123	accctgtagatccgaatttgt	SSC12	21	accctgtagatccgaatttgt	0	mmmmmmmmmmmmmmmmmmmmm
3109174_x1110	tgagatgaagcactgtagct	SSC2	20	tgagatgaagcactgtagct	0	mmmmmmmmmmmmmmmmmmmm
3110284_x1102	tcgaccggacctcgaccggct	SSC14	21	tcgaccggacctcgaccggct	0	mmmmmmmmmmmmmmmmmmmmm
3111386_x1098	gatgaagcactgtagctc	SSC2	18	gatgaagcactgtagctc	0	mmmmmmmmmmmmmmmmmm
3115726_x1063	caacagcagtcgatgggctgt	SSC12	21	caacagcagtcgatgggctgt	0	mmmmmmmmmmmmmmmmmmmmm
3117850_x1060	tgaggtaggaggttgtatagtt	SSC6	22	tgaggtaggaggttgtatagtt	0	mmmmmmmmmmmmmmmmmmmmmm
3118910_x1059	tgacctatgaattgacagccaa	SSC10	22	tgacctatgaattgacagtcaa	1	mmmmmmmmmmmmmmmmmmMmmm
3118910_x1059	tgacctatgaattgacagcca	SSC2	21	tgacctatgaattgacagcca	0	mmmmmmmmmmmmmmmmmmmmm
3122069_x1041	taccctgtagaaccgaatttg	SSC15	21	taccctgtagaaccgaatttg	0	mmmmmmmmmmmmmmmmmmmmm
3128285_x1023	tctgtcatttctgtaggcca	SSC10	20	tctgtcatttctgtaggcca	0	mmmmmmmmmmmmmmmmmmmm
3128285_x1023	tctgtcatttctgtaggcca	SSC1	20	tctgtcatttctgtaggcaa	1	mmmmmmmmmmmmmmmmmmMm
3128285_x1023	tctgtcatttctgtaggc	SSC2	18	tctgtcatttctgtaggc	0	mmmmmmmmmmmmmmmmmm
3134399_x1009	tgtgcaaatccatgcaaaactg	SSCX	22	tgtgcaaatccatgcaaaactg	0	mmmmmmmmmmmmmmmmmmmmmm
3134399_x1009	tgtgcaaatccatgcaaaactg	SSCX	22	tgtgcaaatccatgcaaaactg	0	mmmmmmmmmmmmmmmmmmmmmm
3134399_x1009	tgtgcaaatccatgcaaaactg	SSC11	22	tgtgcaaatccatgcaaaactg	0	mmmmmmmmmmmmmmmmmmmmmm
3135408_x1006	tgaggtagtagtttgtgctgtt	SSC5	22	tgaggtagtagtttgtgctgtt	0	mmmmmmmmmmmmmmmmmmmmmm
3137418_x1004	cctatgaattgacagccagt	SSC2	20	cctatgaattgacagccagt	0	mmmmmmmmmmmmmmmmmmmm
3137418_x1004	cctatgaattgacagccagt	SSC1	20	cctatgaattgacagccaat	1	mmmmmmmmmmmmmmmmmmMm
3138422_x1001	tcagtgcactacagaactt	SSC18	19	tcagtgcactacagaactt	0	mmmmmmmmmmmmmmmmmmm
3139423_x992	tgagatgaagcactgtagctcgg	SSC2	23	tgagatgaagcactgtagctcgg	0	mmmmmmmmmmmmmmmmmmmmmmm
3142386_x975	tgtaacagcgactccatg	SSC10	18	tgtaacagcgactccatg	0	mmmmmmmmmmmmmmmmmm
3144332_x968	tgtaaacatccttgactggaagc	SSC6	23	tgtaaacatccttgactggaagc	0	mmmmmmmmmmmmmmmmmmmmmmm
3145300_x961	taccctgtagatccgaatttgtgt	SSC12	24	taccctgtagatccgaatttgtgt	0	mmmmmmmmmmmmmmmmmmmmmmmm
3148181_x960	cagtagtctgcacattggtta	SSC9	21	cagtagtctgcacattggtta	0	mmmmmmmmmmmmmmmmmmmmm
3148181_x960	cagtagtctgcacattggtta	SSC1	21	cagtagtctgcacattggtta	0	mmmmmmmmmmmmmmmmmmmmm
3148181_x960	cagtagtctgcacattggtta	SSC2	21	cagtagtctgcacattggtta	0	mmmmmmmmmmmmmmmmmmmmm
3149141_x956	agcttatcagactgatgttga	SSC12	21	agcttatcagactgatgttga	0	mmmmmmmmmmmmmmmmmmmmm
3151047_x950	actagattgtgagctcctgga	SSC13	21	actagattgtgagctcctgga	0	mmmmmmmmmmmmmmmmmmmmm
3151047_x950	actagattgtgagctcctgga	SSC10	21	actagattgtgagctcctaga	1	mmmmmmmmmmmmmmmmmmMmm
3151047_x950	actagattgtgagctcctgga	SSC9	21	actagattgtgagctccttaa	2	mmmmmmmmmmmmmmmmmmMMm
3151047_x950	actagattgtgagctcctgga	SSC1	21	actagattgtgagctccttaa	2	mmmmmmmmmmmmmmmmmmMMm
3158591_x926	ctgagatgaagcactgtagct	SSC2	21	ctgagatgaagcactgtagct	0	mmmmmmmmmmmmmmmmmmmmm
3163198_x914	tattgcacttgtcccggcctg	SSC11	21	tattgcacttgtcccggcctg	0	mmmmmmmmmmmmmmmmmmmmm
3163198_x914	tattgcacttgtcccggcctg	SSCX	21	tattgcacttgtcccggcctg	0	mmmmmmmmmmmmmmmmmmmmm
3163198_x914	tattgcacttgtcccggcctg	SSCX	21	tattgcacttgtcccggcctg	0	mmmmmmmmmmmmmmmmmmmmm
3165024_x908	caaagaattctccttttgggc	SSC6	21	caaagaattctccttttgggc	0	mmmmmmmmmmmmmmmmmmmmm
3165024_x908	caaagaattctccttttgg	SSC13	19	caaagaattctccttttgg	0	mmmmmmmmmmmmmmmmmmm
3165932_x907	tcgaggagctcacagtctagt	SSC4	21	tcgaggagctcacagtctagt	0	mmmmmmmmmmmmmmmmmmmmm
3165932_x907	tcgaggagctcacagtctagt	SSC6	21	tcgaggagctcacagtcttgt	1	mmmmmmmmmmmmmmmmmmMmm
3165932_x907	tcgaggagctcacagtctagt	SSC6	21	tcgaggagctcacagtcttgt	1	mmmmmmmmmmmmmmmmmmMmm
3168647_x903	ttcacagtggctaagttctgca	SSC10	22	ttcacagtggctaagttctgca	0	mmmmmmmmmmmmmmmmmmmmmm
3168647_x903	ttcacagtggctaagttctgc	SSC2	21	ttcacagtggctaagttcggc	1	mmmmmmmmmmmmmmmmmmMmm
3171344_x890	tgtaaacatccccgactgga	SSC4	20	tgtaaacatccccgactgga	0	mmmmmmmmmmmmmmmmmmmm
3174001_x879	ctgacctatgaattgacagc	SSC2	20	ctgacctatgaattgacagc	0	mmmmmmmmmmmmmmmmmmmm
3177502_x868	gctgccagttgaagaactgt	SSC12	20	gctgccagttgaagaactgt	0	mmmmmmmmmmmmmmmmmmmm
3178370_x861	tgaggtagtagtttgtacagt	SSC13	21	tgaggtagtagtttgtacagt	0	mmmmmmmmmmmmmmmmmmmmm
3180092_x860	ttccatgagtgaaatctaatagtctgaca	SSC1	29	ttccatgagtgaaatctaatagtctgaca	0	mmmmmmmmmmmmmmmmmmmmmmmmmmmmm
3181808_x854	tgtaaacatccccgactggaa	SSC4	21	tgtaaacatccccgactggaa	0	mmmmmmmmmmmmmmmmmmmmm
3183510_x844	tattattacttttggtacgcg	SSC4	21	tattattacttttggtaccag	2	mmmmmmmmmmmmmmmmmmMMm
3186032_x833	tgagatgaagcactgtagct	SSC2	20	tgagatgaagcactgtagct	0	mmmmmmmmmmmmmmmmmmmm
3186865_x833	ctgacctatgaattgacagccag	SSC2	23	ctgacctatgaattgacagccag	0	mmmmmmmmmmmmmmmmmmmmmmm
3187698_x833	tcggatccgtctgagcttggct	SSC7	22	tcggatccgtctgagcttggct	0	mmmmmmmmmmmmmmmmmmmmmm
3189359_x828	cacccgtagaaccgaccttgc	SSC6	21	cacccgtagaaccgaccttgc	0	mmmmmmmmmmmmmmmmmmmmm
3191838_x819	tttggcaatggtagaactcacac	SSC18	23	tttggcaatggtagaactcacac	0	mmmmmmmmmmmmmmmmmmmmmmm
3192657_x818	caacggaatcccaaaagcagct	SSC13	22	caacggaatcccaaaagcagct	0	mmmmmmmmmmmmmmmmmmmmmm
3194289_x811	acattcaacgctgtcggtgagtt	SSC10	23	acattcaacgctgtcggtgagtt	0	mmmmmmmmmmmmmmmmmmmmmmm
3194289_x811	acattcaacgctgtcggtgagtt	SSC1	23	acattcaacgctgtcggtgagtt	0	mmmmmmmmmmmmmmmmmmmmmmm
3195904_x801	cccccactgctaaatttgactggctt	SSC9	26	cccccactgctaaatttgactggctt	0	mmmmmmmmmmmmmmmmmmmmmmmmmm
3195904_x801	cccccactgctaaatttgactggctt	SSC10	26	cccccactgctaaatttgactggctt	0	mmmmmmmmmmmmmmmmmmmmmmmmmm
3198301_x794	tgtaaacatcctcgactggaag	SSC1	22	tgtaaacatcctcgactggaag	0	mmmmmmmmmmmmmmmmmmmmmm
3199887_x792	tattgcacttgtcccggcctg	SSCX	21	tattgcacttgtcccggcctg	0	mmmmmmmmmmmmmmmmmmmmm
3199887_x792	tattgcacttgtcccggcctg	SSCX	21	tattgcacttgtcccggcctg	0	mmmmmmmmmmmmmmmmmmmmm
3199887_x792	tattgcacttgtcccggcctg	SSC11	21	tattgcacttgtcccggcctg	0	mmmmmmmmmmmmmmmmmmmmm
3204574_x773	ataaagtagaaagcactact	SSC12	20	ataaagtagaaagcactact	0	mmmmmmmmmmmmmmmmmmmm
3204574_x773	ataaagtagaaagcactact	SSCX	20	ataaagtagaaagcactatt	1	mmmmmmmmmmmmmmmmmmMm
3205347_x773	tttggcaatggtagaactcacactgg	SSC18	26	tttggcaatggtagaactcacactgg	0	mmmmmmmmmmmmmmmmmmmmmmmmmm
3206120_x773	gcatgtggttcagtggtagaattctcgcc	SSC4	29	gcatgtggttcagtggtagaattctcgcc	0	mmmmmmmmmmmmmmmmmmmmmmmmmmmmm
3206893_x771	tacagtactgtgataactga	SSC1	20	tacagtactgtgataactga	0	mmmmmmmmmmmmmmmmmmmm
3206893_x771	tacagtactgtgataactga	SSC6	20	tacagtactgtgataactga	0	mmmmmmmmmmmmmmmmmmmm
3208434_x769	cctggacttggagtcagaagg	SSC7	21	cctggacttggagtcagaaag	1	mmmmmmmmmmmmmmmmmmmMm
3208434_x769	cctggacttggagtcagaagg	SSC7	21	cctggacttggagtcagaatg	1	mmmmmmmmmmmmmmmmmmmMm
3209972_x767	ctgagatgaagcactgtagctc	SSC2	22	ctgagatgaagcactgtagctc	0	mmmmmmmmmmmmmmmmmmmmmm
3210739_x767	acattcaacctgtcggtgagtt	SSC2	22	acattcaacctgtcggtgagtt	0	mmmmmmmmmmmmmmmmmmmmmm
3214550_x753	tagcttatcagactgatgttga	SSC12	22	tagcttatcagactgatgttga	0	mmmmmmmmmmmmmmmmmmmmmm
3216050_x744	tatttgtgagaattctgatt	SSC1	20	tatttgtgagaattctgatt	0	mmmmmmmmmmmmmmmmmmmm
3216794_x744	gtacagtactgtgataactga	SSC1	21	gtacagtactgtgataactga	0	mmmmmmmmmmmmmmmmmmmmm
3216794_x744	gtacagtactgtgataactga	SSC6	21	gtacagtactgtgataactga	0	mmmmmmmmmmmmmmmmmmmmm
3218273_x730	taccctgtagaaccgaatttgtg	SSC15	23	taccctgtagaaccgaatttgtg	0	mmmmmmmmmmmmmmmmmmmmmmm
3219003_x724	gcagcattgtacagggctatg	SSC17	21	gcagcattgtacagggctatg	0	mmmmmmmmmmmmmmmmmmmmm
3219003_x724	gcagcattgtacagggctatg	SSC17	21	gcagcattgtacagggctatg	0	mmmmmmmmmmmmmmmmmmmmm
3219003_x724	gcagcattgtacagggctatg	SSC16	21	gcagcattgtacagggctatg	0	mmmmmmmmmmmmmmmmmmmmm
3219003_x724	gcagcattgtacagggctat	SSC14	20	gcagcattgtacagggctat	0	mmmmmmmmmmmmmmmmmmmm
3221883_x717	tagcttatcagactgatgt	SSC12	19	tagcttatcagactgatgt	0	mmmmmmmmmmmmmmmmmmm
3222600_x717	tcgtaccgtgagtaataatgcg	SSC1	22	tcgtaccgtgagtaataatgcg	0	mmmmmmmmmmmmmmmmmmmmmm
3223317_x715	tacagtactgtgataactgaa	SSC1	21	tacagtactgtgataactgaa	0	mmmmmmmmmmmmmmmmmmmmm
3223317_x715	tacagtactgtgataactgaa	SSC6	21	tacagtactgtgataactgaa	0	mmmmmmmmmmmmmmmmmmmmm
3224746_x713	tgagatgaagcactgtagc	SSC2	19	tgagatgaagcactgtagc	0	mmmmmmmmmmmmmmmmmmm
3226883_x710	ggcaagatgctggcatagctg	SSC1	21	ggcaagatgctggcatagctg	0	mmmmmmmmmmmmmmmmmmmmm
3227593_x709	cccagtgtttagactatctgttc	SSC1	23	cccagtgtttagactatctgttc	0	mmmmmmmmmmmmmmmmmmmmmmm
3229009_x700	acattcaacctgtcggtgagt	SSC2	21	acattcaacctgtcggtgagt	0	mmmmmmmmmmmmmmmmmmmmm
3229709_x700	tgagatgaagcactgtagctc	SSC2	21	tgagatgaagcactgtagctc	0	mmmmmmmmmmmmmmmmmmmmm
3233879_x689	gatgaagcactgtagctc	SSC2	18	gatgaagcactgtagctc	0	mmmmmmmmmmmmmmmmmm
3237297_x676	ttcacagtggctaagttct	SSC10	19	ttcacagtggctaagttct	0	mmmmmmmmmmmmmmmmmmm
3237297_x676	ttcacagtggctaagttc	SSC2	18	ttcacagtggctaagttc	0	mmmmmmmmmmmmmmmmmm
3237973_x674	acccgtagatccgaacttgtg	SSC9	21	acccgtagatccgaacttgtg	0	mmmmmmmmmmmmmmmmmmmmm
3239992_x669	gtaaacatcctcgactggaagct	SSC1	23	gtaaacatcctcgactggaagct	0	mmmmmmmmmmmmmmmmmmmmmmm
3240661_x668	actagattgtgagctcctgga	SSC13	21	actagattgtgagctcctgga	0	mmmmmmmmmmmmmmmmmmmmm
3240661_x668	actagattgtgagctcctgga	SSC10	21	actagattgtgagctcctaga	1	mmmmmmmmmmmmmmmmmmMmm
3240661_x668	actagattgtgagctcctggaa	SSC9	22	actagattgtgagctccttaaa	2	mmmmmmmmmmmmmmmmmmMMmm
3241994_x664	tacagtactgtgataactgaag	SSC1	22	tacagtactgtgataactgaag	0	mmmmmmmmmmmmmmmmmmmmmm
3241994_x664	tacagtactgtgataactgaag	SSC6	22	tacagtactgtgataactgaag	0	mmmmmmmmmmmmmmmmmmmmmm
3242658_x662	tcagtgcactacagaactttgt	SSC18	22	tcagtgcactacagaactttgt	0	mmmmmmmmmmmmmmmmmmmmmm
3243320_x661	gagatgaagcactgtagctc	SSC2	20	gagatgaagcactgtagctc	0	mmmmmmmmmmmmmmmmmmmm
3243981_x660	atgacctatgaattgacagaca	SSC10	22	atgacctatgaattgacagaca	0	mmmmmmmmmmmmmmmmmmmmmm
3244641_x659	agctgccagttgaagaactg	SSC12	20	agctgccagttgaagaactg	0	mmmmmmmmmmmmmmmmmmmm
3245300_x659	gtaacagcgactccatgtggac	SSC10	22	gtaacagcgactccatgtggac	0	mmmmmmmmmmmmmmmmmmmmmm
3247266_x646	cgcgacctcagatcagacgtggcgacccgc	SSC6	30	cgcgacctcagatcagacgtggcgacccgc	0	mmmmmmmmmmmmmmmmmmmmmmmmmmmmmm
3247912_x646	gcatgggtggttcagtggtagaattctcgcct	SSC1	32	gcatgggtggttcagtggtagaattctcgcct	0	mmmmmmmmmmmmmmmmmmmmmmmmmmmmmmmm
3247912_x646	gcatgggtggttcagtggtagaattctcgcct	SSC14	32	gcatgggtggttcagtggtagaattctcgcct	0	mmmmmmmmmmmmmmmmmmmmmmmmmmmmmmmm
3247912_x646	gcatgggtggttcagtggtagaattctcgcct	SSC1	32	gcatgggtggttcagtggtagaattctctcct	1	mmmmmmmmmmmmmmmmmmmmmmmmmmmmMmmm
3247912_x646	gcatgggtggttcagtggtagaattctcgcct	SSC17	32	gcatgggtggttcagtggtagaattctctcct	2	mmmmmmmmmmmmmmmmmmmMmmmmmmmmMmmm
3247912_x646	gcatgggtggttcagtggtagaattctcgcct	SSCX	32	gcatgggtggttcagtggttgaattctcacct	2	mmmmmmmmmmmmmmmmmmmMmmmmmmmmMmmm
3248558_x644	caacggaatcccaaaagcagctgt	SSC13	24	caacggaatcccaaaagcagctgt	0	mmmmmmmmmmmmmmmmmmmmmmmm
3250486_x641	tgtaacagcaactccatg	SSC2	18	tgtaacagcaactccatg	0	mmmmmmmmmmmmmmmmmm
3251127_x639	gcatgtggttcagtggtagaattctcgcct	SSC4	30	gcatgtggttcagtggtagaattctcgcct	0	mmmmmmmmmmmmmmmmmmmmmmmmmmmmmm
3253042_x635	tgacctatgaattgacaga	SSC10	19	tgacctatgaattgacaga	0	mmmmmmmmmmmmmmmmmmm
3253042_x635	tgacctatgaattgacag	SSC2	18	tgacctatgaattgacag	0	mmmmmmmmmmmmmmmmmm
3255567_x625	gtaacagcaactccatgtgga	SSC2	21	gtaacagcaactccatgtgga	0	mmmmmmmmmmmmmmmmmmmmm
3256192_x624	aagttctgagacactccgact	SSC18	21	aagttctgagacactccgact	0	mmmmmmmmmmmmmmmmmmmmm
3256816_x624	tccctgagaccctaacttgtga	SSC9	22	tccctgagaccctaacttgtga	0	mmmmmmmmmmmmmmmmmmmmmm
3256816_x624	tccctgagaccctaacttgtga	SSC9	22	tccctgagaccctaacttgtga	0	mmmmmmmmmmmmmmmmmmmmmm
3261764_x611	gtacctatgaattgacagcc	SSC1	20	gtacctatgaattgacagcc	0	mmmmmmmmmmmmmmmmmmmm
3263587_x603	ccctgtagaaccgaatttgtg	SSC15	21	ccctgtagaaccgaatttgtg	0	mmmmmmmmmmmmmmmmmmmmm
3264793_x602	gacctatgaattgacagccagt	SSC2	22	gacctatgaattgacagccagt	0	mmmmmmmmmmmmmmmmmmmmmm
3265395_x599	ccaaagctagctcaacata	SSCM	19	ccaaagctagctcaacata	0	mmmmmmmmmmmmmmmmmmm
3267181_x592	tccctgtggtctagtggttaggattcggcgc	SSC7	31	tccctgtggtctagtggttaggattcagtgc	2	mmmmmmmmmmmmmmmmmmmmmmmmmmMmMmm
3270721_x587	tgaggtagtagtttgtgctgt	SSC5	21	tgaggtagtagtttgtgctgt	0	mmmmmmmmmmmmmmmmmmmmm
3270721_x587	tgaggtagtagtttgtgctg	SSC6	20	tgaggtagtagtttgtgctg	0	mmmmmmmmmmmmmmmmmmmm
3275388_x580	ccctgtagaaccgaatttgt	SSC15	20	ccctgtagaaccgaatttgt	0	mmmmmmmmmmmmmmmmmmmm
3275968_x577	accctgtagaaccgaatttgt	SSC15	21	accctgtagaaccgaatttgt	0	mmmmmmmmmmmmmmmmmmmmm
3277119_x573	ttcctggaaatactgttctt	SSC2	20	ttcctggaaatactgttctt	0	mmmmmmmmmmmmmmmmmmmm
3279404_x570	tcagtgcatcacagaactttgt	SSC5	22	tcagtgcatcacagaactttgt	0	mmmmmmmmmmmmmmmmmmmmmm
3279974_x569	tggaagactagtgattttgttgtt	SSC1	24	tggaagactagtgattttgttgtt	0	mmmmmmmmmmmmmmmmmmmmmmmm
3282235_x559	gtacagtactgtgataactgaa	SSC1	22	gtacagtactgtgataactgaa	0	mmmmmmmmmmmmmmmmmmmmmm
3282235_x559	gtacagtactgtgataactgaa	SSC6	22	gtacagtactgtgataactgaa	0	mmmmmmmmmmmmmmmmmmmmmm
3283352_x557	ccaaagctagctcaacatacta	SSCM	22	ccaaagctagctcaacatacta	0	mmmmmmmmmmmmmmmmmmmmmm
3285022_x555	tgacctatgaattaacagaca	SSC8	21	tgacctatgaattaacaggaa	2	mmmmmmmmmmmmmmmmmmMMm
3285577_x555	tgtaacagcgactccatgtgg	SSC10	21	tgtaacagcgactccatgtgg	0	mmmmmmmmmmmmmmmmmmmmm
3286132_x553	ttataaagcaatgagactgatt	SSC2	22	ttataaagcaatgagactgatt	0	mmmmmmmmmmmmmmmmmmmmmm
3286132_x553	ttataaagcaatgagactgatt	SSC2	22	ttataaagcaatgagactgatt	0	mmmmmmmmmmmmmmmmmmmmmm
3289983_x544	tccctgagaccctttaacctgtg	SSC6	23	tccctgagaccctttaacctgtg	0	mmmmmmmmmmmmmmmmmmmmmmm
3291071_x542	acattcattgctgtcggtgggt	SSC10	22	acattcattgctgtcggtgggt	0	mmmmmmmmmmmmmmmmmmmmmm
3291071_x542	acattcattgctgtcggtgggt	SSC1	22	acattcattgctgtcggtgggt	0	mmmmmmmmmmmmmmmmmmmmmm
3293762_x531	ttcacagtggctaagttccg	SSC2	20	ttcacagtggctaagttccg	0	mmmmmmmmmmmmmmmmmmmm
3293762_x531	ttcacagtggctaagttccg	SSC10	20	ttcacagtggctaagttcag	1	mmmmmmmmmmmmmmmmmmMm
3294823_x526	tttggcaatggtagaactcacactg	SSC18	25	tttggcaatggtagaactcacactg	0	mmmmmmmmmmmmmmmmmmmmmmmmm
3298988_x515	tacagtactgtgataactgaa	SSC1	21	tacagtactgtgataactgaa	0	mmmmmmmmmmmmmmmmmmmmm
3298988_x515	tacagtactgtgataactgaa	SSC6	21	tacagtactgtgataactgaa	0	mmmmmmmmmmmmmmmmmmmmm
3299503_x515	ttattacttttggtacgcg	SSC1	19	ttattacttttggtacgcg	0	mmmmmmmmmmmmmmmmmmm
3300018_x514	cccccacaaccacgtttgactgactgtgttt	SSC9	31	cccccacaaccacgtttgactgactgtgttt	0	mmmmmmmmmmmmmmmmmmmmmmmmmmmmmmm
3303087_x508	tgagatgaagcactgtagc	SSC2	19	tgagatgaagcactgtagc	0	mmmmmmmmmmmmmmmmmmm
3304610_x502	tcacagtggctaagttctgc	SSC10	20	tcacagtggctaagttctgc	0	mmmmmmmmmmmmmmmmmmmm
3305112_x500	tacgcctgtctgagcgtcgct	SSC6	21	tacgcctgtctgagcgtcgct	0	mmmmmmmmmmmmmmmmmmmmm
3306612_x500	tagcttatcagactgatgtt	SSC12	20	tagcttatcagactgatgtt	0	mmmmmmmmmmmmmmmmmmmm
3307112_x499	gtccagttttcccaggaatccc	SSC2	22	gtccagttttcccaggaatccc	0	mmmmmmmmmmmmmmmmmmmmmm
3307112_x499	gtccagttttcccaggaatcc	SSC11	21	gtccagttttcccaggaatac	1	mmmmmmmmmmmmmmmmmmmMm
3307611_x497	tcagtgcactacagaactttgttt	SSC18	24	tcagtgcactacagaactttgtgt	1	mmmmmmmmmmmmmmmmmmmmmmMm
3308605_x496	tcacattgccagggattaccac	SSC10	22	tcacattgccagggattaccac	0	mmmmmmmmmmmmmmmmmmmmmm
3310086_x491	tgagacctctgggttctgagct	SSC6	22	tgagacctctgggttctgagct	0	mmmmmmmmmmmmmmmmmmmmmm
3311068_x488	tgtaaacatccccgactggaag	SSC4	22	tgtaaacatccccgactggaag	0	mmmmmmmmmmmmmmmmmmmmmm
3314943_x479	acccgtagatccgaacttgt	SSC9	20	acccgtagatccgaacttgt	0	mmmmmmmmmmmmmmmmmmmm
3315422_x477	ggtagtaggttgtatagtt	SSC9	19	ggtagtaggttgtatagtt	0	mmmmmmmmmmmmmmmmmmm
3315422_x477	ggtagtaggttgtatagtt	SSC3	19	ggtagtaggttgtatagtt	0	mmmmmmmmmmmmmmmmmmm
3316850_x471	tttggcaatggtagaactca	SSC18	20	tttggcaatggtagaactca	0	mmmmmmmmmmmmmmmmmmmm
3317321_x470	tgagatgaagcactgtagctc	SSC2	21	tgagatgaagcactgtagctc	0	mmmmmmmmmmmmmmmmmmmmm
3317791_x469	tcctgtactgagctgccccgag	SSC17	22	tcctgtactgagctgccccgag	0	mmmmmmmmmmmmmmmmmmmmmm
3317791_x469	tcctgtactgagctgccccgag	SSC17	22	tcctgtactgagctgccccgag	0	mmmmmmmmmmmmmmmmmmmmmm
3318728_x467	ttcaagtaattcaggatagg	SSC17	20	ttcaagtaattcaggataag	1	mmmmmmmmmmmmmmmmmmMm
3319195_x466	ccctgtagaaccgaatttgtgt	SSC15	22	ccctgtagaaccgaatttgtgt	0	mmmmmmmmmmmmmmmmmmmmmm
3320589_x462	cattcaacgctgtcggtgagt	SSC10	21	cattcaacgctgtcggtgagt	0	mmmmmmmmmmmmmmmmmmmmm
3320589_x462	cattcaacgctgtcggtgagt	SSC1	21	cattcaacgctgtcggtgagt	0	mmmmmmmmmmmmmmmmmmmmm
3322434_x458	tcacattgccagggattacc	SSC10	20	tcacattgccagggattacc	0	mmmmmmmmmmmmmmmmmmmm
3323349_x456	aaagaattctccttttgggctt	SSC6	22	aaagaattctccttttgggctt	0	mmmmmmmmmmmmmmmmmmmmmm
3323805_x454	tgaggtagtagtttgtgctgtt	SSC5	22	tgaggtagtagtttgtgctgtt	0	mmmmmmmmmmmmmmmmmmmmmm
3324713_x453	gatgaagcactgtagctcg	SSC2	19	gatgaagcactgtagctcg	0	mmmmmmmmmmmmmmmmmmm
3326524_x452	tgaggtagtagtttgtgc	SSC6	18	tgaggtagtagtttgtgc	0	mmmmmmmmmmmmmmmmmm
3326524_x452	tgaggtagtagtttgtgc	SSC5	18	tgaggtagtagtttgtgc	0	mmmmmmmmmmmmmmmmmm
3327428_x451	ctagactgaagctccttgaga	SSC1	21	ctagactgaagctccttgtga	1	mmmmmmmmmmmmmmmmmmMmm
3327879_x450	gctcggtctgaggcccctcagt	SSC12	22	gctcggtctgaggcccctcagt	0	mmmmmmmmmmmmmmmmmmmmmm
3328329_x450	cactagattgtgagctcctgg	SSC13	21	cactagattgtgagctcctgg	0	mmmmmmmmmmmmmmmmmmmmm
3328329_x450	cactagattgtgagctcctgg	SSC10	21	cactagattgtgagctcctag	1	mmmmmmmmmmmmmmmmmmmMm
3328329_x450	cactagattgtgagctcctgg	SSCX	21	cactagattgtgagctccgtg	2	mmmmmmmmmmmmmmmmmmMMm
3328329_x450	cactagattgtgagctcctgg	SSC12	21	cactagattgtgagctccatg	2	mmmmmmmmmmmmmmmmmmMMm
3328779_x449	tgaggtagtaggttgtatggtt	SSC13	22	tgaggtagtaggttgtatggtt	0	mmmmmmmmmmmmmmmmmmmmmm
3328779_x449	tgaggtagtaggttgtatggtt	SSC9	22	tgaggtagtaggttgtattgtt	1	mmmmmmmmmmmmmmmmmmMmmm
3328779_x449	tgaggtagtaggttgtatggtt	SSC3	22	tgaggtagtaggttgtatagtt	1	mmmmmmmmmmmmmmmmmmMmmm
3329228_x448	ggtagtagattgtatagtt	SSCX	19	ggtagtagattgtatagtt	0	mmmmmmmmmmmmmmmmmmm
3329228_x448	ggtagtagattgtatagtt	SSC3	19	ggtagtagattgtatagtt	0	mmmmmmmmmmmmmmmmmmm
3330122_x445	tccctgagaccctttaacctgtga	SSC6	24	tccctgagaccctttaacctgtga	0	mmmmmmmmmmmmmmmmmmmmmmmm
3330567_x444	cctatgaattgacagaca	SSC10	18	cctatgaattgacagaca	0	mmmmmmmmmmmmmmmmmm
3331011_x444	tattgcacttgtcccggcctgtag	SSCX	24	tattgcacttgtcccggcctgtcg	1	mmmmmmmmmmmmmmmmmmmmmmMm
3331011_x444	tattgcacttgtcccggcctgtag	SSCX	24	tattgcacttgtcccggcctgtcg	1	mmmmmmmmmmmmmmmmmmmmmmMm
3331011_x444	tattgcacttgtcccggcctgtag	SSC11	24	tattgcacttgtcccggcctgttg	1	mmmmmmmmmmmmmmmmmmmmmmMm
3331455_x443	cgcctgtctgagcgtcgctt	SSC6	20	cgcctgtctgagcgtcgctt	0	mmmmmmmmmmmmmmmmmmmm
3332340_x442	tgagatgaagcactgtagctcg	SSC2	22	tgagatgaagcactgtagctcg	0	mmmmmmmmmmmmmmmmmmmmmm
3333663_x440	agcttatcagactgatgttgac	SSC12	22	agcttatcagactgatgttgac	0	mmmmmmmmmmmmmmmmmmmmmm
3334980_x438	gtacctatgaattgacagaca	SSC1	21	gtacctatgaattgacagcca	1	mmmmmmmmmmmmmmmmmmMmm
3335856_x438	tagcagcacgtaaatattggc	SSC11	21	tagcagcacgtaaatattggc	0	mmmmmmmmmmmmmmmmmmmmm
3335856_x438	tagcagcacgtaaatattggc	SSC13	21	tagcagcacgtaaatattggc	0	mmmmmmmmmmmmmmmmmmmmm
3336294_x438	tgtaaacatcctcgactggaag	SSC1	22	tgtaaacatcctcgactggaag	0	mmmmmmmmmmmmmmmmmmmmmm
3337168_x435	ttcacagtggctaagttctg	SSC10	20	ttcacagtggctaagttctg	0	mmmmmmmmmmmmmmmmmmmm
3337168_x435	ttcacagtggctaagttctg	SSC2	20	ttcacagtggctaagttcgg	1	mmmmmmmmmmmmmmmmmmMm
3339757_x427	ccctgtagatccgaatttgtgt	SSC12	22	ccctgtagatccgaatttgtgt	0	mmmmmmmmmmmmmmmmmmmmmm
3340184_x426	tcagtgcatcacagaactttgt	SSC5	22	tcagtgcatcacagaactttgt	0	mmmmmmmmmmmmmmmmmmmmmm
3341462_x426	tgagaactgaattccatgggtt	SSC16	22	tgagaactgaattccatgggtt	0	mmmmmmmmmmmmmmmmmmmmmm
3343159_x421	tgaggtagtagtttgtacagttt	SSC13	23	tgaggtagtagtttgtacagttt	0	mmmmmmmmmmmmmmmmmmmmmmm
3344418_x418	tcagtgcatcacagaactttgttt	SSC5	24	tcagtgcatcacagaactttgtct	1	mmmmmmmmmmmmmmmmmmmmmmMm
3344836_x418	ttcaagtaattcaggatagg	SSC17	20	ttcaagtaattcaggataag	1	mmmmmmmmmmmmmmmmmmMm
3345672_x415	tgagatgaagcactgtagctc	SSC2	21	tgagatgaagcactgtagctc	0	mmmmmmmmmmmmmmmmmmmmm
3346087_x415	acctatgaattgacagcc	SSC1	18	acctatgaattgacagcc	0	mmmmmmmmmmmmmmmmmm
3346087_x415	acctatgaattgacagcc	SSC2	18	acctatgaattgacagcc	0	mmmmmmmmmmmmmmmmmm
3348569_x411	ctgacctatgaattgacagc	SSC2	20	ctgacctatgaattgacagc	0	mmmmmmmmmmmmmmmmmmmm
3348980_x411	gagatgaagcactgtagctc	SSC2	20	gagatgaagcactgtagctc	0	mmmmmmmmmmmmmmmmmmmm
3349802_x410	tttggcaatggtagaactcac	SSC18	21	tttggcaatggtagaactcac	0	mmmmmmmmmmmmmmmmmmmmm
3351030_x408	tactagattgtgagctcctgga	SSC6	22	tactagattgtgagctccgaga	2	mmmmmmmmmmmmmmmmmmMMmm
3351030_x408	tactagattgtgagctcctgga	SSC9	22	tactagattgtgagctccttaa	2	mmmmmmmmmmmmmmmmmmmMMm
3352661_x407	ctgacctatgaattgacagcc	SSC2	21	ctgacctatgaattgacagcc	0	mmmmmmmmmmmmmmmmmmmmm
3353068_x405	gcagcattgtacagggctat	SSC17	20	gcagcattgtacagggctat	0	mmmmmmmmmmmmmmmmmmmm
3353068_x405	gcagcattgtacagggctat	SSC17	20	gcagcattgtacagggctat	0	mmmmmmmmmmmmmmmmmmmm
3353068_x405	gcagcattgtacagggctat	SSC16	20	gcagcattgtacagggctat	0	mmmmmmmmmmmmmmmmmmmm
3353068_x405	gcagcattgtacagggctat	SSC14	20	gcagcattgtacagggctat	0	mmmmmmmmmmmmmmmmmmmm
3354281_x403	taccctgtagaaccgaatttgtgt	SSC15	24	taccctgtagaaccgaatttgtgt	0	mmmmmmmmmmmmmmmmmmmmmmmm
3355087_x402	ctgacctatgaattgacagccatt	SSC2	24	ctgacctatgaattgacagccagt	1	mmmmmmmmmmmmmmmmmmmmmmMm
3355489_x402	tattgcacttgtcccggcctgtaaa	SSCX	25	tattgcacttgtcccggcctgtcca	2	mmmmmmmmmmmmmmmmmmmmmmMMm
3355489_x402	tattgcacttgtcccggcctgtaaa	SSCX	25	tattgcacttgtcccggcctgtcca	2	mmmmmmmmmmmmmmmmmmmmmmMMm
3355489_x402	tattgcacttgtcccggcctgtaaa	SSC11	25	tattgcacttgtcccggcctgttga	2	mmmmmmmmmmmmmmmmmmmmmmMMm
3356291_x400	tagactgaagctccttgag	SSC1	19	tagactgaagctccttgag	0	mmmmmmmmmmmmmmmmmmm
3356691_x400	ctgacctatgaattgacagcca	SSC2	22	ctgacctatgaattgacagcca	0	mmmmmmmmmmmmmmmmmmmmmm
3357890_x399	tattgcacttgtcccggcctgtt	SSC11	23	tattgcacttgtcccggcctgtt	0	mmmmmmmmmmmmmmmmmmmmmmm
3357890_x399	tattgcacttgtcccggcctgt	SSCX	22	tattgcacttgtcccggcctgt	0	mmmmmmmmmmmmmmmmmmmmmm
3357890_x399	tattgcacttgtcccggcctgt	SSCX	22	tattgcacttgtcccggcctgt	0	mmmmmmmmmmmmmmmmmmmmmm
3359085_x396	tgaggtagtaggttgtatagttt	SSC9	23	tgaggtagtaggttgtatagttt	0	mmmmmmmmmmmmmmmmmmmmmmm
3359085_x396	tgaggtagtaggttgtatagttt	SSC3	23	tgaggtagtaggttgtatagttt	0	mmmmmmmmmmmmmmmmmmmmmmm
3359085_x396	tgaggtagtaggttgtatagttt	SSC13	23	tgaggtagtaggttgtatggttt	1	mmmmmmmmmmmmmmmmmmMmmmm
3359481_x394	tgaggtagtagattgtatagtt	SSCX	22	tgaggtagtagattgtatagtt	0	mmmmmmmmmmmmmmmmmmmmmm
3359481_x394	tgaggtagtagattgtatagtt	SSC3	22	tgaggtagtagattgtatagtt	0	mmmmmmmmmmmmmmmmmmmmmm
3360269_x394	cccataaagtagaaagcactac	SSC12	22	cccataaagtagaaagcactac	0	mmmmmmmmmmmmmmmmmmmmmm
3360663_x394	tcagtgcactacagaactttgtc	SSC18	23	tcagtgcactacagaactttgtc	0	mmmmmmmmmmmmmmmmmmmmmmm
3363394_x388	gaggtagtaggttgcatagtt	SSC3	21	gaggtagtaggttgcatagtt	0	mmmmmmmmmmmmmmmmmmmmm
3364169_x386	ccctgtagaaccgaatttgtg	SSC15	21	ccctgtagaaccgaatttgtg	0	mmmmmmmmmmmmmmmmmmmmm
3364941_x386	cattattacttttggtacgcg	SSC1	21	cattattacttttggtacgcg	0	mmmmmmmmmmmmmmmmmmmmm
3365712_x384	tggctcagttcagcaggaac	SSC10	20	tggctcagttcagcaggaac	0	mmmmmmmmmmmmmmmmmmmm
3365712_x384	tggctcagttcagcaggaac	SSC2	20	tggctcagttcagcaggaac	0	mmmmmmmmmmmmmmmmmmmm
3367997_x377	tgtaaacatcctacactctcagc	SSC1	23	tgtaaacatcctacactctcagc	0	mmmmmmmmmmmmmmmmmmmmmmm
3367997_x377	tgtaaacatcctacactctcagc	SSC6	23	tgtaaacatcctacactctcagc	0	mmmmmmmmmmmmmmmmmmmmmmm
3370620_x371	tgacctatgaattgacagccatt	SSC2	23	tgacctatgaattgacagccagt	1	mmmmmmmmmmmmmmmmmmmmmMm
3370620_x371	tgacctatgaattgacagccatt	SSC10	23	tgacctatgaattgacagtcatt	2	mmmmmmmmmmmmmmmmmmMmmMm
3371730_x369	tcggatccgtctgagcttgg	SSC7	20	tcggatccgtctgagcttgg	0	mmmmmmmmmmmmmmmmmmmm
3372468_x366	tagcttatcagactgatgttgac	SSC12	23	tagcttatcagactgatgttgac	0	mmmmmmmmmmmmmmmmmmmmmmm
3372834_x366	taatactgtctggtaatgcc	SSC6	20	taatactgtctggtaatgcc	0	mmmmmmmmmmmmmmmmmmmm
3373931_x365	tgtaacagcaactccatgtggaa	SSC2	23	tgtaacagcaactccatgtggaa	0	mmmmmmmmmmmmmmmmmmmmmmm
3374661_x364	taccctgtagatccgaatttgtg	SSC12	23	taccctgtagatccgaatttgtg	0	mmmmmmmmmmmmmmmmmmmmmmm
3375751_x363	tccctgtggtctagtggttaggattcggcgct	SSC7	32	tccctgtggtctagtggttaggattcagtgct	2	mmmmmmmmmmmmmmmmmmmmmmmmmmMmMmmm
3376114_x363	cttatcaggttgtattgtaatt	SSCX	22	cttatcaggttgtattgtaatt	0	mmmmmmmmmmmmmmmmmmmmmm
3378273_x356	agcttatcagactgatgttgact	SSC12	23	agcttatcagactgatgttgact	0	mmmmmmmmmmmmmmmmmmmmmmm
3378629_x356	tctgtcatttctgtaggcc	SSC10	19	tctgtcatttctgtaggcc	0	mmmmmmmmmmmmmmmmmmm
3378629_x356	tctgtcatttctgtaggc	SSC1	18	tctgtcatttctgtaggc	0	mmmmmmmmmmmmmmmmmm
3378629_x356	tctgtcatttctgtaggc	SSC2	18	tctgtcatttctgtaggc	0	mmmmmmmmmmmmmmmmmm
3380045_x352	gctacattgtctgctgggttt	SSCX	21	gctacattgtctgctgggttt	0	mmmmmmmmmmmmmmmmmmmmm
3380749_x352	attgcacttgtcccggcctgt	SSCX	21	attgcacttgtcccggcctgt	0	mmmmmmmmmmmmmmmmmmmmm
3380749_x352	attgcacttgtcccggcctgt	SSCX	21	attgcacttgtcccggcctgt	0	mmmmmmmmmmmmmmmmmmmmm
3380749_x352	attgcacttgtcccggcctgt	SSC11	21	attgcacttgtcccggcctgt	0	mmmmmmmmmmmmmmmmmmmmm
3381803_x350	ccctgtagatccgaatttgtg	SSC12	21	ccctgtagatccgaatttgtg	0	mmmmmmmmmmmmmmmmmmmmm
3384941_x348	tagcagcacgtaaatattggcgt	SSC11	23	tagcagcacgtaaatattggcgt	0	mmmmmmmmmmmmmmmmmmmmmmm
3384941_x348	tagcagcacgtaaatattggcgt	SSC13	23	tagcagcacgtaaatattggcgt	0	mmmmmmmmmmmmmmmmmmmmmmm
3385637_x347	tgaggtagtaggttgtatagtt	SSC9	22	tgaggtagtaggttgtatagtt	0	mmmmmmmmmmmmmmmmmmmmmm
3385637_x347	tgaggtagtaggttgtatagtt	SSC3	22	tgaggtagtaggttgtatagtt	0	mmmmmmmmmmmmmmmmmmmmmm
3385637_x347	tgaggtagtaggttgtatagtt	SSC13	22	tgaggtagtaggttgtatggtt	1	mmmmmmmmmmmmmmmmmmMmmm
3386331_x347	tgacctatgaattgacagac	SSC10	20	tgacctatgaattgacagac	0	mmmmmmmmmmmmmmmmmmmm
3386331_x347	tgacctatgaattgacagac	SSC2	20	tgacctatgaattgacagcc	1	mmmmmmmmmmmmmmmmmmMm
3387372_x346	ccataaagtagaaagcact	SSC12	19	ccataaagtagaaagcact	0	mmmmmmmmmmmmmmmmmmm
3387372_x346	ccataaagtagaaagcac	SSC10	18	ccataaagtagaaagcac	0	mmmmmmmmmmmmmmmmmm
3387372_x346	ccataaagtagaaagcac	SSC4	18	ccataaagtagaaagcac	0	mmmmmmmmmmmmmmmmmm
3389444_x344	atgacacgatcactcccgttg	SSC13	21	atgacacgatcactcccgttg	0	mmmmmmmmmmmmmmmmmmmmm
3394215_x337	acattcattgctgtcggtggg	SSC1	21	acattcattgctgtcggtggg	0	mmmmmmmmmmmmmmmmmmmmm
3394215_x337	acattcattgctgtcggtggg	SSC10	21	acattcattgctgtcggtggg	0	mmmmmmmmmmmmmmmmmmmmm
3395889_x332	acccgtagatccgaacttgtg	SSC9	21	acccgtagatccgaacttgtg	0	mmmmmmmmmmmmmmmmmmmmm
3396552_x330	taaagtgcttatagtgcaggtag	SSC11	23	taaagtgcttatagtgcaggtag	0	mmmmmmmmmmmmmmmmmmmmmmm
3396882_x330	tttggtccccttcaaccagctgt	SSC17	23	tttggtccccttcaaccagctgt	0	mmmmmmmmmmmmmmmmmmmmmmm
3396882_x330	tttggtccccttcaaccagctgt	SSC7	23	tttggtccccttcaaccagctat	1	mmmmmmmmmmmmmmmmmmmmmMm
3398843_x323	ccaaagctagctcaacatactaaa	SSCM	24	ccaaagctagctcaacatactaaa	0	mmmmmmmmmmmmmmmmmmmmmmmm
3399166_x322	tgtgcaaatccatgcaaaactga	SSCX	23	tgtgcaaatccatgcaaaactga	0	mmmmmmmmmmmmmmmmmmmmmmm
3399166_x322	tgtgcaaatccatgcaaaactga	SSCX	23	tgtgcaaatccatgcaaaactga	0	mmmmmmmmmmmmmmmmmmmmmmm
3399166_x322	tgtgcaaatccatgcaaaactga	SSC11	23	tgtgcaaatccatgcaaaactga	0	mmmmmmmmmmmmmmmmmmmmmmm
3400452_x320	ggtagtagtttgtacagtt	SSC13	19	ggtagtagtttgtacagtt	0	mmmmmmmmmmmmmmmmmmm
3400452_x320	ggtagtagtttgtacagt	SSC1	18	ggtagtagtttgtacagt	0	mmmmmmmmmmmmmmmmmm
3400772_x319	aagaattctccttttgggct	SSC6	20	aagaattctccttttgggct	0	mmmmmmmmmmmmmmmmmmmm
3401410_x318	cctggacttggagtcagaagg	SSC7	21	cctggacttggagtcagaatg	1	mmmmmmmmmmmmmmmmmmmMm
3401410_x318	cctggacttggagtcagaagg	SSC7	21	cctggacttggagtcagaaag	1	mmmmmmmmmmmmmmmmmmmMm
3401410_x318	cctggacttggagtcagaa	SSC1	19	cctggacttggagtcagaa	0	mmmmmmmmmmmmmmmmmmm
3401410_x318	cctggacttggagtcagaa	SSC1	19	cctggacttggagtcagaa	0	mmmmmmmmmmmmmmmmmmm
3401410_x318	cctggacttggagtcagaagg	SSC6	21	cctggacttggagtcagacag	2	mmmmmmmmmmmmmmmmmmMMm
3401728_x318	tgacctatgaattgacagccaat	SSC2	23	tgacctatgaattgacagccagt	1	mmmmmmmmmmmmmmmmmmmmmMm
3401728_x318	tgacctatgaattgacagccaat	SSC10	23	tgacctatgaattgacagtcaat	1	mmmmmmmmmmmmmmmmmmMmmmm
3403631_x315	tgtaacagcaactccatgtgga	SSC2	22	tgtaacagcaactccatgtgga	0	mmmmmmmmmmmmmmmmmmmmmm
3405519_x312	aaagctgggttgagagggcga	SSC14	21	aaagctgggttgagagggcga	0	mmmmmmmmmmmmmmmmmmmmm
3406143_x311	gcagcattgtacagggctatg	SSC17	21	gcagcattgtacagggctatg	0	mmmmmmmmmmmmmmmmmmmmm
3406143_x311	gcagcattgtacagggctatg	SSC16	21	gcagcattgtacagggctatg	0	mmmmmmmmmmmmmmmmmmmmm
3406143_x311	gcagcattgtacagggctatg	SSC17	21	gcagcattgtacagggctatg	0	mmmmmmmmmmmmmmmmmmmmm
3406143_x311	gcagcattgtacagggctat	SSC14	20	gcagcattgtacagggctat	0	mmmmmmmmmmmmmmmmmmmm
3406454_x311	tatggcactggtagaattcactg	SSC18	23	tatggcactggtagaattcactg	0	mmmmmmmmmmmmmmmmmmmmmmm
3406765_x311	gaggtagtaggttgtatagtt	SSC3	21	gaggtagtaggttgtatagtt	0	mmmmmmmmmmmmmmmmmmmmm
3406765_x311	gaggtagtaggttgtatagtt	SSC9	21	gaggtagtaggttgtatagtt	0	mmmmmmmmmmmmmmmmmmmmm
3407386_x309	ttggtccccttcaaccagctgt	SSC17	22	ttggtccccttcaaccagctgt	0	mmmmmmmmmmmmmmmmmmmmmm
3407386_x309	ttggtccccttcaaccagctgt	SSC7	22	ttggtccccttcaaccagctat	1	mmmmmmmmmmmmmmmmmmmmMm
3407695_x307	tgaggtagtagtttgtacagtt	SSC13	22	tgaggtagtagtttgtacagtt	0	mmmmmmmmmmmmmmmmmmmmmm
3408002_x307	gaggtagtagattgtatagtt	SSCX	21	gaggtagtagattgtatagtt	0	mmmmmmmmmmmmmmmmmmmmm
3408002_x307	gaggtagtagattgtatagtt	SSC3	21	gaggtagtagattgtatagtt	0	mmmmmmmmmmmmmmmmmmmmm
3409227_x306	tccctgagaccctaacttgtga	SSC9	22	tccctgagaccctaacttgtga	0	mmmmmmmmmmmmmmmmmmmmmm
3409227_x306	tccctgagaccctaacttgtga	SSC9	22	tccctgagaccctaacttgtga	0	mmmmmmmmmmmmmmmmmmmmmm
3409533_x306	acattcaacgctgtcggtga	SSC10	20	acattcaacgctgtcggtga	0	mmmmmmmmmmmmmmmmmmmm
3409533_x306	acattcaacgctgtcggtga	SSC1	20	acattcaacgctgtcggtga	0	mmmmmmmmmmmmmmmmmmmm
3410144_x305	taaagtagaaagcactact	SSC12	19	taaagtagaaagcactact	0	mmmmmmmmmmmmmmmmmmm
3410449_x305	tattgcacttgtcccggcc	SSCX	19	tattgcacttgtcccggcc	0	mmmmmmmmmmmmmmmmmmm
3410449_x305	tattgcacttgtcccggcc	SSCX	19	tattgcacttgtcccggcc	0	mmmmmmmmmmmmmmmmmmm
3410449_x305	tattgcacttgtcccggcc	SSC11	19	tattgcacttgtcccggcc	0	mmmmmmmmmmmmmmmmmmm
3411664_x302	tcctgtactgagctgccccgag	SSC17	22	tcctgtactgagctgccccgag	0	mmmmmmmmmmmmmmmmmmmmmm
3411664_x302	tcctgtactgagctgccccgag	SSC17	22	tcctgtactgagctgccccgag	0	mmmmmmmmmmmmmmmmmmmmmm
3412268_x302	ttcacagtggctaagttccgc	SSC2	21	ttcacagtggctaagttccgc	0	mmmmmmmmmmmmmmmmmmmmm
3412268_x302	ttcacagtggctaagttccgc	SSC10	21	ttcacagtggctaagttcagc	1	mmmmmmmmmmmmmmmmmmMmm
3413172_x300	ctgacctatgaattgacagac	SSC2	21	ctgacctatgaattgacagcc	1	mmmmmmmmmmmmmmmmmmmMm
3414071_x299	acattcattgctgtcggtgggtt	SSC1	23	acattcattgctgtcggtgggtt	0	mmmmmmmmmmmmmmmmmmmmmmm
3414071_x299	acattcattgctgtcggtgggtt	SSC10	23	acattcattgctgtcggtgggtt	0	mmmmmmmmmmmmmmmmmmmmmmm
3414967_x298	tgtaaacatccccgactggaag	SSC4	22	tgtaaacatccccgactggaag	0	mmmmmmmmmmmmmmmmmmmmmm
3415265_x298	tcggatccgtctgagcttggc	SSC7	21	tcggatccgtctgagcttggc	0	mmmmmmmmmmmmmmmmmmmmm
3415563_x297	tatggcactggtagaattcact	SSC18	22	tatggcactggtagaattcact	0	mmmmmmmmmmmmmmmmmmmmmm
3415860_x297	cattcaacgctgtcggtgag	SSC10	20	cattcaacgctgtcggtgag	0	mmmmmmmmmmmmmmmmmmmm
3415860_x297	cattcaacgctgtcggtgag	SSC1	20	cattcaacgctgtcggtgag	0	mmmmmmmmmmmmmmmmmmmm
3416454_x297	gagatgaagcactgtagc	SSC2	18	gagatgaagcactgtagc	0	mmmmmmmmmmmmmmmmmm
3417047_x296	tgacctatgaattgacagccag	SSC2	22	tgacctatgaattgacagccag	0	mmmmmmmmmmmmmmmmmmmmmm
3417639_x296	acccgtagaaccgaccttgcg	SSC6	21	acccgtagaaccgaccttgcg	0	mmmmmmmmmmmmmmmmmmmmm
3419110_x293	acattcaacgctgtcggtgag	SSC10	21	acattcaacgctgtcggtgag	0	mmmmmmmmmmmmmmmmmmmmm
3419110_x293	acattcaacgctgtcggtgag	SSC1	21	acattcaacgctgtcggtgag	0	mmmmmmmmmmmmmmmmmmmmm
3419403_x291	tagcagcacatcatggtttaca	SSC13	22	tagcagcacatcatggtttaca	0	mmmmmmmmmmmmmmmmmmmmmm
3419984_x289	tttgttggctcctctgaagtga	SSC2	22	tttgttggctcctctgaagtga	0	mmmmmmmmmmmmmmmmmmmmmm
3420273_x289	cctatgaattgacagccag	SSC2	19	cctatgaattgacagccag	0	mmmmmmmmmmmmmmmmmmm
3420273_x289	cctatgaattgacagcca	SSC1	18	cctatgaattgacagcca	0	mmmmmmmmmmmmmmmmmm
3420851_x288	tgacctatgaattgacagcc	SSC2	20	tgacctatgaattgacagcc	0	mmmmmmmmmmmmmmmmmmmm
3420851_x288	tgacctatgaattgacagcc	SSC10	20	tgacctatgaattgacagtc	1	mmmmmmmmmmmmmmmmmmMm
3422286_x285	gagatgaagcactgtagct	SSC2	19	gagatgaagcactgtagct	0	mmmmmmmmmmmmmmmmmmm
3422856_x285	tactagattgtgagctcctggaa	SSC9	23	tactagattgtgagctccttaaa	2	mmmmmmmmmmmmmmmmmmmMMmm
3423990_x282	ctgacctatgaattgacagccaat	SSC2	24	ctgacctatgaattgacagccagt	1	mmmmmmmmmmmmmmmmmmmmmmMm
3424554_x282	ccctgtagatccgaatttg	SSC12	19	ccctgtagatccgaatttg	0	mmmmmmmmmmmmmmmmmmm
3424836_x281	tgtaaacatccttgactggaag	SSC6	22	tgtaaacatccttgactggaag	0	mmmmmmmmmmmmmmmmmmmmmm
3425117_x280	tgaggggcagagagcgagact	SSC12	21	tgaggggcagagagcgagact	0	mmmmmmmmmmmmmmmmmmmmm
3425677_x280	ggtagtagtttgtgctgtt	SSC5	19	ggtagtagtttgtgctgtt	0	mmmmmmmmmmmmmmmmmmm
3425677_x280	ggtagtagtttgtgctgt	SSC2	18	ggtagtagtttgtgctgt	0	mmmmmmmmmmmmmmmmmm
3427069_x277	ctttccgtagtgtagtggttatcacgttcgcc	SSC15	32	ctttccgtagtgtagtggttatcacgttcgcc	0	mmmmmmmmmmmmmmmmmmmmmmmmmmmmmmmm
3427069_x277	ctttccgtagtgtagtggttatcacgttcgcc	SSC15	32	ctttccgtagtgtagtggttatcacgttcgcc	0	mmmmmmmmmmmmmmmmmmmmmmmmmmmmmmmm
3427346_x277	taatactgtctggtaatgcc	SSC6	20	taatactgtctggtaatgcc	0	mmmmmmmmmmmmmmmmmmmm
3427623_x276	tagcagcacataatggtttgt	SSC11	21	tagcagcacataatggtttgt	0	mmmmmmmmmmmmmmmmmmmmm
3428451_x276	cacgtacgactcttagcg	SSC6	18	cacgtacgactcttagcg	0	mmmmmmmmmmmmmmmmmm
3429276_x274	taccctgtagatccgaattt	SSC12	20	taccctgtagatccgaattt	0	mmmmmmmmmmmmmmmmmmmm
3431459_x271	tgaggtagtagattgtatagttt	SSCX	23	tgaggtagtagattgtatagttt	0	mmmmmmmmmmmmmmmmmmmmmmm
3431459_x271	tgaggtagtagattgtatagtt	SSC3	22	tgaggtagtagattgtatagtt	0	mmmmmmmmmmmmmmmmmmmmmm
3432541_x270	agcagcacgtaaatattggcg	SSC13	21	agcagcacgtaaatattggcg	0	mmmmmmmmmmmmmmmmmmmmm
3432541_x270	agcagcacgtaaatattggcg	SSC11	21	agcagcacgtaaatattggcg	0	mmmmmmmmmmmmmmmmmmmmm
3433081_x270	tcagtgcactacagaact	SSC18	18	tcagtgcactacagaact	0	mmmmmmmmmmmmmmmmmm
3434694_x266	tacagtactgtgataactgaa	SSC1	21	tacagtactgtgataactgaa	0	mmmmmmmmmmmmmmmmmmmmm
3434694_x266	tacagtactgtgataactgaa	SSC6	21	tacagtactgtgataactgaa	0	mmmmmmmmmmmmmmmmmmmmm
3435492_x265	cacgctcatgcacacacccaca	SSC8	22	cacgctcatgcacacacccaca	0	mmmmmmmmmmmmmmmmmmmmmm
3436022_x264	ctgacctatgaattgacagccag	SSC2	23	ctgacctatgaattgacagccag	0	mmmmmmmmmmmmmmmmmmmmmmm
3436813_x263	ctttcagtcggatgtttacagc	SSC6	22	ctttcagtcggatgtttacagc	0	mmmmmmmmmmmmmmmmmmmmmm
3437076_x262	tgaggggcagagagcgagacttt	SSC12	23	tgaggggcagagagcgagacttt	0	mmmmmmmmmmmmmmmmmmmmmmm
3437599_x261	tagactgaagctccttgag	SSC1	19	tagactgaagctccttgag	0	mmmmmmmmmmmmmmmmmmm
3438642_x259	gagatgaagcactgtagctcg	SSC2	21	gagatgaagcactgtagctcg	0	mmmmmmmmmmmmmmmmmmmmm
3439678_x257	tcacattgccagggatttcc	SSC2	20	tcacattgccagggatttcc	0	mmmmmmmmmmmmmmmmmmmm
3440704_x256	ttcacagtggctaagttc	SSC2	18	ttcacagtggctaagttc	0	mmmmmmmmmmmmmmmmmm
3440704_x256	ttcacagtggctaagttc	SSC10	18	ttcacagtggctaagttc	0	mmmmmmmmmmmmmmmmmm
3441471_x255	ctagattgtgagctcctgga	SSC10	20	ctagattgtgagctcctgga	0	mmmmmmmmmmmmmmmmmmmm
3441471_x255	ctagattgtgagctcctgga	SSC13	20	ctagattgtgagctcctgga	0	mmmmmmmmmmmmmmmmmmmm
3444004_x251	cgcgacctcagatcagacgtggcgacccg	SSC6	29	cgcgacctcagatcagacgtggcgacccg	0	mmmmmmmmmmmmmmmmmmmmmmmmmmmmm
3444255_x250	tcacattgccagggattacca	SSC10	21	tcacattgccagggattacca	0	mmmmmmmmmmmmmmmmmmmmm
3444505_x250	tgtaaacatccccgactggaa	SSC4	21	tgtaaacatccccgactggaa	0	mmmmmmmmmmmmmmmmmmmmm
3446250_x248	gtacagtactgtgataact	SSC1	19	gtacagtactgtgataact	0	mmmmmmmmmmmmmmmmmmm
3446250_x248	gtacagtactgtgataact	SSC6	19	gtacagtactgtgataact	0	mmmmmmmmmmmmmmmmmmm
3446498_x248	ttttgcaatatgttcctgaat	SSCX	21	ttttgcaatatgttcctgaat	0	mmmmmmmmmmmmmmmmmmmmm
3448227_x246	tggctcagttcagcaggaacag	SSC10	22	tggctcagttcagcaggaacag	0	mmmmmmmmmmmmmmmmmmmmmm
3448227_x246	tggctcagttcagcaggaacag	SSC2	22	tggctcagttcagcaggaacag	0	mmmmmmmmmmmmmmmmmmmmmm
3448473_x246	gtaaacatccccgactggaagct	SSC4	23	gtaaacatccccgactggaagct	0	mmmmmmmmmmmmmmmmmmmmmmm
3448964_x244	tccctgagaccctttaacctg	SSC6	21	tccctgagaccctttaacctg	0	mmmmmmmmmmmmmmmmmmmmm
3450184_x244	ttcacagtggctaagttctg	SSC10	20	ttcacagtggctaagttctg	0	mmmmmmmmmmmmmmmmmmmm
3450184_x244	ttcacagtggctaagttctg	SSC2	20	ttcacagtggctaagttcgg	1	mmmmmmmmmmmmmmmmmmMm
3450672_x243	ccccccactgctaaatttgactggcttt	SSC9	28	ccccccactgctaaatttgactggcttt	0	mmmmmmmmmmmmmmmmmmmmmmmmmmmm
3450672_x243	ccccccactgctaaatttgactggctt	SSC10	27	ccccccactgctaaatttgactggctt	0	mmmmmmmmmmmmmmmmmmmmmmmmmmm
3451158_x243	taccctgtagatccgaatt	SSC12	19	taccctgtagatccgaatt	0	mmmmmmmmmmmmmmmmmmm
3451643_x242	aggagctcacagtctattgag	SSC13	21	aggagctcacagtctattgag	0	mmmmmmmmmmmmmmmmmmmmm
3451643_x242	aggagctcacagtctattgag	SSC4	21	aggagctcacagtctattaag	1	mmmmmmmmmmmmmmmmmmMmm
3451643_x242	aggagctcacagtctattgag	SSC4	21	aggagctcacagtctatttag	1	mmmmmmmmmmmmmmmmmmMmm
3451885_x242	tgtaacagcgactccatgtgga	SSC10	22	tgtaacagcgactccatgtgga	0	mmmmmmmmmmmmmmmmmmmmmm
3452127_x242	caaagtgcttacagtgcaggtag	SSC11	23	caaagtgcttacagtgcaggtag	0	mmmmmmmmmmmmmmmmmmmmmmm
3452369_x242	tgacctatgaattgacagaaa	SSC10	21	tgacctatgaattgacagaga	1	mmmmmmmmmmmmmmmmmmmMm
3452369_x242	tgacctatgaattgacagaaa	SSC2	21	tgacctatgaattgacagcca	2	mmmmmmmmmmmmmmmmmmMMm
3453092_x239	tgtaacagcaactccatgtggaa	SSC2	23	tgtaacagcaactccatgtggaa	0	mmmmmmmmmmmmmmmmmmmmmmm
3453331_x239	tacagtactgtgataactga	SSC6	20	tacagtactgtgataactga	0	mmmmmmmmmmmmmmmmmmmm
3453331_x239	tacagtactgtgataactga	SSC1	20	tacagtactgtgataactga	0	mmmmmmmmmmmmmmmmmmmm
3453570_x239	taccctgtagatccgaatttgt	SSC12	22	taccctgtagatccgaatttgt	0	mmmmmmmmmmmmmmmmmmmmmm
3453809_x238	gcatgggtggttcagtggtagaattctcgcc	SSC14	31	gcatgggtggttcagtggtagaattctcgcc	0	mmmmmmmmmmmmmmmmmmmmmmmmmmmmmmm
3453809_x238	gcatgggtggttcagtggtagaattctcgcc	SSC1	31	gcatgggtggttcagtggtagaattctcgcc	0	mmmmmmmmmmmmmmmmmmmmmmmmmmmmmmm
3453809_x238	gcatgggtggttcagtggtagaattctcgcc	SSC1	31	gcatgggtggttcagtggtagaattctctcc	1	mmmmmmmmmmmmmmmmmmmmmmmmmmmmMmm
3453809_x238	gcatgggtggttcagtggtagaattctcgcc	SSC17	31	gcatgggtggttcagtggtagaattctctcc	2	mmmmmmmmmmmmmmmmmmmMmmmmmmmmMmm
3453809_x238	gcatgggtggttcagtggtagaattctcgcc	SSCX	31	gcatgggtggttcagtggttgaattctcacc	2	mmmmmmmmmmmmmmmmmmmMmmmmmmmmMmm
3454285_x238	tgacctatgaattgacagc	SSC2	19	tgacctatgaattgacagc	0	mmmmmmmmmmmmmmmmmmm
3454285_x238	tgacctatgaattgacag	SSC10	18	tgacctatgaattgacag	0	mmmmmmmmmmmmmmmmmm
3455946_x236	aggagctcacagtctattgag	SSC13	21	aggagctcacagtctattgag	0	mmmmmmmmmmmmmmmmmmmmm
3455946_x236	aggagctcacagtctattgag	SSC4	21	aggagctcacagtctatttag	1	mmmmmmmmmmmmmmmmmmMmm
3455946_x236	aggagctcacagtctattgag	SSC4	21	aggagctcacagtctattaag	1	mmmmmmmmmmmmmmmmmmMmm
3455946_x236	aggagctcacagtctattg	SSCX	19	aggagctcacagtctattg	0	mmmmmmmmmmmmmmmmmmm
3456418_x235	cattattacttttggtacgc	SSC1	20	cattattacttttggtacgc	0	mmmmmmmmmmmmmmmmmmmm
3457123_x235	tgtgtgatgatgatcaaagatctgata	SSC9	27	tgtgtgatgatgatcaaagatctgata	0	mmmmmmmmmmmmmmmmmmmmmmmmmmm
3458529_x234	ccggtgagctctcgctggccc	SSC6	21	ccggtgagctctcgctggccc	0	mmmmmmmmmmmmmmmmmmmmm
3459231_x234	tgaggtagtaagttgtattgt	SSCX	21	tgaggtagtaagttgtattgt	0	mmmmmmmmmmmmmmmmmmmmm
3459465_x234	aaccgttaccattactgagttt	SSC12	22	aaccgttaccattactgagttt	0	mmmmmmmmmmmmmmmmmmmmmm
3459699_x233	tattgcactcgtcccggcctcc	SSC4	22	tattgcactcgtcccggcctcc	0	mmmmmmmmmmmmmmmmmmmmmm
3462246_x230	ctcgacacaagggtttgt	SSC6	18	ctcgacacaagggtttgt	0	mmmmmmmmmmmmmmmmmm
3462246_x230	ctcgacacaagggtttgt	SSC1	18	ctcgacacaagggtttgt	0	mmmmmmmmmmmmmmmmmm
3462246_x230	ctcgacacaagggtttgt	SSC3	18	ctcgacacaagggtttgt	0	mmmmmmmmmmmmmmmmmm
3463393_x229	aacagcagtcgatgggctgt	SSC12	20	aacagcagtcgatgggctgt	0	mmmmmmmmmmmmmmmmmmmm
3465217_x227	cgtaccgtgagtaataatgcg	SSC1	21	cgtaccgtgagtaataatgcg	0	mmmmmmmmmmmmmmmmmmmmm
3465444_x226	cagtagtctgcacattggt	SSC1	19	cagtagtctgcacattggt	0	mmmmmmmmmmmmmmmmmmm
3465444_x226	cagtagtctgcacattggt	SSC2	19	cagtagtctgcacattggt	0	mmmmmmmmmmmmmmmmmmm
3465444_x226	cagtagtctgcacattggt	SSC9	19	cagtagtctgcacattggt	0	mmmmmmmmmmmmmmmmmmm
3465895_x225	gtgtttcctactttatggatg	SSC12	21	gtgtttcctactttatggatg	0	mmmmmmmmmmmmmmmmmmmmm
3466120_x225	tgtaacagcgactccatgtgga	SSC10	22	tgtaacagcgactccatgtgga	0	mmmmmmmmmmmmmmmmmmmmmm
3466345_x224	accctgtagatccgaatttgtg	SSC12	22	accctgtagatccgaatttgtg	0	mmmmmmmmmmmmmmmmmmmmmm
3466569_x224	tgaggtaggaggttgtatagt	SSC6	21	tgaggtaggaggttgtatagt	0	mmmmmmmmmmmmmmmmmmmmm
3467462_x222	tagcagcacagaaatattggca	SSC12	22	tagcagcacagaaatattggca	0	mmmmmmmmmmmmmmmmmmmmmm
3468127_x221	aacggaatcccaaaagcagct	SSC13	21	aacggaatcccaaaagcagct	0	mmmmmmmmmmmmmmmmmmmmm
3468348_x221	gtacagtactgtgataactg	SSC6	20	gtacagtactgtgataactg	0	mmmmmmmmmmmmmmmmmmmm
3468348_x221	gtacagtactgtgataactg	SSC1	20	gtacagtactgtgataactg	0	mmmmmmmmmmmmmmmmmmmm
3468790_x220	tttccatgagtgaaatctaatagtctgaca	SSC1	30	tttccatgagtgaaatctaatagtctgaca	0	mmmmmmmmmmmmmmmmmmmmmmmmmmmmmm
3469450_x219	tcgaggagctcacagtctag	SSC4	20	tcgaggagctcacagtctag	0	mmmmmmmmmmmmmmmmmmmm
3469450_x219	tcgaggagctcacagtctag	SSC6	20	tcgaggagctcacagtcttg	1	mmmmmmmmmmmmmmmmmmMm
3469450_x219	tcgaggagctcacagtctag	SSC6	20	tcgaggagctcacagtcttg	1	mmmmmmmmmmmmmmmmmmMm
3469450_x219	tcgaggagctcacagtct	SSC12	18	tcgaggagctcacagtct	0	mmmmmmmmmmmmmmmmmm
3469669_x219	cccagtgttcagactacctgttc	SSC2	23	cccagtgttcagactacctgttc	0	mmmmmmmmmmmmmmmmmmmmmmm
3469669_x219	cccagtgttcagactacctgttc	SSC9	23	cccagtgttcagactacctgttc	0	mmmmmmmmmmmmmmmmmmmmmmm
3470760_x218	ctccgtttgcctgttttgctga	SSCX	22	ctccgtttgcctgttttgctga	0	mmmmmmmmmmmmmmmmmmmmmm
3471194_x216	tgtaaacatccttgactggaagct	SSC6	24	tgtaaacatccttgactggaagct	0	mmmmmmmmmmmmmmmmmmmmmmmm
3472270_x213	ccaaagctagctcaacatact	SSCM	21	ccaaagctagctcaacatact	0	mmmmmmmmmmmmmmmmmmmmm
3473122_x213	tgacctatgaattaacag	SSC8	18	tgacctatgaattaacag	0	mmmmmmmmmmmmmmmmmm
3473759_x212	tagcaccatctgaaatcggtt	SSC18	21	tagcaccatctgaaatcggtt	0	mmmmmmmmmmmmmmmmmmmmm
3474393_x211	agctgccagttgaagaact	SSC12	19	agctgccagttgaagaact	0	mmmmmmmmmmmmmmmmmmm
3474604_x211	gaggtagtagtttgtacagtt	SSC13	21	gaggtagtagtttgtacagtt	0	mmmmmmmmmmmmmmmmmmmmm
3474815_x209	ccccccacaaccacgtttgactgactg	SSC9	27	ccccccacaaccacgtttgactgactg	0	mmmmmmmmmmmmmmmmmmmmmmmmmmm
3475651_x209	cacccgtagaaccgaccttgcg	SSC6	22	cacccgtagaaccgaccttgcg	0	mmmmmmmmmmmmmmmmmmmmmm
3475860_x208	tgcggaacctgcggatacg	SSC5	19	tgcggaacctgcggatacg	0	mmmmmmmmmmmmmmmmmmm
3476068_x208	tgaggtagtaggttgtatag	SSC3	20	tgaggtagtaggttgtatag	0	mmmmmmmmmmmmmmmmmmmm
3476068_x208	tgaggtagtaggttgtatag	SSC9	20	tgaggtagtaggttgtatag	0	mmmmmmmmmmmmmmmmmmmm
3476068_x208	tgaggtagtaggttgtatag	SSC13	20	tgaggtagtaggttgtatgg	1	mmmmmmmmmmmmmmmmmmMm
3476899_x207	tgagatgaagcactgtagttc	SSC2	21	tgagatgaagcactgtagctc	1	mmmmmmmmmmmmmmmmmmMmm
3477313_x207	cttggcacctagtaagcactca	SSC9	22	cttggcacctagtaagcactca	0	mmmmmmmmmmmmmmmmmmmmmm
3477727_x206	cagtagtctgcacattggtta	SSC2	21	cagtagtctgcacattggtta	0	mmmmmmmmmmmmmmmmmmmmm
3477727_x206	cagtagtctgcacattggtta	SSC9	21	cagtagtctgcacattggtta	0	mmmmmmmmmmmmmmmmmmmmm
3477727_x206	cagtagtctgcacattggtta	SSC1	21	cagtagtctgcacattggtta	0	mmmmmmmmmmmmmmmmmmmmm
3477933_x206	caaagtacttaactcctgcca	SSC7	21	caaagtacttaactcctgaca	1	mmmmmmmmmmmmmmmmmmMmm
3477933_x206	caaagtacttaactcctgcca	SSCM	21	caaagtacttaactcctgaaa	2	mmmmmmmmmmmmmmmmmmMMm
3477933_x206	caaagtacttaactcctgcca	SSC9	21	caaagtacttaactcctgaaa	2	mmmmmmmmmmmmmmmmmmMMm
3477933_x206	caaagtacttaactcctgcca	SSC2	21	caaagtacttaactcctgaaa	2	mmmmmmmmmmmmmmmmmmMMm
3479779_x204	gctacattgtctgctgggtt	SSCX	20	gctacattgtctgctgggtt	0	mmmmmmmmmmmmmmmmmmmm
3479983_x204	tagcaccatctgaaatcggtta	SSC18	22	tagcaccatctgaaatcggtta	0	mmmmmmmmmmmmmmmmmmmmmm
3480390_x203	ggtaaaatggctgagtaagcattagactgta	SSCM	31	ggtaaaatggctgagtaagcattagactgta	0	mmmmmmmmmmmmmmmmmmmmmmmmmmmmmmm
3480390_x203	ggtaaaatggctgagtaagcattagactgta	SSC9	31	ggtaaaatggctgagtaagcattagactgta	0	mmmmmmmmmmmmmmmmmmmmmmmmmmmmmmm
3480390_x203	ggtaaaatggctgagtaagcattagactgta	SSC3	31	ggtaaaatggctgagtaagaattagactgta	1	mmmmmmmmmmmmmmmmmmmMmmmmmmmmmmm
3480593_x203	gcgcgtgcgcgtcgggtccc	SSC2	20	gcgcgtgcgcgtcgggtccc	0	mmmmmmmmmmmmmmmmmmmm
3480593_x203	gcgcgtgcgcgtcgggtccc	SSC6	20	gcgcgtgcgcgtcgggtccc	0	mmmmmmmmmmmmmmmmmmmm
3480593_x203	gcgcgtgcgcgtcgggtccc	SSC2	20	gcgcgtgcgcgtcgggtccc	0	mmmmmmmmmmmmmmmmmmmm
3481202_x203	aaagaattctccttttgggc	SSC6	20	aaagaattctccttttgggc	0	mmmmmmmmmmmmmmmmmmmm
3481202_x203	aaagaattctccttttgg	SSC13	18	aaagaattctccttttgg	0	mmmmmmmmmmmmmmmmmm
3482211_x201	cccccacaaccacgtttgactgactg	SSC9	26	cccccacaaccacgtttgactgactg	0	mmmmmmmmmmmmmmmmmmmmmmmmmm
3482412_x200	cccataaagtagaaagcacta	SSC12	21	cccataaagtagaaagcacta	0	mmmmmmmmmmmmmmmmmmmmm
3482812_x200	cccccacaaccacgtttgactgactgt	SSC9	27	cccccacaaccacgtttgactgactgt	0	mmmmmmmmmmmmmmmmmmmmmmmmmmm
3485396_x196	ttccatgagtgaaatctaatagtctgac	SSC1	28	ttccatgagtgaaatctaatagtctgac	0	mmmmmmmmmmmmmmmmmmmmmmmmmmmm
3485787_x195	gcagcattgtacagggctatc	SSC14	21	gcagcattgtacagggctatc	0	mmmmmmmmmmmmmmmmmmmmm
3485787_x195	gcagcattgtacagggctat	SSC17	20	gcagcattgtacagggctat	0	mmmmmmmmmmmmmmmmmmmm
3485787_x195	gcagcattgtacagggctat	SSC16	20	gcagcattgtacagggctat	0	mmmmmmmmmmmmmmmmmmmm
3485787_x195	gcagcattgtacagggctat	SSC17	20	gcagcattgtacagggctat	0	mmmmmmmmmmmmmmmmmmmm
3488311_x193	cccccacaaccacgtttgactgactgtgtttt	SSC9	32	cccccacaaccacgtttgactgactgtgtttt	0	mmmmmmmmmmmmmmmmmmmmmmmmmmmmmmmm
3489081_x192	cttggcacctagtaagcactc	SSC9	21	cttggcacctagtaagcactc	0	mmmmmmmmmmmmmmmmmmmmm
3489273_x192	ctacgcctgtctgagcgtcgct	SSC6	22	ctacgcctgtctgagcgtcgct	0	mmmmmmmmmmmmmmmmmmmmmm
3490038_x191	gcgcgcgtgcgcgtcgggtcc	SSC6	21	gcgcgcgtgcgcgtcgggtcc	0	mmmmmmmmmmmmmmmmmmmmm
3490420_x190	cttccctatgaattgaca	SSC10	18	cttccctatgaattgaca	0	mmmmmmmmmmmmmmmmmm
3490990_x190	cataaagtagaaagcact	SSC12	18	cataaagtagaaagcact	0	mmmmmmmmmmmmmmmmmm
3491560_x190	tttggcaatggtagaactcaca	SSC18	22	tttggcaatggtagaactcaca	0	mmmmmmmmmmmmmmmmmmmmmm
3491939_x189	tgacctatgaattgacagacaa	SSC10	22	tgacctatgaattgacagacaa	0	mmmmmmmmmmmmmmmmmmmmmm
3492128_x189	taatactgtctggtaatgccgt	SSC6	22	taatactgtctggtaatgccgt	0	mmmmmmmmmmmmmmmmmmmmmm
3492694_x188	cctatgaattgacagcca	SSC1	18	cctatgaattgacagcca	0	mmmmmmmmmmmmmmmmmm
3492694_x188	cctatgaattgacagcca	SSC2	18	cctatgaattgacagcca	0	mmmmmmmmmmmmmmmmmm
3492882_x188	tcagtgcactacagaactttgt	SSC18	22	tcagtgcactacagaactttgt	0	mmmmmmmmmmmmmmmmmmmmmm
3493070_x188	ctagattgtgagctcctggaa	SSC10	21	ctagattgtgagctcctggaa	0	mmmmmmmmmmmmmmmmmmmmm
3493070_x188	ctagattgtgagctcctgga	SSC13	20	ctagattgtgagctcctgga	0	mmmmmmmmmmmmmmmmmmmm
3493446_x188	tcagtgcactacagaacttt	SSC18	20	tcagtgcactacagaacttt	0	mmmmmmmmmmmmmmmmmmmm
3495125_x185	ttcacagtggctaagttccgc	SSC2	21	ttcacagtggctaagttccgc	0	mmmmmmmmmmmmmmmmmmmmm
3495125_x185	ttcacagtggctaagttccgc	SSC10	21	ttcacagtggctaagttcagc	1	mmmmmmmmmmmmmmmmmmMmm
3495310_x185	tcacattgccagggattaccac	SSC10	22	tcacattgccagggattaccac	0	mmmmmmmmmmmmmmmmmmmmmm
3495679_x184	ttgcacttgtcccggcctgt	SSCX	20	ttgcacttgtcccggcctgt	0	mmmmmmmmmmmmmmmmmmmm
3495679_x184	ttgcacttgtcccggcctgt	SSCX	20	ttgcacttgtcccggcctgt	0	mmmmmmmmmmmmmmmmmmmm
3495679_x184	ttgcacttgtcccggcctgt	SSC11	20	ttgcacttgtcccggcctgt	0	mmmmmmmmmmmmmmmmmmmm
3496047_x184	gtacctatgaattgacagac	SSC1	20	gtacctatgaattgacagcc	1	mmmmmmmmmmmmmmmmmmMm
3496782_x183	ggctggtccgatggtagtgggtcatcagaact	SSC9	32	ggctggtccgatggtagtgggtcatcagaact	0	mmmmmmmmmmmmmmmmmmmmmmmmmmmmmmmm
3496782_x183	ggctggtccgatggtagtgggtcatcagaact	SSC10	32	ggctggtccgatggtagtgggttatcagaact	1	mmmmmmmmmmmmmmmmmmmmmmMmmmmmmmmm
3497148_x183	tcccacatggtctagcggttaggattcct	SSCX	29	tcccacatggtctagcggttaggattcct	0	mmmmmmmmmmmmmmmmmmmmmmmmmmmmm
3497148_x183	tcccacatggtctagcggttaggattcct	SSC1	29	tcccacatggtctagcggttaggattcct	0	mmmmmmmmmmmmmmmmmmmmmmmmmmmmm
3497148_x183	tcccacatggtctagcggttaggattcct	SSC1	29	tcccacatggtctagcggttaggattcct	0	mmmmmmmmmmmmmmmmmmmmmmmmmmmmm
3497148_x183	tcccacatggtctagcggttaggattcct	SSC11	29	tcccacatggtctagcggttaggattcct	0	mmmmmmmmmmmmmmmmmmmmmmmmmmmmm
3497331_x182	gacctatgaattgacagccag	SSC2	21	gacctatgaattgacagccag	0	mmmmmmmmmmmmmmmmmmmmm
3499141_x180	ctagactgaagctccttgaggat	SSC1	23	ctagactgaagctccttgtgaat	2	mmmmmmmmmmmmmmmmmmMmMmm
3499681_x180	tgtaaacatccttgactggaa	SSC6	21	tgtaaacatccttgactggaa	0	mmmmmmmmmmmmmmmmmmmmm
3500221_x180	tcctgtactgagctgccccgag	SSC17	22	tcctgtactgagctgccccgag	0	mmmmmmmmmmmmmmmmmmmmmm
3500221_x180	tcctgtactgagctgccccgag	SSC17	22	tcctgtactgagctgccccgag	0	mmmmmmmmmmmmmmmmmmmmmm
3500759_x179	ttgcacttgtcccggcctgt	SSCX	20	ttgcacttgtcccggcctgt	0	mmmmmmmmmmmmmmmmmmmm
3500759_x179	ttgcacttgtcccggcctgt	SSCX	20	ttgcacttgtcccggcctgt	0	mmmmmmmmmmmmmmmmmmmm
3500759_x179	ttgcacttgtcccggcctgt	SSC11	20	ttgcacttgtcccggcctgt	0	mmmmmmmmmmmmmmmmmmmm
3501116_x178	tagcttatcagactgatgttga	SSC12	22	tagcttatcagactgatgttga	0	mmmmmmmmmmmmmmmmmmmmmm
3501650_x177	ttcacagtggctaagttcc	SSC2	19	ttcacagtggctaagttcc	0	mmmmmmmmmmmmmmmmmmm
3501650_x177	ttcacagtggctaagttc	SSC10	18	ttcacagtggctaagttc	0	mmmmmmmmmmmmmmmmmm
3502004_x177	cagtgcaatgttaaaagggcatt	SSC2	23	cagtgcaatgttaaaagggcatt	0	mmmmmmmmmmmmmmmmmmmmmmm
3502358_x177	tcctgtactgagctgccccga	SSC17	21	tcctgtactgagctgccccga	0	mmmmmmmmmmmmmmmmmmmmm
3502358_x177	tcctgtactgagctgccccga	SSC17	21	tcctgtactgagctgccccga	0	mmmmmmmmmmmmmmmmmmmmm
3502889_x177	acattcaacgctgtcggtgagttt	SSC10	24	acattcaacgctgtcggtgagttt	0	mmmmmmmmmmmmmmmmmmmmmmmm
3502889_x177	acattcaacgctgtcggtgagttt	SSC1	24	acattcaacgctgtcggtgagttt	0	mmmmmmmmmmmmmmmmmmmmmmmm
3503242_x176	ttggcaatggtagaactcacact	SSC18	23	ttggcaatggtagaactcacact	0	mmmmmmmmmmmmmmmmmmmmmmm
3503594_x176	cgcgcgtgcgcgtcgggtccc	SSC6	21	cgcgcgtgcgcgtcgggtccc	0	mmmmmmmmmmmmmmmmmmmmm
3504296_x175	attgcacttgtcccggcctgt	SSCX	21	attgcacttgtcccggcctgt	0	mmmmmmmmmmmmmmmmmmmmm
3504296_x175	attgcacttgtcccggcctgt	SSCX	21	attgcacttgtcccggcctgt	0	mmmmmmmmmmmmmmmmmmmmm
3504296_x175	attgcacttgtcccggcctgt	SSC11	21	attgcacttgtcccggcctgt	0	mmmmmmmmmmmmmmmmmmmmm
3504471_x175	cactagattgtgagctcctgga	SSC13	22	cactagattgtgagctcctgga	0	mmmmmmmmmmmmmmmmmmmmmm
3504821_x175	tgaggtagtagattgtatag	SSC3	20	tgaggtagtagattgtatag	0	mmmmmmmmmmmmmmmmmmmm
3504821_x175	tgaggtagtagattgtatag	SSCX	20	tgaggtagtagattgtatag	0	mmmmmmmmmmmmmmmmmmmm
3504996_x175	ttataaagcaatgagactgat	SSC2	21	ttataaagcaatgagactgat	0	mmmmmmmmmmmmmmmmmmmmm
3504996_x175	ttataaagcaatgagactgat	SSC2	21	ttataaagcaatgagactgat	0	mmmmmmmmmmmmmmmmmmmmm
3505521_x174	tgagaactgaattccataggctgt	SSC14	24	tgagaactgaattccataggctgt	0	mmmmmmmmmmmmmmmmmmmmmmmm
3505695_x174	tgtagtgtttcctactttatgga	SSC12	23	tgtagtgtttcctactttatgga	0	mmmmmmmmmmmmmmmmmmmmmmm
3508286_x171	gaggtagtagtttgtgctgtt	SSC5	21	gaggtagtagtttgtgctgtt	0	mmmmmmmmmmmmmmmmmmmmm
3508286_x171	gaggtagtagtttgtgctgt	SSC2	20	gaggtagtagtttgtgctgt	0	mmmmmmmmmmmmmmmmmmmm
3508286_x171	gaggtagtagtttgtgctg	SSC6	19	gaggtagtagtttgtgctg	0	mmmmmmmmmmmmmmmmmmm
3508457_x171	cataaagtagaaagcactac	SSC12	20	cataaagtagaaagcactac	0	mmmmmmmmmmmmmmmmmmmm
3508628_x171	tagcagcacataatggtttg	SSC11	20	tagcagcacataatggtttg	0	mmmmmmmmmmmmmmmmmmmm
3509141_x171	tacgcctgtctgagcgtcgctt	SSC6	22	tacgcctgtctgagcgtcgctt	0	mmmmmmmmmmmmmmmmmmmmmm
3509312_x170	gtaacagcaactccatgtggaa	SSC2	22	gtaacagcaactccatgtggaa	0	mmmmmmmmmmmmmmmmmmmmmm
3509482_x170	acccgtagaaccgaccttgc	SSC6	20	acccgtagaaccgaccttgc	0	mmmmmmmmmmmmmmmmmmmm
3510332_x170	taccctgtagaaccgaatttgtg	SSC15	23	taccctgtagaaccgaatttgtg	0	mmmmmmmmmmmmmmmmmmmmmmm
3510671_x169	gagatcagaggcgcagagt	SSC13	19	gagatcagaggcgcagagt	0	mmmmmmmmmmmmmmmmmmm
3511009_x169	agcttatcagactgatgttg	SSC12	20	agcttatcagactgatgttg	0	mmmmmmmmmmmmmmmmmmmm
3511178_x169	tggctcagttcagcaggaaca	SSC10	21	tggctcagttcagcaggaaca	0	mmmmmmmmmmmmmmmmmmmmm
3511178_x169	tggctcagttcagcaggaaca	SSC2	21	tggctcagttcagcaggaaca	0	mmmmmmmmmmmmmmmmmmmmm
3511515_x168	tgacctatgaattgacagcca	SSC2	21	tgacctatgaattgacagcca	0	mmmmmmmmmmmmmmmmmmmmm
3511515_x168	tgacctatgaattgacagccaa	SSC10	22	tgacctatgaattgacagtcaa	1	mmmmmmmmmmmmmmmmmmMmmm
3512522_x167	tcgtaccgtgagtaataatgc	SSC1	21	tcgtaccgtgagtaataatgc	0	mmmmmmmmmmmmmmmmmmmmm
3514847_x165	tccagttttcccaggaatccct	SSC2	22	tccagttttcccaggaatccct	0	mmmmmmmmmmmmmmmmmmmmmm
3514847_x165	tccagttttcccaggaatccct	SSC11	22	tccagttttcccaggaatactt	2	mmmmmmmmmmmmmmmmmmMmMm
3515668_x164	tgagatgaagcactgtagctcgg	SSC2	23	tgagatgaagcactgtagctcgg	0	mmmmmmmmmmmmmmmmmmmmmmm
3515832_x163	tcacagtgaaccggtctcttt	SSC15	21	tcacagtgaaccggtctcttt	0	mmmmmmmmmmmmmmmmmmmmm
3515832_x163	tcacagtgaaccggtctcttt	SSC13	21	tcacagtgaaccggtctcttt	0	mmmmmmmmmmmmmmmmmmmmm
3516158_x163	tgagatgaagcactgtagctctg	SSC2	23	tgagatgaagcactgtagctcgg	1	mmmmmmmmmmmmmmmmmmmmmMm
3516810_x162	gcgacctcagatcagacgtggcgacccgc	SSC6	29	gcgacctcagatcagacgtggcgacccgc	0	mmmmmmmmmmmmmmmmmmmmmmmmmmmmm
3517134_x162	tgagatgaagcactgtagct	SSC2	20	tgagatgaagcactgtagct	0	mmmmmmmmmmmmmmmmmmmm
3517618_x161	cgcgacctcagatcagacgtggcgaccc	SSC6	28	cgcgacctcagatcagacgtggcgaccc	0	mmmmmmmmmmmmmmmmmmmmmmmmmmmm
3518423_x161	acctatgaattgacagaca	SSC10	19	acctatgaattgacagaca	0	mmmmmmmmmmmmmmmmmmm
3518745_x161	gtaacagcgactccatgtggact	SSC10	23	gtaacagcgactccatgtggact	0	mmmmmmmmmmmmmmmmmmmmmmm
3519067_x160	ctgacctatgaattgaca	SSC2	18	ctgacctatgaattgaca	0	mmmmmmmmmmmmmmmmmm
3520027_x159	tgtaaacatccttgactgga	SSC6	20	tgtaaacatccttgactgga	0	mmmmmmmmmmmmmmmmmmmm
3520504_x159	tgtgcaaatctatgcaaaactg	SSC11	22	tgtgcaaatctatgcaaaactg	0	mmmmmmmmmmmmmmmmmmmmmm
3520663_x159	ctgagatgaagcactgtagctc	SSC2	22	ctgagatgaagcactgtagctc	0	mmmmmmmmmmmmmmmmmmmmmm
3520822_x158	tgacctatgaattgacagcca	SSC2	21	tgacctatgaattgacagcca	0	mmmmmmmmmmmmmmmmmmmmm
3521138_x158	tgagatgaagcactgtagct	SSC2	20	tgagatgaagcactgtagct	0	mmmmmmmmmmmmmmmmmmmm
3521454_x158	tgacctatgaattgacagaca	SSC10	21	tgacctatgaattgacagaca	0	mmmmmmmmmmmmmmmmmmmmm
3521454_x158	tgacctatgaattgacagaca	SSC2	21	tgacctatgaattgacagcca	1	mmmmmmmmmmmmmmmmmmMmm
3522244_x158	cctggacttggagtcagaaggca	SSC7	23	cctggacttggagtcagaatgta	2	mmmmmmmmmmmmmmmmmmmMmMm
3522244_x158	cctggacttggagtcagaaggca	SSC7	23	cctggacttggagtcagaaagaa	2	mmmmmmmmmmmmmmmmmmmMmMm
3522402_x158	ctagactgaagctccttgag	SSC1	20	ctagactgaagctccttgtg	1	mmmmmmmmmmmmmmmmmmMm
3522875_x157	ccccccacaaccacgtttgactgactgt	SSC9	28	ccccccacaaccacgtttgactgactgt	0	mmmmmmmmmmmmmmmmmmmmmmmmmmmm
3524282_x156	cattattacttttggtacg	SSC1	19	cattattacttttggtacg	0	mmmmmmmmmmmmmmmmmmm
3524594_x156	gtaacagcgactccatgtgga	SSC10	21	gtaacagcgactccatgtgga	0	mmmmmmmmmmmmmmmmmmmmm
3525060_x155	atgacctatgaattgacaga	SSC10	20	atgacctatgaattgacaga	0	mmmmmmmmmmmmmmmmmmmm
3525524_x154	gctacatctggctactgggtctc	SSCX	23	gctacatctggctactgggtctc	0	mmmmmmmmmmmmmmmmmmmmmmm
3526140_x154	gtccagttttcccaggaatccc	SSC2	22	gtccagttttcccaggaatccc	0	mmmmmmmmmmmmmmmmmmmmmm
3526602_x154	tgaagcactgtagctcgggaa	SSC2	21	tgaagcactgtagctcgggaa	0	mmmmmmmmmmmmmmmmmmmmm
3527062_x153	acattcaacctgtcggtgag	SSC2	20	acattcaacctgtcggtgag	0	mmmmmmmmmmmmmmmmmmmm
3528434_x152	tagcttatcagactgatg	SSC12	18	tagcttatcagactgatg	0	mmmmmmmmmmmmmmmmmm
3528888_x151	cacccgtagaaccgaccttgcg	SSC6	22	cacccgtagaaccgaccttgcg	0	mmmmmmmmmmmmmmmmmmmmmm
3529341_x151	gcattggtggttcaatggtagaattctcgcc	SSC4	31	gcattggtggttcaatggtagaattctcgcc	0	mmmmmmmmmmmmmmmmmmmmmmmmmmmmmmm
3529643_x150	tggaagactagtgattttgttgt	SSC1	23	tggaagactagtgattttgttgt	0	mmmmmmmmmmmmmmmmmmmmmmm
3530393_x150	tattgcacttgtcccggcctgtt	SSC11	23	tattgcacttgtcccggcctgtt	0	mmmmmmmmmmmmmmmmmmmmmmm
3530393_x150	tattgcacttgtcccggcctgt	SSCX	22	tattgcacttgtcccggcctgt	0	mmmmmmmmmmmmmmmmmmmmmm
3530393_x150	tattgcacttgtcccggcctgt	SSCX	22	tattgcacttgtcccggcctgt	0	mmmmmmmmmmmmmmmmmmmmmm
3530543_x150	tagcagcacgtaaatattggc	SSC13	21	tagcagcacgtaaatattggc	0	mmmmmmmmmmmmmmmmmmmmm
3530543_x150	tagcagcacgtaaatattggc	SSC11	21	tagcagcacgtaaatattggc	0	mmmmmmmmmmmmmmmmmmmmm
3531587_x149	cccccacaaccacgtttgactgactgtgtt	SSC9	30	cccccacaaccacgtttgactgactgtgtt	0	mmmmmmmmmmmmmmmmmmmmmmmmmmmmmm
3532480_x148	taccctgtagaaccgaatttgt	SSC15	22	taccctgtagaaccgaatttgt	0	mmmmmmmmmmmmmmmmmmmmmm
3533511_x147	caacagcagtcgatgggctg	SSC12	20	caacagcagtcgatgggctg	0	mmmmmmmmmmmmmmmmmmmm
3533658_x146	gtccagttttcccaggaatccctt	SSC2	24	gtccagttttcccaggaatccctt	0	mmmmmmmmmmmmmmmmmmmmmmmm
3533658_x146	gtccagttttcccaggaatccctt	SSC11	24	gtccagttttcccaggaatacttt	2	mmmmmmmmmmmmmmmmmmmMmMmm
3534096_x146	gtaaacatcctcgactgga	SSC1	19	gtaaacatcctcgactgga	0	mmmmmmmmmmmmmmmmmmm
3534388_x146	tcgtaccgtgagtaataatg	SSC1	20	tcgtaccgtgagtaataatg	0	mmmmmmmmmmmmmmmmmmmm
3534680_x146	aatactgtctggtaatgccg	SSC6	20	aatactgtctggtaatgccg	0	mmmmmmmmmmmmmmmmmmmm
3534826_x146	cagcagcacactgtggtttgt	SSC12	21	cagcagcacactgtggtttgt	0	mmmmmmmmmmmmmmmmmmmmm
3534972_x146	ccagtgtttagactatctgttc	SSC1	22	ccagtgtttagactatctgttc	0	mmmmmmmmmmmmmmmmmmmmmm
3535264_x146	caacagcagtcgatgggctgt	SSC12	21	caacagcagtcgatgggctgt	0	mmmmmmmmmmmmmmmmmmmmm
3535556_x145	cagtggagatgctgttacct	SSC10	20	cagtggagatgctgttacct	0	mmmmmmmmmmmmmmmmmmmm
3535701_x145	gcagcattgtacagggcta	SSC17	19	gcagcattgtacagggcta	0	mmmmmmmmmmmmmmmmmmm
3535701_x145	gcagcattgtacagggcta	SSC17	19	gcagcattgtacagggcta	0	mmmmmmmmmmmmmmmmmmm
3535701_x145	gcagcattgtacagggcta	SSC16	19	gcagcattgtacagggcta	0	mmmmmmmmmmmmmmmmmmm
3535701_x145	gcagcattgtacagggcta	SSC14	19	gcagcattgtacagggcta	0	mmmmmmmmmmmmmmmmmmm
3535846_x145	ttcacagtggctaagttctgca	SSC10	22	ttcacagtggctaagttctgca	0	mmmmmmmmmmmmmmmmmmmmmm
3536711_x143	ctgacctatgaattgacagcca	SSC2	22	ctgacctatgaattgacagcca	0	mmmmmmmmmmmmmmmmmmmmmm
3537283_x143	cccccactgctaaatttgactggcttt	SSC9	27	cccccactgctaaatttgactggcttt	0	mmmmmmmmmmmmmmmmmmmmmmmmmmm
3537283_x143	cccccactgctaaatttgactggctt	SSC10	26	cccccactgctaaatttgactggctt	0	mmmmmmmmmmmmmmmmmmmmmmmmmm
3537426_x143	tcggatccgtctgagcttggct	SSC7	22	tcggatccgtctgagcttggct	0	mmmmmmmmmmmmmmmmmmmmmm
3537855_x142	tggcactggtagaattcactg	SSC18	21	tggcactggtagaattcactg	0	mmmmmmmmmmmmmmmmmmmmm
3538139_x142	aacggaatcccaaaagcagctgt	SSC13	23	aacggaatcccaaaagcagctgt	0	mmmmmmmmmmmmmmmmmmmmmmm
3539409_x140	tagcagcacgtaaatattggcg	SSC11	22	tagcagcacgtaaatattggcg	0	mmmmmmmmmmmmmmmmmmmmmm
3539409_x140	tagcagcacgtaaatattggcg	SSC13	22	tagcagcacgtaaatattggcg	0	mmmmmmmmmmmmmmmmmmmmmm
3539549_x140	gcattggtggttcaatggtagaattctcgcct	SSC4	32	gcattggtggttcaatggtagaattctcgcct	0	mmmmmmmmmmmmmmmmmmmmmmmmmmmmmmmm
3540529_x139	ctgacctatgaattgacag	SSC2	19	ctgacctatgaattgacag	0	mmmmmmmmmmmmmmmmmmm
3541085_x139	tgagatgaagcactgtagctc	SSC2	21	tgagatgaagcactgtagctc	0	mmmmmmmmmmmmmmmmmmmmm
3541224_x139	tgaggtagtagtttgtgctg	SSC6	20	tgaggtagtagtttgtgctg	0	mmmmmmmmmmmmmmmmmmmm
3541224_x139	tgaggtagtagtttgtgctg	SSC5	20	tgaggtagtagtttgtgctg	0	mmmmmmmmmmmmmmmmmmmm
3541915_x137	cagtgcaatgatattgtcaaagc	SSC14	23	cagtgcaatgatattgtcaaagc	0	mmmmmmmmmmmmmmmmmmmmmmm
3542326_x137	ttatcagaatctccaggggtac	SSCX	22	ttatcagaatctccaggggtac	0	mmmmmmmmmmmmmmmmmmmmmm
3543148_x137	tgtaaacatcctcgactggaa	SSC1	21	tgtaaacatcctcgactggaa	0	mmmmmmmmmmmmmmmmmmmmm
3543285_x137	ttggcaatggtagaactcaca	SSC18	21	ttggcaatggtagaactcaca	0	mmmmmmmmmmmmmmmmmmmmm
3543422_x136	caaagaattctccttttgggc	SSC6	21	caaagaattctccttttgggc	0	mmmmmmmmmmmmmmmmmmmmm
3543422_x136	caaagaattctccttttgggca	SSC13	22	caaagaattctccttttggtga	2	mmmmmmmmmmmmmmmmmmmMMm
3543558_x136	tagcagcacataatggtttgtg	SSC11	22	tagcagcacataatggtttgtg	0	mmmmmmmmmmmmmmmmmmmmmm
3544238_x136	tctgtcatttctgtaggccaa	SSC10	21	tctgtcatttctgtaggccaa	0	mmmmmmmmmmmmmmmmmmmmm
3544238_x136	tctgtcatttctgtaggcca	SSC1	20	tctgtcatttctgtaggcaa	1	mmmmmmmmmmmmmmmmmmMm
3544374_x135	ttcttgcgacccgggttcgtttcccgggcggc	SSC3	32	ttcttgcgacccgggttcgtttcccgggcggc	1	mmmmmmmmmmmmmmmmmmmMmmmmmmmmmmmm
3544374_x135	ttcttgcgacccgggttcgtttcccgggcggc	SSC3	32	ttcttgcgacccgggttcgtttcccgggcggc	1	mmmmmmmmmmmmmmmmmmmMmmmmmmmmmmmm
3544779_x135	taatactgtctggtaatgcc	SSC6	20	taatactgtctggtaatgcc	0	mmmmmmmmmmmmmmmmmmmm
3545454_x134	agctgccagttgaagaactgt	SSC12	21	agctgccagttgaagaactgt	0	mmmmmmmmmmmmmmmmmmmmm
3545856_x134	tgagatgaagcactgtagatc	SSC2	21	tgagatgaagcactgtagctc	1	mmmmmmmmmmmmmmmmmmMmm
3545990_x134	aagaattctccttttgggctt	SSC6	21	aagaattctccttttgggctt	0	mmmmmmmmmmmmmmmmmmmmm
3547058_x133	cagtgcaatgttaaaagggca	SSC2	21	cagtgcaatgttaaaagggca	0	mmmmmmmmmmmmmmmmmmmmm
3547058_x133	cagtgcaatgttaaaagggca	SSC5	21	cagtgcaatgttaaaaggaga	2	mmmmmmmmmmmmmmmmmmMMm
3547457_x133	tgacctatgaattgacagac	SSC10	20	tgacctatgaattgacagac	0	mmmmmmmmmmmmmmmmmmmm
3547457_x133	tgacctatgaattgacagac	SSC2	20	tgacctatgaattgacagcc	1	mmmmmmmmmmmmmmmmmmMm
3547590_x133	tgagatgaagcactgtagcttg	SSC2	22	tgagatgaagcactgtagctcg	1	mmmmmmmmmmmmmmmmmmmmMm
3547723_x133	tcgtaccgtgagtaataatgcg	SSC1	22	tcgtaccgtgagtaataatgcg	0	mmmmmmmmmmmmmmmmmmmmmm
3549833_x131	ccccactgctaaatttgactggctt	SSC9	25	ccccactgctaaatttgactggctt	0	mmmmmmmmmmmmmmmmmmmmmmmmm
3549833_x131	ccccactgctaaatttgactggctt	SSC10	25	ccccactgctaaatttgactggctt	0	mmmmmmmmmmmmmmmmmmmmmmmmm
3549964_x131	tgacctatgaattgacagccagt	SSC2	23	tgacctatgaattgacagccagt	0	mmmmmmmmmmmmmmmmmmmmmmm
3550095_x131	taccctgtagaaccgaatt	SSC15	19	taccctgtagaaccgaatt	0	mmmmmmmmmmmmmmmmmmm
3550618_x130	tcacattgccagggatttcca	SSC2	21	tcacattgccagggatttcca	0	mmmmmmmmmmmmmmmmmmmmm
3552687_x128	tgtaaacatcctcgactggaag	SSC1	22	tgtaaacatcctcgactggaag	0	mmmmmmmmmmmmmmmmmmmmmm
3552815_x128	ctgacctatgaattgacaacc	SSC2	21	ctgacctatgaattgacagcc	1	mmmmmmmmmmmmmmmmmmMmm
3552943_x128	ttcctggaaatactgttct	SSC2	19	ttcctggaaatactgttct	0	mmmmmmmmmmmmmmmmmmm
3553327_x128	tcccatatggtctagcggttaggattcct	SSC15	29	tcccatatggtctagcggttaggattcct	0	mmmmmmmmmmmmmmmmmmmmmmmmmmmmm
3553327_x128	tcccatatggtctagcggttaggattcct	SSC11	29	tcccatatggtctagcggttaggattcct	0	mmmmmmmmmmmmmmmmmmmmmmmmmmmmm
3553455_x128	tgtaaacatccttgactggaag	SSC6	22	tgtaaacatccttgactggaag	0	mmmmmmmmmmmmmmmmmmmmmm
3555230_x126	caacggaatcccaaaagcagc	SSC13	21	caacggaatcccaaaagcagc	0	mmmmmmmmmmmmmmmmmmmmm
3555356_x125	tgaggtaggaggttgtatagtt	SSC6	22	tgaggtaggaggttgtatagtt	0	mmmmmmmmmmmmmmmmmmmmmm
3555606_x125	tggctcagttcagcaggaacag	SSC2	22	tggctcagttcagcaggaacag	0	mmmmmmmmmmmmmmmmmmmmmm
3555606_x125	tggctcagttcagcaggaacag	SSC10	22	tggctcagttcagcaggaacag	0	mmmmmmmmmmmmmmmmmmmmmm
3556231_x125	ggcaagatgctggcatagct	SSC1	20	ggcaagatgctggcatagct	0	mmmmmmmmmmmmmmmmmmmm
3556356_x125	tccctgagaccctaacttgtg	SSC9	21	tccctgagaccctaacttgtg	0	mmmmmmmmmmmmmmmmmmmmm
3556356_x125	tccctgagaccctaacttgtg	SSC9	21	tccctgagaccctaacttgtg	0	mmmmmmmmmmmmmmmmmmmmm
3556481_x125	tccataaagtagaaagcac	SSC4	19	tccataaagtagaaagcac	0	mmmmmmmmmmmmmmmmmmm
3556481_x125	tccataaagtagaaagca	SSC4	18	tccataaagtagaaagca	0	mmmmmmmmmmmmmmmmmm
3556856_x125	tgagatgaagcactgtagctctggaa	SSC2	26	tgagatgaagcactgtagctcgggaa	1	mmmmmmmmmmmmmmmmmmmmmMmmmm
3557976_x123	ctgtcatttctgtaggccaat	SSC10	21	ctgtcatttctgtaggccaat	0	mmmmmmmmmmmmmmmmmmmmm
3558099_x123	tatgtgcctttggactacatcg	SSC1	22	tatgtgcctttggactacatcg	0	mmmmmmmmmmmmmmmmmmmmmm
3558222_x123	tgagaactgaattccataggctg	SSC14	23	tgagaactgaattccataggctg	0	mmmmmmmmmmmmmmmmmmmmmmm
3558960_x123	tcgaggagctcacagtctagt	SSC4	21	tcgaggagctcacagtctagt	0	mmmmmmmmmmmmmmmmmmmmm
3558960_x123	tcgaggagctcacagtctagtaa	SSC6	23	tcgaggagctcacagtcttgtga	2	mmmmmmmmmmmmmmmmmmMmmMm
3558960_x123	tcgaggagctcacagtctagtaa	SSC6	23	tcgaggagctcacagtcttgtga	2	mmmmmmmmmmmmmmmmmmMmmMm
3559206_x123	tccctggtctagtggttaggattcgg	SSC12	26	tccctggtctagtggttaggattagg	1	mmmmmmmmmmmmmmmmmmmmmmmMmm
3559452_x123	ctgacctatgaattgacaccc	SSC2	21	ctgacctatgaattgacagcc	1	mmmmmmmmmmmmmmmmmmMmm
3560063_x122	ctttcagtcggatgtttgcagc	SSC1	22	ctttcagtcggatgtttgcagc	0	mmmmmmmmmmmmmmmmmmmmmm
3560429_x121	gacctatgaattgacagcca	SSC2	20	gacctatgaattgacagcca	0	mmmmmmmmmmmmmmmmmmmm
3560913_x121	tgagatgaagcactgtagc	SSC2	19	tgagatgaagcactgtagc	0	mmmmmmmmmmmmmmmmmmm
3561274_x120	gctacatctggctactgggtct	SSCX	22	gctacatctggctactgggtct	0	mmmmmmmmmmmmmmmmmmmmmm
3561514_x120	gtacagtactgtgataactgaa	SSC1	22	gtacagtactgtgataactgaa	0	mmmmmmmmmmmmmmmmmmmmmm
3561514_x120	gtacagtactgtgataactgaa	SSC6	22	gtacagtactgtgataactgaa	0	mmmmmmmmmmmmmmmmmmmmmm
3561634_x120	gggggcctctcccgcccgtcgcc	SSC6	23	gggggcctctcccgcccgtcgcc	0	mmmmmmmmmmmmmmmmmmmmmmm
3561874_x119	cccagtgtttagactatctgtt	SSC1	22	cccagtgtttagactatctgtt	0	mmmmmmmmmmmmmmmmmmmmmm
3561993_x119	tccctgagaccctaacttgt	SSC9	20	tccctgagaccctaacttgt	0	mmmmmmmmmmmmmmmmmmmm
3561993_x119	tccctgagaccctaacttgt	SSC9	20	tccctgagaccctaacttgt	0	mmmmmmmmmmmmmmmmmmmm
3562112_x119	ctgacctatgaattgacagcc	SSC2	21	ctgacctatgaattgacagcc	0	mmmmmmmmmmmmmmmmmmmmm
3562469_x119	cctatgaattgacagccaa	SSC1	19	cctatgaattgacagccaa	0	mmmmmmmmmmmmmmmmmmm
3562469_x119	cctatgaattgacagcca	SSC2	18	cctatgaattgacagcca	0	mmmmmmmmmmmmmmmmmm
3562707_x119	cacgtacgactcttagcgg	SSC6	19	cacgtacgactcttagcgg	0	mmmmmmmmmmmmmmmmmmm
3563183_x119	tagcttatcagactgatgttg	SSC12	21	tagcttatcagactgatgttg	0	mmmmmmmmmmmmmmmmmmmmm
3563421_x118	ggctggtccgatggtagtgggtcatcagaac	SSC9	31	ggctggtccgatggtagtgggtcatcagaac	0	mmmmmmmmmmmmmmmmmmmmmmmmmmmmmmm
3563421_x118	ggctggtccgatggtagtgggtcatcagaac	SSC10	31	ggctggtccgatggtagtgggttatcagaac	1	mmmmmmmmmmmmmmmmmmmmmmMmmmmmmmm
3563775_x118	cctcgacacaagggtttgt	SSC3	19	cctcgacacaagggtttgt	0	mmmmmmmmmmmmmmmmmmm
3563775_x118	cctcgacacaagggtttgt	SSC6	19	cctcgacacaagggtttgt	0	mmmmmmmmmmmmmmmmmmm
3563775_x118	cctcgacacaagggtttg	SSC6	18	cctcgacacaagggtttg	0	mmmmmmmmmmmmmmmmmm
3564365_x118	cattattacttttggtacgc	SSC1	20	cattattacttttggtacgc	0	mmmmmmmmmmmmmmmmmmmm
3564483_x118	ttataatacaacctgataagt	SSCX	21	ttataatacaacctgataagt	0	mmmmmmmmmmmmmmmmmmmmm
3564601_x118	cccccacaaccacgtttgactgactgtg	SSC9	28	cccccacaaccacgtttgactgactgtg	0	mmmmmmmmmmmmmmmmmmmmmmmmmmmm
3567632_x115	tgtaaacatcctcgactggaagct	SSC1	24	tgtaaacatcctcgactggaagct	0	mmmmmmmmmmmmmmmmmmmmmmmm
3568778_x114	ttgaaagtcagccctcgacacaagggtttgt	SSC6	31	ttgaaagtcagccctcgacacaagggtttgt	0	mmmmmmmmmmmmmmmmmmmmmmmmmmmmmmm
3568778_x114	ttgaaagtcagccctcgacacaagggtttgt	SSC3	31	ttgaaagtcagccctcgacacaagggtttgt	0	mmmmmmmmmmmmmmmmmmmmmmmmmmmmmmm
3568778_x114	ttgaaagtcagccctcgacacaagggtttgt	SSC14	31	ttgaaagtcagccctcgacacacgggtttgt	1	mmmmmmmmmmmmmmmmmmmmmmMmmmmmmmm
3569690_x114	acccgtagatccgaacttg	SSC9	19	acccgtagatccgaacttg	0	mmmmmmmmmmmmmmmmmmm
3570256_x113	cactagattgtgagctcctgga	SSC13	22	cactagattgtgagctcctgga	0	mmmmmmmmmmmmmmmmmmmmmm
3570708_x113	catgccttgagtgtaggac	SSCX	19	catgccttgagtgtaggac	0	mmmmmmmmmmmmmmmmmmm
3570821_x113	tccctgagaccctaacttgtg	SSC9	21	tccctgagaccctaacttgtg	0	mmmmmmmmmmmmmmmmmmmmm
3570821_x113	tccctgagaccctaacttgtg	SSC9	21	tccctgagaccctaacttgtg	0	mmmmmmmmmmmmmmmmmmmmm
3570934_x113	acccgtagatccgatcttgt	SSC13	20	acccgtagatccgatcttgt	0	mmmmmmmmmmmmmmmmmmmm
3571495_x111	ccatcgaccgttgattgtacc	SSC10	21	ccatcgaccgttgattgtacc	0	mmmmmmmmmmmmmmmmmmmmm
3571606_x111	tggcacagggtccagctgtcgg	SSC6	22	tggcacagggtccagctgtcgg	0	mmmmmmmmmmmmmmmmmmmmmm
3571606_x111	tggcacagggtccagctgtcgga	SSC13	23	tggcacagggtccagctggggga	2	mmmmmmmmmmmmmmmmmmMMmmm
3571606_x111	tggcacagggtccagctgtcgga	SSC13	23	tggcacagggtccagctggggga	2	mmmmmmmmmmmmmmmmmmMMmmm
3572605_x111	tcagtgcactacagaactttgt	SSC18	22	tcagtgcactacagaactttgt	0	mmmmmmmmmmmmmmmmmmmmmm
3572716_x111	gaggtagtaggttgcatagt	SSC3	20	gaggtagtaggttgcatagt	0	mmmmmmmmmmmmmmmmmmmm
3572938_x111	cacccgtagaaccgaccttg	SSC6	20	cacccgtagaaccgaccttg	0	mmmmmmmmmmmmmmmmmmmm
3573821_x110	tacagtagtctgcacattggt	SSC1	21	tacagtagtctgcacattggt	0	mmmmmmmmmmmmmmmmmmmmm
3573821_x110	tacagtagtctgcacattggt	SSC2	21	tacagtagtctgcacattggt	0	mmmmmmmmmmmmmmmmmmmmm
3573821_x110	tacagtagtctgcacattggt	SSC9	21	tacagtagtctgcacattggt	0	mmmmmmmmmmmmmmmmmmmmm
3574041_x110	ttataatacaacctgataagtg	SSCX	22	ttataatacaacctgataagtg	0	mmmmmmmmmmmmmmmmmmmmmm
3574261_x110	gttggtccgaaggctgtgggttattgttaact	SSC9	32	gttggtccgaaggctgtgggttattgttaact	0	mmmmmmmmmmmmmmmmmmmmmmmmmmmmmmmm
3574481_x109	tcgaccggacctcgaccggctc	SSC14	22	tcgaccggacctcgaccggctc	0	mmmmmmmmmmmmmmmmmmmmmm
3575135_x109	ccccacaaccacgtttgactgactgtgttt	SSC9	30	ccccacaaccacgtttgactgactgtgttt	0	mmmmmmmmmmmmmmmmmmmmmmmmmmmmmm
3575353_x109	cttccctatgaattgaca	SSC10	18	cttccctatgaattgaca	0	mmmmmmmmmmmmmmmmmm
3575898_x108	cgcgacctcagatcagacgtggcgacc	SSC6	27	cgcgacctcagatcagacgtggcgacc	0	mmmmmmmmmmmmmmmmmmmmmmmmmmm
3576114_x108	tgagatgaagcactgtagcttgg	SSC2	23	tgagatgaagcactgtagctcgg	1	mmmmmmmmmmmmmmmmmmmmMmm
3576978_x107	tgacctatgaattgacagccag	SSC2	22	tgacctatgaattgacagccag	0	mmmmmmmmmmmmmmmmmmmmmm
3577085_x107	gctacattgtctgctgggtttc	SSCX	22	gctacattgtctgctgggtttc	0	mmmmmmmmmmmmmmmmmmmmmm
3577299_x107	tgcggaacctgcggatacgg	SSC5	20	tgcggaacctgcggatacgg	0	mmmmmmmmmmmmmmmmmmmm
3577941_x106	tagcagcacagaaatattggc	SSC12	21	tagcagcacagaaatattggc	0	mmmmmmmmmmmmmmmmmmmmm
3578471_x105	cactagattgtgagctcc	SSC10	18	cactagattgtgagctcc	0	mmmmmmmmmmmmmmmmmm
3578471_x105	cactagattgtgagctcc	SSCX	18	cactagattgtgagctcc	0	mmmmmmmmmmmmmmmmmm
3578471_x105	cactagattgtgagctcc	SSC13	18	cactagattgtgagctcc	0	mmmmmmmmmmmmmmmmmm
3578471_x105	cactagattgtgagctcc	SSC12	18	cactagattgtgagctcc	0	mmmmmmmmmmmmmmmmmm
3578576_x105	tcacagtgaaccggtctctt	SSC15	20	tcacagtgaaccggtctctt	0	mmmmmmmmmmmmmmmmmmmm
3578576_x105	tcacagtgaaccggtctctt	SSC13	20	tcacagtgaaccggtctctt	0	mmmmmmmmmmmmmmmmmmmm
3579626_x105	cgcgtgcgcgtcgggtccc	SSC2	19	cgcgtgcgcgtcgggtccc	0	mmmmmmmmmmmmmmmmmmm
3579626_x105	cgcgtgcgcgtcgggtccc	SSC6	19	cgcgtgcgcgtcgggtccc	0	mmmmmmmmmmmmmmmmmmm
3579626_x105	cgcgtgcgcgtcgggtccc	SSC2	19	cgcgtgcgcgtcgggtccc	0	mmmmmmmmmmmmmmmmmmm
3580149_x104	cagtgcaatgttaaaagggcat	SSC2	22	cagtgcaatgttaaaagggcat	0	mmmmmmmmmmmmmmmmmmmmmm
3580669_x104	tcacagtgaaccggtctct	SSC15	19	tcacagtgaaccggtctct	0	mmmmmmmmmmmmmmmmmmm
3580669_x104	tcacagtgaaccggtctct	SSC13	19	tcacagtgaaccggtctct	0	mmmmmmmmmmmmmmmmmmm
3581291_x103	attgcacttgtcccggcctgt	SSCX	21	attgcacttgtcccggcctgt	0	mmmmmmmmmmmmmmmmmmmmm
3581291_x103	attgcacttgtcccggcctgt	SSCX	21	attgcacttgtcccggcctgt	0	mmmmmmmmmmmmmmmmmmmmm
3581291_x103	attgcacttgtcccggcctgt	SSC11	21	attgcacttgtcccggcctgt	0	mmmmmmmmmmmmmmmmmmmmm
3581600_x103	tattgcactcgtcccggcct	SSC4	20	tattgcactcgtcccggcct	0	mmmmmmmmmmmmmmmmmmmm
3581806_x103	agctgccagttgaagaac	SSC12	18	agctgccagttgaagaac	0	mmmmmmmmmmmmmmmmmm
3582629_x102	attgcacggtatccatctgt	SSCX	20	attgcacggtatccatctgt	0	mmmmmmmmmmmmmmmmmmmm
3582629_x102	attgcacggtatccatctgt	SSCX	20	attgcacggtatccatctgt	0	mmmmmmmmmmmmmmmmmmmm
3582935_x102	tagcttatcagactgatgttgac	SSC12	23	tagcttatcagactgatgttgac	0	mmmmmmmmmmmmmmmmmmmmmmm
3583342_x101	ggtagtaggttgcatagtt	SSC3	19	ggtagtaggttgcatagtt	0	mmmmmmmmmmmmmmmmmmm
3583847_x101	cccagtgttcagactacctgtt	SSC9	22	cccagtgttcagactacctgtt	0	mmmmmmmmmmmmmmmmmmmmmm
3583847_x101	cccagtgttcagactacctgtt	SSC2	22	cccagtgttcagactacctgtt	0	mmmmmmmmmmmmmmmmmmmmmm
3584150_x101	gcgcgtgcgcgtcgggtcc	SSC6	19	gcgcgtgcgcgtcgggtcc	0	mmmmmmmmmmmmmmmmmmm
3584150_x101	gcgcgtgcgcgtcgggtcc	SSC2	19	gcgcgtgcgcgtcgggtcc	0	mmmmmmmmmmmmmmmmmmm
3584150_x101	gcgcgtgcgcgtcgggtcc	SSC2	19	gcgcgtgcgcgtcgggtcc	0	mmmmmmmmmmmmmmmmmmm
3584251_x101	gtagactgaagctccttgag	SSC1	20	gtagactgaagctccttgag	0	mmmmmmmmmmmmmmmmmmmm
3585156_x100	taccctgtagaaccgaattt	SSC15	20	taccctgtagaaccgaattt	0	mmmmmmmmmmmmmmmmmmmm
3585256_x100	cgcgacctcagatcagacgtggcg	SSC6	24	cgcgacctcagatcagacgtggcg	0	mmmmmmmmmmmmmmmmmmmmmmmm
3585356_x100	gcgcgcgtgcgcgtcgggtccc	SSC6	22	gcgcgcgtgcgcgtcgggtccc	0	mmmmmmmmmmmmmmmmmmmmmm
3586456_x100	tgcggaacctgcggatacgga	SSC5	21	tgcggaacctgcggatacgga	0	mmmmmmmmmmmmmmmmmmmmm
3586655_x99	cagtgcaatgatgaaagggcat	SSC14	22	cagtgcaatgatgaaagggcat	0	mmmmmmmmmmmmmmmmmmmmmm
3586754_x99	tagactgaagctccttgaga	SSC1	20	tagactgaagctccttgaga	0	mmmmmmmmmmmmmmmmmmmm
3586853_x99	cctggacttggagtcagaagga	SSC7	22	cctggacttggagtcagaatga	1	mmmmmmmmmmmmmmmmmmmMmm
3586853_x99	cctggacttggagtcagaagga	SSC7	22	cctggacttggagtcagaaaga	1	mmmmmmmmmmmmmmmmmmmMmm
3586853_x99	cctggacttggagtcagaagga	SSC6	22	cctggacttggagtcagacaga	2	mmmmmmmmmmmmmmmmmmMMmm
3587348_x99	ctagactgaagctccttgagaa	SSC1	22	ctagactgaagctccttgtgaa	1	mmmmmmmmmmmmmmmmmmMmmm
3587546_x99	atgacacgatcactcccgttga	SSC13	22	atgacacgatcactcccgttga	0	mmmmmmmmmmmmmmmmmmmmmm
3587841_x98	cataaagtagaaagcactacta	SSC12	22	cataaagtagaaagcactacta	0	mmmmmmmmmmmmmmmmmmmmmm
3588821_x97	tccctgagaccctttaacctgtg	SSC6	23	tccctgagaccctttaacctgtg	0	mmmmmmmmmmmmmmmmmmmmmmm
3588918_x97	cagtagtctgcacattggt	SSC2	19	cagtagtctgcacattggt	0	mmmmmmmmmmmmmmmmmmm
3588918_x97	cagtagtctgcacattggt	SSC9	19	cagtagtctgcacattggt	0	mmmmmmmmmmmmmmmmmmm
3588918_x97	cagtagtctgcacattggt	SSC1	19	cagtagtctgcacattggt	0	mmmmmmmmmmmmmmmmmmm
3589112_x97	gttggtccgaaggctgtgggttattgttaac	SSC9	31	gttggtccgaaggctgtgggttattgttaac	0	mmmmmmmmmmmmmmmmmmmmmmmmmmmmmmm
3589403_x97	tacagtagtctgcacattggtta	SSC2	23	tacagtagtctgcacattggtta	0	mmmmmmmmmmmmmmmmmmmmmmm
3589403_x97	tacagtagtctgcacattggtta	SSC9	23	tacagtagtctgcacattggtta	0	mmmmmmmmmmmmmmmmmmmmmmm
3589403_x97	tacagtagtctgcacattggtta	SSC1	23	tacagtagtctgcacattggtta	0	mmmmmmmmmmmmmmmmmmmmmmm
3589500_x97	tcacagtggctaagttctgc	SSC10	20	tcacagtggctaagttctgc	0	mmmmmmmmmmmmmmmmmmmm
3589888_x96	cgcgacctcagatcagacg	SSC6	19	cgcgacctcagatcagacg	0	mmmmmmmmmmmmmmmmmmm
3590560_x96	actagattgtgagctcctgg	SSC13	20	actagattgtgagctcctgg	0	mmmmmmmmmmmmmmmmmmmm
3590560_x96	actagattgtgagctcctgg	SSC10	20	actagattgtgagctcctag	1	mmmmmmmmmmmmmmmmmmMm
3590560_x96	actagattgtgagctcct	SSC1	18	actagattgtgagctcct	0	mmmmmmmmmmmmmmmmmm
3590560_x96	actagattgtgagctcct	SSC1	18	actagattgtgagctcct	0	mmmmmmmmmmmmmmmmmm
3590560_x96	actagattgtgagctcct	SSC9	18	actagattgtgagctcct	0	mmmmmmmmmmmmmmmmmm
3591518_x95	tacagtactgtgataactga	SSC6	20	tacagtactgtgataactga	0	mmmmmmmmmmmmmmmmmmmm
3591518_x95	tacagtactgtgataactga	SSC1	20	tacagtactgtgataactga	0	mmmmmmmmmmmmmmmmmmmm
3591613_x95	cccccacaaccacgtttgactgactgtgt	SSC9	29	cccccacaaccacgtttgactgactgtgt	0	mmmmmmmmmmmmmmmmmmmmmmmmmmmmm
3592088_x95	cagcagcacactgtggtttgta	SSC12	22	cagcagcacactgtggtttgta	0	mmmmmmmmmmmmmmmmmmmmmm
3592183_x95	aaccgttaccattactgagtt	SSC12	21	aaccgttaccattactgagtt	0	mmmmmmmmmmmmmmmmmmmmm
3592278_x95	ccctgtagaaccgaatttgtg	SSC15	21	ccctgtagaaccgaatttgtg	0	mmmmmmmmmmmmmmmmmmmmm
3592373_x95	tagcaccatttgaaatcggtta	SSC9	22	tagcaccatttgaaatcggtta	0	mmmmmmmmmmmmmmmmmmmmmm
3592753_x95	tgacctatgaattgacagc	SSC2	19	tgacctatgaattgacagc	0	mmmmmmmmmmmmmmmmmmm
3592753_x95	tgacctatgaattgacag	SSC10	18	tgacctatgaattgacag	0	mmmmmmmmmmmmmmmmmm
3592848_x95	ggtagtagattgtatagt	SSC3	18	ggtagtagattgtatagt	0	mmmmmmmmmmmmmmmmmm
3592848_x95	ggtagtagattgtatagt	SSCX	18	ggtagtagattgtatagt	0	mmmmmmmmmmmmmmmmmm
3593133_x95	tctcccaacccttgtaccagtg	SSC6	22	tctcccaacccttgtaccagtg	0	mmmmmmmmmmmmmmmmmmmmmm
3593133_x95	tctcccaacccttgtaccagtg	SSC6	22	tctcccaacccttgtaccagtg	0	mmmmmmmmmmmmmmmmmmmmmm
3593701_x94	accctgtagatccgaatttg	SSC12	20	accctgtagatccgaatttg	0	mmmmmmmmmmmmmmmmmmmm
3593983_x94	tcggatccgtctgagcttggct	SSC7	22	tcggatccgtctgagcttggct	0	mmmmmmmmmmmmmmmmmmmmmm
3594171_x94	cattcctatgaattgacag	SSC2	19	cattcctatgaattgacag	0	mmmmmmmmmmmmmmmmmmm
3594453_x94	tgtaaacatccccgactggaag	SSC4	22	tgtaaacatccccgactggaag	0	mmmmmmmmmmmmmmmmmmmmmm
3594547_x94	ggtagtaggttgtatagt	SSC9	18	ggtagtaggttgtatagt	0	mmmmmmmmmmmmmmmmmm
3594547_x94	ggtagtaggttgtatagt	SSC3	18	ggtagtaggttgtatagt	0	mmmmmmmmmmmmmmmmmm
3594641_x94	tcggatccgtctgagcttggct	SSC7	22	tcggatccgtctgagcttggct	0	mmmmmmmmmmmmmmmmmmmmmm
3595391_x93	taccctgtagatccgaatttg	SSC12	21	taccctgtagatccgaatttg	0	mmmmmmmmmmmmmmmmmmmmm
3595856_x93	tcagtgcatgacagaacttgg	SSC12	21	tcagtgcatgacagaacttgg	0	mmmmmmmmmmmmmmmmmmmmm
3596693_x93	ctgacctatgaattgacagac	SSC2	21	ctgacctatgaattgacagcc	1	mmmmmmmmmmmmmmmmmmmMm
3596971_x92	tgacctatgaattgacagccgg	SSC2	22	tgacctatgaattgacagccag	1	mmmmmmmmmmmmmmmmmmmmMm
3597247_x92	caaagaattctccttttgggc	SSC6	21	caaagaattctccttttgggc	0	mmmmmmmmmmmmmmmmmmmmm
3597523_x92	aatgaagcactgtagctc	SSC9	18	aatgaagcactgtagctc	0	mmmmmmmmmmmmmmmmmm
3597707_x92	tctgacctatgaattgacagc	SSC2	21	tctgacctatgaattgacagc	0	mmmmmmmmmmmmmmmmmmmmm
3598075_x92	taccctgtagaaccgaatttg	SSC15	21	taccctgtagaaccgaatttg	0	mmmmmmmmmmmmmmmmmmmmm
3599083_x91	ctcaagtaatccaggataggc	SSCX	21	ctcaagtaatccaggataatc	2	mmmmmmmmmmmmmmmmmmMMm
3599174_x91	gcgtgcgcgtcgggtccc	SSC6	18	gcgtgcgcgtcgggtccc	0	mmmmmmmmmmmmmmmmmm
3599174_x91	gcgtgcgcgtcgggtccc	SSC2	18	gcgtgcgcgtcgggtccc	0	mmmmmmmmmmmmmmmmmm
3599174_x91	gcgtgcgcgtcgggtccc	SSC2	18	gcgtgcgcgtcgggtccc	0	mmmmmmmmmmmmmmmmmm
3599265_x91	tgaagcactgtagctcggga	SSC2	20	tgaagcactgtagctcggga	0	mmmmmmmmmmmmmmmmmmmm
3599538_x91	cccagtgttcagactacctgttc	SSC2	23	cccagtgttcagactacctgttc	0	mmmmmmmmmmmmmmmmmmmmmmm
3599538_x91	cccagtgttcagactacctgttc	SSC9	23	cccagtgttcagactacctgttc	0	mmmmmmmmmmmmmmmmmmmmmmm
3599902_x91	tgaggtagtagtttgtacag	SSC13	20	tgaggtagtagtttgtacag	0	mmmmmmmmmmmmmmmmmmmm
3599993_x91	atgacacgatcactcccgttgagt	SSC13	24	atgacacgatcactcccgttgagt	0	mmmmmmmmmmmmmmmmmmmmmmmm
3600714_x90	caacggaatcccaaaagcag	SSC13	20	caacggaatcccaaaagcag	0	mmmmmmmmmmmmmmmmmmmm
3600804_x90	cagtgcactacagaactttg	SSC18	20	cagtgcactacagaactttg	0	mmmmmmmmmmmmmmmmmmmm
3600894_x90	tattgcacttgtcccggcctgtaga	SSCX	25	tattgcacttgtcccggcctgtcga	1	mmmmmmmmmmmmmmmmmmmmmmMmm
3600894_x90	tattgcacttgtcccggcctgtaga	SSCX	25	tattgcacttgtcccggcctgtcga	1	mmmmmmmmmmmmmmmmmmmmmmMmm
3600894_x90	tattgcacttgtcccggcctgtaga	SSC11	25	tattgcacttgtcccggcctgttga	1	mmmmmmmmmmmmmmmmmmmmmmMmm
3600984_x89	tccctggtctagtggttaggattcggcg	SSC12	28	tccctggtctagtggttaggattaggag	2	mmmmmmmmmmmmmmmmmmmmmmmMmmMm
3601073_x89	ggtcccatggtgtaatggttagcactctg	SSC7	29	ggtcccatggtgtaatggttagcactctg	0	mmmmmmmmmmmmmmmmmmmmmmmmmmmmm
3601073_x89	ggtcccatggtgtaatggttagcactctg	SSC7	29	ggtcccatggtgtaatggttagcactctg	0	mmmmmmmmmmmmmmmmmmmmmmmmmmmmm
3601251_x89	tttggtccccttcaaccagctg	SSC17	22	tttggtccccttcaaccagctg	0	mmmmmmmmmmmmmmmmmmmmmm
3601251_x89	tttggtccccttcaaccagct	SSC7	21	tttggtccccttcaaccagct	0	mmmmmmmmmmmmmmmmmmmmm
3601696_x89	taatactgtctggtaatgccg	SSC6	21	taatactgtctggtaatgccg	0	mmmmmmmmmmmmmmmmmmmmm
3601785_x89	ctgacctatgaattgacagac	SSC2	21	ctgacctatgaattgacagcc	1	mmmmmmmmmmmmmmmmmmmMm
3601963_x89	cccacaaccacgtttgactgactgt	SSC9	25	cccacaaccacgtttgactgactgt	0	mmmmmmmmmmmmmmmmmmmmmmmmm
3602408_x89	tgagatgaagcactgtaggtc	SSC2	21	tgagatgaagcactgtagctc	1	mmmmmmmmmmmmmmmmmmMmm
3602849_x88	cagtagtctgcacattggtta	SSC2	21	cagtagtctgcacattggtta	0	mmmmmmmmmmmmmmmmmmmmm
3602849_x88	cagtagtctgcacattggtta	SSC9	21	cagtagtctgcacattggtta	0	mmmmmmmmmmmmmmmmmmmmm
3602849_x88	cagtagtctgcacattggtta	SSC1	21	cagtagtctgcacattggtta	0	mmmmmmmmmmmmmmmmmmmmm
3603113_x88	acccgtagatccgatcttgtg	SSC13	21	acccgtagatccgatcttgtg	0	mmmmmmmmmmmmmmmmmmmmm
3603201_x88	gtgtgcggaaatgcttctgct	SSC1	21	gtgtgcggaaatgcttctgct	0	mmmmmmmmmmmmmmmmmmmmm
3603289_x88	aaagctgggttgagagggcgaa	SSC14	22	aaagctgggttgagagggcgaa	0	mmmmmmmmmmmmmmmmmmmmmm
3603464_x87	gacctatgaattgacagcca	SSC2	20	gacctatgaattgacagcca	0	mmmmmmmmmmmmmmmmmmmm
3603638_x87	gcagcattgtacagggct	SSC14	18	gcagcattgtacagggct	0	mmmmmmmmmmmmmmmmmm
3603638_x87	gcagcattgtacagggct	SSC17	18	gcagcattgtacagggct	0	mmmmmmmmmmmmmmmmmm
3603638_x87	gcagcattgtacagggct	SSC17	18	gcagcattgtacagggct	0	mmmmmmmmmmmmmmmmmm
3603638_x87	gcagcattgtacagggct	SSC16	18	gcagcattgtacagggct	0	mmmmmmmmmmmmmmmmmm
3603812_x87	gtaaggtcagctaagctaagctatcgggccc	SSCM	31	gtaaggtcagctaagctaagctatcgggccc	0	mmmmmmmmmmmmmmmmmmmmmmmmmmmmmmm
3604508_x87	tgagatgaagcactgtagctcg	SSC2	22	tgagatgaagcactgtagctcg	0	mmmmmmmmmmmmmmmmmmmmmm
3605376_x86	tgagatgaagcactgtagctcttg	SSC2	24	tgagatgaagcactgtagctcggg	2	mmmmmmmmmmmmmmmmmmmmmMMm
3605548_x86	ctgacctatgaattgacagcctg	SSC2	23	ctgacctatgaattgacagccag	1	mmmmmmmmmmmmmmmmmmmmmMm
3605634_x86	cgcgcgtgcgcgtcgggtcc	SSC6	20	cgcgcgtgcgcgtcgggtcc	0	mmmmmmmmmmmmmmmmmmmm
3605806_x86	tccctggtctagtggttaggattcg	SSC12	25	tccctggtctagtggttaggattag	1	mmmmmmmmmmmmmmmmmmmmmmmMm
3605806_x86	tccctggtctagtggttaggattcg	SSC1	25	tccctggtctagtggttaggagtag	2	mmmmmmmmmmmmmmmmmmmmmMmMm
3605806_x86	tccctggtctagtggttaggattc	SSC6	24	tccctggtctagtggttaggagtc	1	mmmmmmmmmmmmmmmmmmmmmMmm
3605806_x86	tccctggtctagtggttaggattc	SSC1	24	tccctggtctagtggttaggaatc	1	mmmmmmmmmmmmmmmmmmmmmMmm
3605892_x86	tctcagtgatgtgatctgtgtggttctgaga	SSC12	31	tctcagtgatgtgatctgtgtggttctgaga	0	mmmmmmmmmmmmmmmmmmmmmmmmmmmmmmm
3606407_x85	cagtgcaatgatgaaagggca	SSC14	21	cagtgcaatgatgaaagggca	0	mmmmmmmmmmmmmmmmmmmmm
3606577_x85	tgagatgaagcactgtagctctgg	SSC2	24	tgagatgaagcactgtagctcggg	1	mmmmmmmmmmmmmmmmmmmmmMmm
3606832_x85	gacctatgaattgacagc	SSC2	18	gacctatgaattgacagc	0	mmmmmmmmmmmmmmmmmm
3607002_x85	aggagctcacagtctattg	SSC13	19	aggagctcacagtctattg	0	mmmmmmmmmmmmmmmmmmm
3607002_x85	aggagctcacagtctattg	SSCX	19	aggagctcacagtctattg	0	mmmmmmmmmmmmmmmmmmm
3607002_x85	aggagctcacagtctatt	SSC4	18	aggagctcacagtctatt	0	mmmmmmmmmmmmmmmmmm
3607002_x85	aggagctcacagtctatt	SSC4	18	aggagctcacagtctatt	0	mmmmmmmmmmmmmmmmmm
3607342_x85	gcacgtacgactcttagcgg	SSC6	20	gcacgtacgactcttagcgg	0	mmmmmmmmmmmmmmmmmmmm
3607427_x85	cccctaaagtagaaagca	SSC2	18	cccctaaagtagaaagca	0	mmmmmmmmmmmmmmmmmm
3607512_x85	gtaacagcgactccatgtggac	SSC10	22	gtaacagcgactccatgtggac	0	mmmmmmmmmmmmmmmmmmmmmm
3607597_x85	gctcggtctgaggcccct	SSC12	18	gctcggtctgaggcccct	0	mmmmmmmmmmmmmmmmmm
3608022_x85	tctacagtgcacgtgtctccagt	SSC9	23	tctacagtgcacgtgtctccagt	0	mmmmmmmmmmmmmmmmmmmmmmm
3608191_x84	gctcggtctgaggcccctcagt	SSC12	22	gctcggtctgaggcccctcagt	0	mmmmmmmmmmmmmmmmmmmmmm
3608443_x84	cagtagtctgcacattggtt	SSC9	20	cagtagtctgcacattggtt	0	mmmmmmmmmmmmmmmmmmmm
3608443_x84	cagtagtctgcacattggtt	SSC1	20	cagtagtctgcacattggtt	0	mmmmmmmmmmmmmmmmmmmm
3608443_x84	cagtagtctgcacattggtt	SSC2	20	cagtagtctgcacattggtt	0	mmmmmmmmmmmmmmmmmmmm
3608695_x84	tgtaaacatcctcgactggaagc	SSC1	23	tgtaaacatcctcgactggaagc	0	mmmmmmmmmmmmmmmmmmmmmmm
3608779_x84	agttctgttatacactcaggct	SSC5	22	agttctgttatacactcaggct	0	mmmmmmmmmmmmmmmmmmmmmm
3608947_x84	taactgacgataataactcctggctgact	SSC12	29	taactgacgataataactcctggctgact	0	mmmmmmmmmmmmmmmmmmmmmmmmmmmmm
3609363_x83	tttcagtcggatgtttacagc	SSC6	21	tttcagtcggatgtttacagc	0	mmmmmmmmmmmmmmmmmmmmm
3609446_x83	caacggaatcccaaaagcagctg	SSC13	23	caacggaatcccaaaagcagctg	0	mmmmmmmmmmmmmmmmmmmmmmm
3609529_x83	taaagtgcttatagtgcaggta	SSC11	22	taaagtgcttatagtgcaggta	0	mmmmmmmmmmmmmmmmmmmmmm
3610027_x83	cggactgtcctcagtgcgcc	SSC6	20	cggactgtcctcagtgcgcc	0	mmmmmmmmmmmmmmmmmmmm
3610193_x83	gcgacctcagatcagacgtggcgacccg	SSC6	28	gcgacctcagatcagacgtggcgacccg	0	mmmmmmmmmmmmmmmmmmmmmmmmmmmm
3610770_x82	ctgacctatgaattgacatcc	SSC2	21	ctgacctatgaattgacagcc	1	mmmmmmmmmmmmmmmmmmMmm
3610934_x82	ctgacctatgaattgacagcc	SSC2	21	ctgacctatgaattgacagcc	0	mmmmmmmmmmmmmmmmmmmmm
3611098_x82	aaagctgggttgagagggcga	SSC14	21	aaagctgggttgagagggcga	0	mmmmmmmmmmmmmmmmmmmmm
3611508_x82	cgcgtgcgcgtcgggtcc	SSC6	18	cgcgtgcgcgtcgggtcc	0	mmmmmmmmmmmmmmmmmm
3611508_x82	cgcgtgcgcgtcgggtcc	SSC2	18	cgcgtgcgcgtcgggtcc	0	mmmmmmmmmmmmmmmmmm
3611508_x82	cgcgtgcgcgtcgggtcc	SSC2	18	cgcgtgcgcgtcgggtcc	0	mmmmmmmmmmmmmmmmmm
3611590_x82	ccaaagctagctcaacatactaa	SSCM	23	ccaaagctagctcaacatactaa	0	mmmmmmmmmmmmmmmmmmmmmmm
3612646_x81	tgtaaacatcctacactctca	SSC1	21	tgtaaacatcctacactctca	0	mmmmmmmmmmmmmmmmmmmmm
3612646_x81	tgtaaacatcctacactctca	SSC6	21	tgtaaacatcctacactctca	0	mmmmmmmmmmmmmmmmmmmmm
3612808_x81	tgacctatgaattgacagccagt	SSC2	23	tgacctatgaattgacagccagt	0	mmmmmmmmmmmmmmmmmmmmmmm
3613213_x81	ttcacagtggctaagttctgca	SSC10	22	ttcacagtggctaagttctgca	0	mmmmmmmmmmmmmmmmmmmmmm
3613294_x81	ctggacttggagtcagaaggaa	SSC7	22	ctggacttggagtcagaatgaa	1	mmmmmmmmmmmmmmmmmmMmmm
3613294_x81	ctggacttggagtcagaaggaa	SSC7	22	ctggacttggagtcagaaagaa	1	mmmmmmmmmmmmmmmmmmMmmm
3613294_x81	ctggacttggagtcagaagg	SSC12	20	ctggacttggagtcagaagg	0	mmmmmmmmmmmmmmmmmmmm
3613294_x81	ctggacttggagtcagaagg	SSC2	20	ctggacttggagtcagaagg	0	mmmmmmmmmmmmmmmmmmmm
3613294_x81	ctggacttggagtcagaaggaa	SSC1	22	ctggacttggagtcagaagtca	2	mmmmmmmmmmmmmmmmmmmMMm
3613617_x80	cgaggagctcacagtctagt	SSC4	20	cgaggagctcacagtctagt	0	mmmmmmmmmmmmmmmmmmmm
3613617_x80	cgaggagctcacagtctag	SSC6	19	cgaggagctcacagtctag	0	mmmmmmmmmmmmmmmmmmm
3613617_x80	cgaggagctcacagtcta	SSC2	18	cgaggagctcacagtcta	0	mmmmmmmmmmmmmmmmmm
3613937_x80	ccccccacaaccacgtttgactgact	SSC9	26	ccccccacaaccacgtttgactgact	0	mmmmmmmmmmmmmmmmmmmmmmmmmm
3614097_x80	tttgtgagaattctgatt	SSC1	18	tttgtgagaattctgatt	0	mmmmmmmmmmmmmmmmmm
3614497_x80	cagtgcaatgatgaaagggcat	SSC14	22	cagtgcaatgatgaaagggcat	0	mmmmmmmmmmmmmmmmmmmmmm
3614977_x80	ctagactgaagctccttgag	SSC1	20	ctagactgaagctccttgtg	1	mmmmmmmmmmmmmmmmmmMm
3615137_x80	tgacctatgaattgacagcc	SSC2	20	tgacctatgaattgacagcc	0	mmmmmmmmmmmmmmmmmmmm
3615137_x80	tgacctatgaattgacagcc	SSC10	20	tgacctatgaattgacagtc	1	mmmmmmmmmmmmmmmmmmMm
3615377_x80	gcatgtggttcagtggtagaattctcgc	SSC4	28	gcatgtggttcagtggtagaattctcgc	0	mmmmmmmmmmmmmmmmmmmmmmmmmmmm
3615776_x79	caaagaattctccttttgggct	SSC6	22	caaagaattctccttttgggct	0	mmmmmmmmmmmmmmmmmmmmmm
3615934_x79	gctcggtctgaggcccctcag	SSC12	21	gctcggtctgaggcccctcag	0	mmmmmmmmmmmmmmmmmmmmm
3616329_x79	aggagctcacagtctattga	SSC13	20	aggagctcacagtctattga	0	mmmmmmmmmmmmmmmmmmmm
3616329_x79	aggagctcacagtctattga	SSC4	20	aggagctcacagtctattaa	1	mmmmmmmmmmmmmmmmmmMm
3616329_x79	aggagctcacagtctattga	SSC4	20	aggagctcacagtctattta	1	mmmmmmmmmmmmmmmmmmMm
3616329_x79	aggagctcacagtctattg	SSCX	19	aggagctcacagtctattg	0	mmmmmmmmmmmmmmmmmmm
3616408_x79	ttggctctgcgaggtcggct	SSC5	20	ttggctctgcgaggtcggct	0	mmmmmmmmmmmmmmmmmmmm
3616882_x79	tacagtagtctgcacattggt	SSC2	21	tacagtagtctgcacattggt	0	mmmmmmmmmmmmmmmmmmmmm
3616882_x79	tacagtagtctgcacattggt	SSC9	21	tacagtagtctgcacattggt	0	mmmmmmmmmmmmmmmmmmmmm
3616882_x79	tacagtagtctgcacattggt	SSC1	21	tacagtagtctgcacattggt	0	mmmmmmmmmmmmmmmmmmmmm
3617591_x78	tccctgtggtctagtggttaggattc	SSC7	26	tccctgtggtctagtggttaggattc	0	mmmmmmmmmmmmmmmmmmmmmmmmmm
3617591_x78	tccctgtggtctagtggttaggattcg	SSC5	27	tccctgtggtctagtggttaggagtag	2	mmmmmmmmmmmmmmmmmmmmmmmMmMm
3617591_x78	tccctgtggtctagtggttaggattcg	SSC1	27	tccctgtggtctagtggttagtattag	2	mmmmmmmmmmmmmmmmmmmmmMmmmMm
3617591_x78	tccctgtggtctagtggttaggattc	SSC7	26	tccctgtggtctagtggttagaattc	1	mmmmmmmmmmmmmmmmmmmmmMmmmm
3617903_x78	cagtgcaatgttaaaagggc	SSC2	20	cagtgcaatgttaaaagggc	0	mmmmmmmmmmmmmmmmmmmm
3617903_x78	cagtgcaatgttaaaagg	SSC5	18	cagtgcaatgttaaaagg	0	mmmmmmmmmmmmmmmmmm
3618677_x77	tgtaacagcaactccatgtgg	SSC2	21	tgtaacagcaactccatgtgg	0	mmmmmmmmmmmmmmmmmmmmm
3619216_x77	ccatcgaccgttgagtggacc	SSC2	21	ccatcgaccgttgagtggacc	0	mmmmmmmmmmmmmmmmmmmmm
3619293_x77	attattacttttggtacgcg	SSC1	20	attattacttttggtacgcg	0	mmmmmmmmmmmmmmmmmmmm
3619601_x77	gggggcctctcccgcccgtcgcccg	SSC6	25	gggggcctctcccgcccgtcgcccg	0	mmmmmmmmmmmmmmmmmmmmmmmmm
3619755_x77	ccccccacaaccacgtttgactgactgtgttt	SSC9	32	ccccccacaaccacgtttgactgactgtgttt	0	mmmmmmmmmmmmmmmmmmmmmmmmmmmmmmmm
3619832_x77	tgagatgaagcactgtagttc	SSC2	21	tgagatgaagcactgtagctc	1	mmmmmmmmmmmmmmmmmmMmm
3620139_x76	accctgtagaaccgaatttgtg	SSC15	22	accctgtagaaccgaatttgtg	0	mmmmmmmmmmmmmmmmmmmmmm
3620519_x76	acggaatcccaaaagcagctgt	SSC13	22	acggaatcccaaaagcagctgt	0	mmmmmmmmmmmmmmmmmmmmmm
3621279_x76	tcacattgccagggattac	SSC10	19	tcacattgccagggattac	0	mmmmmmmmmmmmmmmmmmm
3621431_x76	cagtgcaatgatgaaagggcat	SSC14	22	cagtgcaatgatgaaagggcat	0	mmmmmmmmmmmmmmmmmmmmmm
3621963_x76	caacagcagtcgatgggctgt	SSC12	21	caacagcagtcgatgggctgt	0	mmmmmmmmmmmmmmmmmmmmm
3622639_x75	ttccctttgtcatcctatgcct	SSC1	22	ttccctttgtcatcctatgcct	0	mmmmmmmmmmmmmmmmmmmmmm
3623464_x75	cccccacaaccacgtttgactgact	SSC9	25	cccccacaaccacgtttgactgact	0	mmmmmmmmmmmmmmmmmmmmmmmmm
3623614_x75	gacctatgaattgacagaca	SSC10	20	gacctatgaattgacagaca	0	mmmmmmmmmmmmmmmmmmmm
3623689_x75	cctggacttggagtcagaa	SSC7	19	cctggacttggagtcagaa	0	mmmmmmmmmmmmmmmmmmm
3623689_x75	cctggacttggagtcagaa	SSC1	19	cctggacttggagtcagaa	0	mmmmmmmmmmmmmmmmmmm
3623689_x75	cctggacttggagtcagaa	SSC1	19	cctggacttggagtcagaa	0	mmmmmmmmmmmmmmmmmmm
3623689_x75	cctggacttggagtcagaa	SSC7	19	cctggacttggagtcagaa	0	mmmmmmmmmmmmmmmmmmm
3623689_x75	cctggacttggagtcaga	SSC6	18	cctggacttggagtcaga	0	mmmmmmmmmmmmmmmmmm
3623838_x74	tgacctatgaattgacagacaat	SSC10	23	tgacctatgaattgacagacaat	0	mmmmmmmmmmmmmmmmmmmmmmm
3623838_x74	tgacctatgaattgacagacaat	SSC2	23	tgacctatgaattgacagccagt	2	mmmmmmmmmmmmmmmmmmMmmMm
3624504_x74	ctggacttggagtcagcaggc	SSCX	21	ctggacttggagtcagcagtc	1	mmmmmmmmmmmmmmmmmmmMm
3625170_x74	tgtgcaaatctatgcaaaactga	SSC11	23	tgtgcaaatctatgcaaaactga	0	mmmmmmmmmmmmmmmmmmmmmmm
3625318_x74	acccgtagatccgaacttgtg	SSC9	21	acccgtagatccgaacttgtg	0	mmmmmmmmmmmmmmmmmmmmm
3625392_x74	tgtaaacatccccgactggaagct	SSC4	24	tgtaaacatccccgactggaagct	0	mmmmmmmmmmmmmmmmmmmmmmmm
3625466_x74	tttggcaatggtagaactcacactg	SSC18	25	tttggcaatggtagaactcacactg	0	mmmmmmmmmmmmmmmmmmmmmmmmm
3625540_x74	gtaaacatcctcgactggaagc	SSC1	22	gtaaacatcctcgactggaagc	0	mmmmmmmmmmmmmmmmmmmmmm
3625688_x74	gcagcattgtacagggctatca	SSC14	22	gcagcattgtacagggctatca	0	mmmmmmmmmmmmmmmmmmmmmm
3625688_x74	gcagcattgtacagggctatca	SSC17	22	gcagcattgtacagggctatca	1	mmmmmmmmmmmmmmmmmmmmMm
3625688_x74	gcagcattgtacagggctatca	SSC16	22	gcagcattgtacagggctatca	1	mmmmmmmmmmmmmmmmmmmmMm
3625688_x74	gcagcattgtacagggctatca	SSC17	22	gcagcattgtacagggctatca	1	mmmmmmmmmmmmmmmmmmmmMm
3626132_x73	caaagaattctccttttgggcttt	SSC6	24	caaagaattctccttttgggcttt	0	mmmmmmmmmmmmmmmmmmmmmmmm
3626278_x73	tcagtgcatcacagaactttg	SSC5	21	tcagtgcatcacagaactttg	0	mmmmmmmmmmmmmmmmmmmmm
3626424_x73	tgagatgaagcactgtagat	SSC2	20	tgagatgaagcactgtagct	1	mmmmmmmmmmmmmmmmmmMm
3626643_x73	gtaacagcgactccatgtgga	SSC10	21	gtaacagcgactccatgtgga	0	mmmmmmmmmmmmmmmmmmmmm
3626935_x73	cactagattgtgagctcctgga	SSC13	22	cactagattgtgagctcctgga	0	mmmmmmmmmmmmmmmmmmmmmm
3626935_x73	cactagattgtgagctcctgga	SSC10	22	cactagattgtgagctcctaga	1	mmmmmmmmmmmmmmmmmmmMmm
3627154_x73	tattgcacttgtcccggcctg	SSCX	21	tattgcacttgtcccggcctg	0	mmmmmmmmmmmmmmmmmmmmm
3627154_x73	tattgcacttgtcccggcctg	SSCX	21	tattgcacttgtcccggcctg	0	mmmmmmmmmmmmmmmmmmmmm
3627154_x73	tattgcacttgtcccggcctg	SSC11	21	tattgcacttgtcccggcctg	0	mmmmmmmmmmmmmmmmmmmmm
3627373_x73	agctgccagttgaagaactg	SSC12	20	agctgccagttgaagaactg	0	mmmmmmmmmmmmmmmmmmmm
3627446_x73	tgacctatgaattgacaggca	SSC10	21	tgacctatgaattgacagtca	1	mmmmmmmmmmmmmmmmmmMmm
3627446_x73	tgacctatgaattgacaggca	SSC2	21	tgacctatgaattgacagcca	1	mmmmmmmmmmmmmmmmmmMmm
3627592_x73	ggtgagctctcgctggccc	SSC6	19	ggtgagctctcgctggccc	0	mmmmmmmmmmmmmmmmmmm
3627665_x72	acattcaacctgtcggtgagttt	SSC2	23	acattcaacctgtcggtgagttt	0	mmmmmmmmmmmmmmmmmmmmmmm
3627881_x72	tcagtgcactacagaactttg	SSC18	21	tcagtgcactacagaactttg	0	mmmmmmmmmmmmmmmmmmmmm
3628241_x72	atgacacgatcactcccgttgag	SSC13	23	atgacacgatcactcccgttgag	0	mmmmmmmmmmmmmmmmmmmmmmm
3628313_x72	tctggacgcgagccgggc	SSC18	18	tctggacgcgagccgggc	0	mmmmmmmmmmmmmmmmmm
3628313_x72	tctggacgcgagccgggc	SSC18	18	tctggacgcgagccgggc	0	mmmmmmmmmmmmmmmmmm
3628745_x72	attgcacttgtcccggcctgt	SSCX	21	attgcacttgtcccggcctgt	0	mmmmmmmmmmmmmmmmmmmmm
3628745_x72	attgcacttgtcccggcctgt	SSCX	21	attgcacttgtcccggcctgt	0	mmmmmmmmmmmmmmmmmmmmm
3628745_x72	attgcacttgtcccggcctgt	SSC11	21	attgcacttgtcccggcctgt	0	mmmmmmmmmmmmmmmmmmmmm
3629033_x72	ctatacgacctgctgcctttct	SSC3	22	ctatacgacctgctgcctttct	0	mmmmmmmmmmmmmmmmmmmmmm
3629105_x72	tgagatgaagcactgtagctc	SSC2	21	tgagatgaagcactgtagctc	0	mmmmmmmmmmmmmmmmmmmmm
3629249_x72	cacgctcatgcacacacccac	SSC8	21	cacgctcatgcacacacccac	0	mmmmmmmmmmmmmmmmmmmmm
3629821_x71	tcagtgcactacagaactttg	SSC18	21	tcagtgcactacagaactttg	0	mmmmmmmmmmmmmmmmmmmmm
3629963_x71	tgtaaacatcctcgactggaagc	SSC1	23	tgtaaacatcctcgactggaagc	0	mmmmmmmmmmmmmmmmmmmmmmm
3630247_x71	ctgacctatgaattgacagcc	SSC2	21	ctgacctatgaattgacagcc	0	mmmmmmmmmmmmmmmmmmmmm
3630531_x71	ttgtgcttgatctaaccatgt	SSC8	21	ttgtgcttgatctaaccatgt	0	mmmmmmmmmmmmmmmmmmmmm
3630531_x71	ttgtgcttgatctaaccatgt	SSC8	21	ttgtgcttgatctaaccatgt	0	mmmmmmmmmmmmmmmmmmmmm
3630531_x71	ttgtgcttgatctaaccatgt	SSC16	21	ttgtgcttgatctaaccatgt	0	mmmmmmmmmmmmmmmmmmmmm
3631097_x70	gggggcctctcccgcccgtcgccc	SSC6	24	gggggcctctcccgcccgtcgccc	0	mmmmmmmmmmmmmmmmmmmmmmmm
3631167_x70	ccagtggagatgctgttacct	SSC10	21	ccagtggagatgctgttacct	0	mmmmmmmmmmmmmmmmmmmmm
3631237_x70	tgagatgaagcactgtagct	SSC2	20	tgagatgaagcactgtagct	0	mmmmmmmmmmmmmmmmmmmm
3631307_x70	tacagtactgtgataactgaaga	SSC1	23	tacagtactgtgataactgaaga	0	mmmmmmmmmmmmmmmmmmmmmmm
3631307_x70	tacagtactgtgataactgaag	SSC6	22	tacagtactgtgataactgaag	0	mmmmmmmmmmmmmmmmmmmmmm
3631657_x70	caacagcagtcgatgggctg	SSC12	20	caacagcagtcgatgggctg	0	mmmmmmmmmmmmmmmmmmmm
3632287_x70	tcagtgcatcacagaactttgt	SSC5	22	tcagtgcatcacagaactttgt	0	mmmmmmmmmmmmmmmmmmmmmm
3632567_x69	tctcacacagaaatcgcacccgt	SSC7	23	tctcacacagaaatcgcacccgt	0	mmmmmmmmmmmmmmmmmmmmmmm
3632774_x69	gtacctatgaattgacagcca	SSC1	21	gtacctatgaattgacagcca	0	mmmmmmmmmmmmmmmmmmmmm
3633395_x69	cccagtgtttagactatctgt	SSC1	21	cccagtgtttagactatctgt	0	mmmmmmmmmmmmmmmmmmmmm
3633533_x69	tgtgacagattgataactgaaa	SSCX	22	tgtgacagattgataactgaaa	0	mmmmmmmmmmmmmmmmmmmmmm
3633947_x69	catgccttgagtgtaggac	SSCX	19	catgccttgagtgtaggac	0	mmmmmmmmmmmmmmmmmmm
3634499_x69	tgagatgaagcactgtagctcg	SSC2	22	tgagatgaagcactgtagctcg	0	mmmmmmmmmmmmmmmmmmmmmm
3634568_x69	taatactgtctggtaatgc	SSC6	19	taatactgtctggtaatgc	0	mmmmmmmmmmmmmmmmmmm
3634909_x68	cgcgacctcagatcagacgt	SSC6	20	cgcgacctcagatcagacgt	0	mmmmmmmmmmmmmmmmmmmm
3634977_x68	ccctgtagatccgaatttgtgaa	SSC12	23	ccctgtagatccgaatttgtgaa	1	mmmmmmmmmmmmmmmmmmmmmMm
3635045_x68	acattcattgttgtcggtgggtt	SSC2	23	acattcattgttgtcggtgggtt	0	mmmmmmmmmmmmmmmmmmmmmmm
3635181_x68	caacctggaggactccatgctgt	SSC18	23	caacctggaggactccatgctgt	0	mmmmmmmmmmmmmmmmmmmmmmm
3635181_x68	caacctggaggactccatgctgt	SSC18	23	caacctggaggactccatgctgt	0	mmmmmmmmmmmmmmmmmmmmmmm
3635249_x68	tggcactggtagaattcact	SSC18	20	tggcactggtagaattcact	0	mmmmmmmmmmmmmmmmmmmm
3635453_x68	cacctgccagttgaagaactgt	SSC3	22	cacctgccagttgaagaattgt	2	mmmmmmmmmmmmmmmmmmMmMm
3636405_x68	ctcagtgatgtgatctgtgtggttctgaga	SSC12	30	ctcagtgatgtgatctgtgtggttctgaga	0	mmmmmmmmmmmmmmmmmmmmmmmmmmmmmm
3636876_x67	ccataaagtagaaagcactac	SSC12	21	ccataaagtagaaagcactac	0	mmmmmmmmmmmmmmmmmmmmm
3636876_x67	ccataaagtagaaagcactac	SSC4	21	ccataaagtagaaagcacgac	2	mmmmmmmmmmmmmmmmmmMMm
3636876_x67	ccataaagtagaaagcactac	SSC10	21	ccataaagtagaaagcactgc	2	mmmmmmmmmmmmmmmmmmMMm
3637077_x67	tccctgagaccctaacttgtga	SSC9	22	tccctgagaccctaacttgtga	0	mmmmmmmmmmmmmmmmmmmmmm
3637077_x67	tccctgagaccctaacttgtga	SSC9	22	tccctgagaccctaacttgtga	0	mmmmmmmmmmmmmmmmmmmmmm
3637948_x67	gcgccgctggtgtagtggtatcatgcaagatt	SSC3	32	gcgccgctggtgtagtggtatcatgcaagatt	0	mmmmmmmmmmmmmmmmmmmmmmmmmmmmmmmm
3637948_x67	gcgccgctggtgtagtggtatcatgcaagatt	SSC3	32	gcgccgctggtgtagtggtatcatgcaagatt	0	mmmmmmmmmmmmmmmmmmmmmmmmmmmmmmmm
3638015_x67	gcagcattgtacagggctatga	SSC17	22	gcagcattgtacagggctatga	0	mmmmmmmmmmmmmmmmmmmmmm
3638015_x67	gcagcattgtacagggctatga	SSC17	22	gcagcattgtacagggctatga	0	mmmmmmmmmmmmmmmmmmmmmm
3638015_x67	gcagcattgtacagggctatga	SSC16	22	gcagcattgtacagggctatga	0	mmmmmmmmmmmmmmmmmmmmmm
3638015_x67	gcagcattgtacagggctatga	SSC14	22	gcagcattgtacagggctatga	1	mmmmmmmmmmmmmmmmmmmmMm
3638283_x67	tgagatgaagcactgtagatc	SSC2	21	tgagatgaagcactgtagctc	1	mmmmmmmmmmmmmmmmmmMmm
3638417_x67	taccctgtagatccgaatttgt	SSC12	22	taccctgtagatccgaatttgt	0	mmmmmmmmmmmmmmmmmmmmmm
3638685_x67	cccacaaccacgtttgactgact	SSC9	23	cccacaaccacgtttgactgact	0	mmmmmmmmmmmmmmmmmmmmmmm
3638819_x67	cagcaggcacagacaggcagt	SSC9	21	cagcaggcacagacaggcagt	0	mmmmmmmmmmmmmmmmmmmmm
3638819_x67	cagcaggcacagacaggcag	SSCX	20	cagcaggcacagacaggcag	0	mmmmmmmmmmmmmmmmmmmm
3639154_x66	ctacgcctgtctgagcgtcgctt	SSC6	23	ctacgcctgtctgagcgtcgctt	0	mmmmmmmmmmmmmmmmmmmmmmm
3639352_x66	tagactgaagctccttgag	SSC1	19	tagactgaagctccttgag	0	mmmmmmmmmmmmmmmmmmm
3639418_x66	taacttaacatggactagcaatttcggttggg	SSCM	32	taacttaacatggactagcaatttcggttggg	0	mmmmmmmmmmmmmmmmmmmmmmmmmmmmmmmm
3639550_x66	tctgtcatttctgtaggccaat	SSC10	22	tctgtcatttctgtaggccaat	0	mmmmmmmmmmmmmmmmmmmmmm
3639616_x66	ccccccactgctaaatttgactggct	SSC9	26	ccccccactgctaaatttgactggct	0	mmmmmmmmmmmmmmmmmmmmmmmmmm
3639616_x66	ccccccactgctaaatttgactggct	SSC10	26	ccccccactgctaaatttgactggct	0	mmmmmmmmmmmmmmmmmmmmmmmmmm
3640078_x66	ttaatgctaattgtgataggggtt	SSC13	24	ttaatgctaattgtgataggggtt	0	mmmmmmmmmmmmmmmmmmmmmmmm
3640144_x66	ttttgcgatgtgttcctaatac	SSCX	22	ttttgcgatgtgttcctaatac	0	mmmmmmmmmmmmmmmmmmmmmm
3640144_x66	ttttgcgatgtgttcctaata	SSCX	21	ttttgcgatgtgttcctaata	0	mmmmmmmmmmmmmmmmmmmmm
3640210_x66	tgagattaagcactgtaact	SSC10	20	tgagattaagcactgtaact	0	mmmmmmmmmmmmmmmmmmmm
3640672_x66	cccagtgtttagactatctgttc	SSC1	23	cccagtgtttagactatctgttc	0	mmmmmmmmmmmmmmmmmmmmmmm
3641002_x65	acagcagtcgatgggctgt	SSC12	19	acagcagtcgatgggctgt	0	mmmmmmmmmmmmmmmmmmm
3641197_x65	cgtaccgtgagtaataatgcg	SSC1	21	cgtaccgtgagtaataatgcg	0	mmmmmmmmmmmmmmmmmmmmm
3641717_x65	tgacctatgaattgacagaca	SSC10	21	tgacctatgaattgacagaca	0	mmmmmmmmmmmmmmmmmmmmm
3641717_x65	tgacctatgaattgacagacag	SSC2	22	tgacctatgaattgacagccag	1	mmmmmmmmmmmmmmmmmmMmmm
3641912_x65	gcactggtggttcagtggtagaattctcgcct	SSC7	32	gcactggtggttcagtggtagaattctcgcct	0	mmmmmmmmmmmmmmmmmmmmmmmmmmmmmmmm
3641912_x65	gcactggtggttcagtggtagaattctcgcct	SSC5	32	gcactggtggttcagtggtagaattctagcct	1	mmmmmmmmmmmmmmmmmmmmmmmmmmmMmmmm
3641912_x65	gcactggtggttcagtggtagaattctcgcct	SSC13	32	gcactggtggttcagtggtagaattctcacct	1	mmmmmmmmmmmmmmmmmmmmmmmmmmmmMmmm
3642172_x65	cggactgtcctcagtgcgccc	SSC6	21	cggactgtcctcagtgcgccc	0	mmmmmmmmmmmmmmmmmmmmm
3642952_x65	tacagtactgtgataactgaag	SSC1	22	tacagtactgtgataactgaag	0	mmmmmmmmmmmmmmmmmmmmmm
3642952_x65	tacagtactgtgataactgaag	SSC6	22	tacagtactgtgataactgaag	0	mmmmmmmmmmmmmmmmmmmmmm
3643339_x64	tcgtaccgtgagtaataatgcg	SSC1	22	tcgtaccgtgagtaataatgcg	0	mmmmmmmmmmmmmmmmmmmmmm
3643467_x64	taaggtcagctaagctaagctatcgggccc	SSCM	30	taaggtcagctaagctaagctatcgggccc	0	mmmmmmmmmmmmmmmmmmmmmmmmmmmmmm
3643723_x64	attcctatgaattgacag	SSC2	18	attcctatgaattgacag	0	mmmmmmmmmmmmmmmmmm
3644043_x64	ccccccactgctaaatttgactg	SSC10	23	ccccccactgctaaatttgactg	0	mmmmmmmmmmmmmmmmmmmmmmm
3644043_x64	ccccccactgctaaatttgactg	SSC9	23	ccccccactgctaaatttgactg	0	mmmmmmmmmmmmmmmmmmmmmmm
3644427_x64	caacggaatcccaaaagcagcgg	SSC13	23	caacggaatcccaaaagcagcag	1	mmmmmmmmmmmmmmmmmmmmmMm
3644491_x64	accctgtagatccgaatttgtg	SSC12	22	accctgtagatccgaatttgtg	0	mmmmmmmmmmmmmmmmmmmmmm
3645760_x63	gtaaacatcctacactctcagct	SSC6	23	gtaaacatcctacactctcagct	0	mmmmmmmmmmmmmmmmmmmmmmm
3645760_x63	gtaaacatcctacactctcagct	SSC1	23	gtaaacatcctacactctcagct	0	mmmmmmmmmmmmmmmmmmmmmmm
3646012_x63	gcactggtggttcagtggtagaattctcgcc	SSC7	31	gcactggtggttcagtggtagaattctcgcc	0	mmmmmmmmmmmmmmmmmmmmmmmmmmmmmmm
3646012_x63	gcactggtggttcagtggtagaattctcgcc	SSC5	31	gcactggtggttcagtggtagaattctagcc	1	mmmmmmmmmmmmmmmmmmmmmmmmmmmMmmm
3646012_x63	gcactggtggttcagtggtagaattctcgcc	SSC13	31	gcactggtggttcagtggtagaattctcacc	1	mmmmmmmmmmmmmmmmmmmmmmmmmmmmMmm
3646264_x63	tcagtgcatgacagaacttgg	SSC12	21	tcagtgcatgacagaacttgg	0	mmmmmmmmmmmmmmmmmmmmm
3646516_x63	ctgacctatgaattgacagaaa	SSC2	22	ctgacctatgaattgacagcca	2	mmmmmmmmmmmmmmmmmmmMMm
3646642_x63	tacagtactgtgataactg	SSC1	19	tacagtactgtgataactg	0	mmmmmmmmmmmmmmmmmmm
3646642_x63	tacagtactgtgataactg	SSC6	19	tacagtactgtgataactg	0	mmmmmmmmmmmmmmmmmmm
3646831_x63	cccacaaccacgtttgactgactg	SSC9	24	cccacaaccacgtttgactgactg	0	mmmmmmmmmmmmmmmmmmmmmmmm
3647517_x62	tacctatgaattgacagcc	SSC1	19	tacctatgaattgacagcc	0	mmmmmmmmmmmmmmmmmmm
3647827_x62	cgcgacctcagatcagacgtggcgacccgct	SSC6	31	cgcgacctcagatcagacgtggcgacccgct	0	mmmmmmmmmmmmmmmmmmmmmmmmmmmmmmm
3647889_x62	tcggatccgtctgagcttggc	SSC7	21	tcggatccgtctgagcttggc	0	mmmmmmmmmmmmmmmmmmmmm
3648075_x62	gtagactgaagctccttgag	SSC1	20	gtagactgaagctccttgag	0	mmmmmmmmmmmmmmmmmmmm
3648752_x61	tgaggggcagagagcgagactt	SSC12	22	tgaggggcagagagcgagactt	0	mmmmmmmmmmmmmmmmmmmmmm
3648813_x61	cattattacttttggtacgcg	SSC1	21	cattattacttttggtacgcg	0	mmmmmmmmmmmmmmmmmmmmm
3648874_x61	cagtgcactacagaactttgt	SSC18	21	cagtgcactacagaactttgt	0	mmmmmmmmmmmmmmmmmmmmm
3649240_x61	gcagcattgtacagggctatgaa	SSC17	23	gcagcattgtacagggctatgaa	0	mmmmmmmmmmmmmmmmmmmmmmm
3649240_x61	gcagcattgtacagggctatgaa	SSC17	23	gcagcattgtacagggctatgaa	0	mmmmmmmmmmmmmmmmmmmmmmm
3649240_x61	gcagcattgtacagggctatgaa	SSC16	23	gcagcattgtacagggctatgaa	0	mmmmmmmmmmmmmmmmmmmmmmm
3649240_x61	gcagcattgtacagggctatgaa	SSC14	23	gcagcattgtacagggctatgaa	1	mmmmmmmmmmmmmmmmmmmmMmm
3649423_x61	ttatcaggttgtattgtaatt	SSCX	21	ttatcaggttgtattgtaatt	0	mmmmmmmmmmmmmmmmmmmmm
3649484_x61	tgacctatgaattgacaggc	SSC2	20	tgacctatgaattgacagcc	1	mmmmmmmmmmmmmmmmmmMm
3649484_x61	tgacctatgaattgacaggc	SSC10	20	tgacctatgaattgacagtc	1	mmmmmmmmmmmmmmmmmmMm
3649850_x61	ccccacaaccacgtttgactgactg	SSC9	25	ccccacaaccacgtttgactgactg	0	mmmmmmmmmmmmmmmmmmmmmmmmm
3650094_x61	gcagcattgtacagggctat	SSC14	20	gcagcattgtacagggctat	0	mmmmmmmmmmmmmmmmmmmm
3650094_x61	gcagcattgtacagggctat	SSC17	20	gcagcattgtacagggctat	0	mmmmmmmmmmmmmmmmmmmm
3650094_x61	gcagcattgtacagggctat	SSC16	20	gcagcattgtacagggctat	0	mmmmmmmmmmmmmmmmmmmm
3650094_x61	gcagcattgtacagggctat	SSC17	20	gcagcattgtacagggctat	0	mmmmmmmmmmmmmmmmmmmm
3650155_x61	taaacatccttgactggaagct	SSC6	22	taaacatccttgactggaagct	0	mmmmmmmmmmmmmmmmmmmmmm
3650216_x61	cgcgacctcagatcagacgtggc	SSC6	23	cgcgacctcagatcagacgtggc	0	mmmmmmmmmmmmmmmmmmmmmmm
3650460_x61	caacggaatcccaaaagccgctg	SSC13	23	caacggaatcccaaaagctgctg	1	mmmmmmmmmmmmmmmmmmMmmmm
3651123_x60	ttcacagtggctaagttcgg	SSC10	20	ttcacagtggctaagttcag	1	mmmmmmmmmmmmmmmmmmMm
3651123_x60	ttcacagtggctaagttcgg	SSC2	20	ttcacagtggctaagttcgg	1	mmmmmmmmmmmmmmmmmmMm
3651183_x60	tcagtgcactacagaactttg	SSC18	21	tcagtgcactacagaactttg	0	mmmmmmmmmmmmmmmmmmmmm
3651243_x60	tgtaaacatccttgactggaagc	SSC6	23	tgtaaacatccttgactggaagc	0	mmmmmmmmmmmmmmmmmmmmmmm
3651363_x60	tcccacatggtctagcggttaggattcctggt	SSCX	32	tcccacatggtctagcggttaggattcctggt	0	mmmmmmmmmmmmmmmmmmmmmmmmmmmmmmmm
3651363_x60	tcccacatggtctagcggttaggattcctggt	SSC1	32	tcccacatggtctagcggttaggattcctggt	0	mmmmmmmmmmmmmmmmmmmmmmmmmmmmmmmm
3651363_x60	tcccacatggtctagcggttaggattcctggt	SSC11	32	tcccacatggtctagcggttaggattcctggt	0	mmmmmmmmmmmmmmmmmmmmmmmmmmmmmmmm
3651363_x60	tcccacatggtctagcggttaggattcctggt	SSC1	32	tcccacatggtctagcggttaggattcctggt	0	mmmmmmmmmmmmmmmmmmmmmmmmmmmmmmmm
3651603_x60	acattcattgctgtcggtgggttt	SSC1	24	acattcattgctgtcggtgggttt	0	mmmmmmmmmmmmmmmmmmmmmmmm
3651603_x60	acattcattgctgtcggtgggtt	SSC10	23	acattcattgctgtcggtgggtt	0	mmmmmmmmmmmmmmmmmmmmmmm
3651843_x60	gctcggtctgaggcccctcagt	SSC12	22	gctcggtctgaggcccctcagt	0	mmmmmmmmmmmmmmmmmmmmmm
3651963_x60	cacgctcatgcacacaccca	SSC8	20	cacgctcatgcacacaccca	0	mmmmmmmmmmmmmmmmmmmm
3652143_x60	atgacctatgaattgacagac	SSC10	21	atgacctatgaattgacagac	0	mmmmmmmmmmmmmmmmmmmmm
3652203_x60	tttcagtcggatgtttgcagc	SSC1	21	tttcagtcggatgtttgcagc	0	mmmmmmmmmmmmmmmmmmmmm
3652440_x59	gcttatcagactgatgttga	SSC12	20	gcttatcagactgatgttga	0	mmmmmmmmmmmmmmmmmmmm
3652676_x59	catcatcgtctcaaatgagtct	SSC7	22	catcatcgtctcaaatgagtct	0	mmmmmmmmmmmmmmmmmmmmmm
3652971_x59	tctttggttatctagctgtatga	SSC2	23	tctttggttatctagctgtatga	0	mmmmmmmmmmmmmmmmmmmmmmm
3652971_x59	tctttggttatctagctgtatga	SSC4	23	tctttggttatctagctgtatga	0	mmmmmmmmmmmmmmmmmmmmmmm
3652971_x59	tctttggttatctagctgtatga	SSC4	23	tctttggttatctagctgtatga	0	mmmmmmmmmmmmmmmmmmmmmmm
3652971_x59	tctttggttatctagctgtatga	SSC7	23	tctttggttatctagctgtatga	0	mmmmmmmmmmmmmmmmmmmmmmm
3653030_x59	cggaatcccaaaagcagctg	SSC13	20	cggaatcccaaaagcagctg	0	mmmmmmmmmmmmmmmmmmmm
3653148_x59	ccctgagaccctttaacctgt	SSC6	21	ccctgagaccctttaacctgt	0	mmmmmmmmmmmmmmmmmmmmm
3653266_x59	aaaagtttgcaagaactgctaact	SSC7	24	aaaagtttgcaagaactgctaact	0	mmmmmmmmmmmmmmmmmmmmmmmm
3653266_x59	aaaagtttgcaagaactgctaact	SSC2	24	aaaagtttgcaagaactgctaact	0	mmmmmmmmmmmmmmmmmmmmmmmm
3653266_x59	aaaagtttgcaagaactgctaact	SSCM	24	aaaagtttgcaagaactgctaact	0	mmmmmmmmmmmmmmmmmmmmmmmm
3653266_x59	aaaagtttgcaagaactgctaact	SSC2	24	aaaagtttgcaagaactgctaact	0	mmmmmmmmmmmmmmmmmmmmmmmm
3653561_x59	cataaagtagaaagcacta	SSC12	19	cataaagtagaaagcacta	0	mmmmmmmmmmmmmmmmmmm
3653620_x59	cacccgtagaaccgacct	SSC6	18	cacccgtagaaccgacct	0	mmmmmmmmmmmmmmmmmm
3654090_x58	tgagatgaagcactgtagccc	SSC2	21	tgagatgaagcactgtagctc	1	mmmmmmmmmmmmmmmmmmmMm
3654322_x58	taaggtgcatctagtgcagata	SSC11	22	taaggtgcatctagtgcagata	0	mmmmmmmmmmmmmmmmmmmmmm
3654322_x58	taaggtgcatctagtgcagata	SSCX	22	taaggtgcatctagtgcagata	1	mmmmmmmmmmmmmmmmmmmMmm
3654380_x58	acaataggactcgaacctaaacct	SSC1	24	acaataggactcgaacctaaacct	0	mmmmmmmmmmmmmmmmmmmmmmmm
3654380_x58	acaataggactcgaacctaaacct	SSCM	24	acaataggactcgaacctaaacct	0	mmmmmmmmmmmmmmmmmmmmmmmm
3654612_x58	tatgtgtgatgatgatcaaagatctgata	SSC9	29	tatgtgtgatgatgatcaaagatctgata	0	mmmmmmmmmmmmmmmmmmmmmmmmmmmmm
3654670_x58	tgagatgaagcactgtagctcag	SSC2	23	tgagatgaagcactgtagctcgg	1	mmmmmmmmmmmmmmmmmmmmmMm
3654728_x58	ggcctccaagaagctgaacgcc	SSC9	22	ggcctccaagaagctgaacgcc	0	mmmmmmmmmmmmmmmmmmmmmm
3655250_x58	taatgcccctaaaaatccttat	SSC12	22	taatgcccctaaaaatccttat	0	mmmmmmmmmmmmmmmmmmmmmm
3655250_x58	taatgcccctaaaaatccttat	SSC3	22	taatgcccctaaaaatccttat	0	mmmmmmmmmmmmmmmmmmmmmm
3655308_x58	tgcggggctagggctaacagca	SSC7	22	tgcggggctagggctaacagca	0	mmmmmmmmmmmmmmmmmmmmmm
3655308_x58	tgcggggctagggctaacagca	SSC12	22	tgcggggctagggctaacagca	0	mmmmmmmmmmmmmmmmmmmmmm
3655482_x58	caaagtgcttacagtgcaggta	SSC11	22	caaagtgcttacagtgcaggta	0	mmmmmmmmmmmmmmmmmmmmmm
3655540_x58	cattcctatgaattgacagaca	SSC2	22	cattcctatgaattgacagaaa	1	mmmmmmmmmmmmmmmmmmmmMm
3655598_x58	ctcgtaccgtgagtaataatgcg	SSC1	23	ctcgtaccgtgagtaataatgcg	0	mmmmmmmmmmmmmmmmmmmmmmm
3655772_x58	tcagtgcatgacagaact	SSC12	18	tcagtgcatgacagaact	0	mmmmmmmmmmmmmmmmmm
3655888_x58	tgaatgaagcactgtagctc	SSC9	20	tgaatgaagcactgtagctc	0	mmmmmmmmmmmmmmmmmmmm
3656236_x58	taaacatcctcgactggaagct	SSC1	22	taaacatcctcgactggaagct	0	mmmmmmmmmmmmmmmmmmmmmm
3656642_x58	caaagtgcttacagtgcaggt	SSC11	21	caaagtgcttacagtgcaggt	0	mmmmmmmmmmmmmmmmmmmmm
3656985_x57	acagtagtctgcacattggtt	SSC1	21	acagtagtctgcacattggtt	0	mmmmmmmmmmmmmmmmmmmmm
3656985_x57	acagtagtctgcacattggtt	SSC2	21	acagtagtctgcacattggtt	0	mmmmmmmmmmmmmmmmmmmmm
3656985_x57	acagtagtctgcacattggtt	SSC9	21	acagtagtctgcacattggtt	0	mmmmmmmmmmmmmmmmmmmmm
3657612_x57	tgaggggcagagagcgagactttt	SSC12	24	tgaggggcagagagcgagactttt	0	mmmmmmmmmmmmmmmmmmmmmmmm
3657726_x57	tgtgcaaatccatgcaaaac	SSCX	20	tgtgcaaatccatgcaaaac	0	mmmmmmmmmmmmmmmmmmmm
3657726_x57	tgtgcaaatccatgcaaaac	SSCX	20	tgtgcaaatccatgcaaaac	0	mmmmmmmmmmmmmmmmmmmm
3657726_x57	tgtgcaaatccatgcaaaac	SSC11	20	tgtgcaaatccatgcaaaac	0	mmmmmmmmmmmmmmmmmmmm
3657954_x57	cccccactgctaaatttgactggct	SSC9	25	cccccactgctaaatttgactggct	0	mmmmmmmmmmmmmmmmmmmmmmmmm
3657954_x57	cccccactgctaaatttgactggct	SSC10	25	cccccactgctaaatttgactggct	0	mmmmmmmmmmmmmmmmmmmmmmmmm
3658011_x57	cgcgacctcagatcagacgtgg	SSC6	22	cgcgacctcagatcagacgtgg	0	mmmmmmmmmmmmmmmmmmmmmm
3658068_x57	cccagtgttcagactacctgt	SSC2	21	cccagtgttcagactacctgt	0	mmmmmmmmmmmmmmmmmmmmm
3658068_x57	cccagtgttcagactacctgt	SSC9	21	cccagtgttcagactacctgt	0	mmmmmmmmmmmmmmmmmmmmm
3658125_x57	acaataggactcgaacctaaacctgagaa	SSC1	29	acaataggactcgaacctaaacctgagaa	0	mmmmmmmmmmmmmmmmmmmmmmmmmmmmm
3658125_x57	acaataggactcgaacctaaacctgagaa	SSCM	29	acaataggactcgaacctaaacctgagaa	0	mmmmmmmmmmmmmmmmmmmmmmmmmmmmm
3658581_x56	catattatcagactgatgttga	SSC15	22	catattatcagactgatgttga	0	mmmmmmmmmmmmmmmmmmmmmm
3658637_x56	tgagatgaagcactgtagcttggaa	SSC2	25	tgagatgaagcactgtagctcggga	2	mmmmmmmmmmmmmmmmmmmmMmmMm
3658693_x56	ctgagatgaagcactgtagc	SSC2	20	ctgagatgaagcactgtagc	0	mmmmmmmmmmmmmmmmmmmm
3658693_x56	ctgagatgaagcactgta	SSC14	18	ctgagatgaagcactgta	0	mmmmmmmmmmmmmmmmmm
3659309_x56	cccgtagaaccgaccttgcg	SSC6	20	cccgtagaaccgaccttgcg	0	mmmmmmmmmmmmmmmmmmmm
3659421_x56	attgcacggtatccatctg	SSCX	19	attgcacggtatccatctg	0	mmmmmmmmmmmmmmmmmmm
3659421_x56	attgcacggtatccatctg	SSCX	19	attgcacggtatccatctg	0	mmmmmmmmmmmmmmmmmmm
3659869_x56	tgagaactgaattccatgggtt	SSC16	22	tgagaactgaattccatgggtt	0	mmmmmmmmmmmmmmmmmmmmmm
3659981_x56	tgtaacagcgactccatgtggaat	SSC10	24	tgtaacagcgactccatgtggagt	1	mmmmmmmmmmmmmmmmmmmmmmMm
3660093_x56	ctgtcatttctgtaggccaata	SSC10	22	ctgtcatttctgtaggccaata	0	mmmmmmmmmmmmmmmmmmmmmm
3660149_x56	tgagatgaagcactgtagct	SSC2	20	tgagatgaagcactgtagct	0	mmmmmmmmmmmmmmmmmmmm
3660205_x56	tccctgtggtctagtggttaggattcggc	SSC1	29	tccctgtggtctagtggttagtattaggc	2	mmmmmmmmmmmmmmmmmmmmmMmmmMmmm
3660205_x56	tccctgtggtctagtggttaggattcggc	SSC5	29	tccctgtggtctagtggttaggagtaggc	2	mmmmmmmmmmmmmmmmmmmmmmmMmMmmm
3660205_x56	tccctgtggtctagtggttaggattcgg	SSC7	28	tccctgtggtctagtggttaggattcag	1	mmmmmmmmmmmmmmmmmmmmmmmmmmMm
3660205_x56	tccctgtggtctagtggttaggattcggc	SSC7	29	tccctgtggtctagtggttagaattcagc	2	mmmmmmmmmmmmmmmmmmmmmMmmmmMmm
3660373_x56	gcccctgggcctatcctaga	SSC5	20	gcccctgggcctatcctaga	0	mmmmmmmmmmmmmmmmmmmm
3660485_x56	gaggtagtaggttgtatagt	SSC9	20	gaggtagtaggttgtatagt	0	mmmmmmmmmmmmmmmmmmmm
3660485_x56	gaggtagtaggttgtatagt	SSC3	20	gaggtagtaggttgtatagt	0	mmmmmmmmmmmmmmmmmmmm
3660541_x56	catgccttgagtgtaggaccga	SSCX	22	catgccttgagtgtaggactga	2	mmmmmmmmmmmmmmmmmmmMMm
3660765_x55	tccctgagaccctttaacctgtg	SSC6	23	tccctgagaccctttaacctgtg	0	mmmmmmmmmmmmmmmmmmmmmmm
3660930_x55	ttcggtgattagtctcaactgactgact	SSC12	28	ttcggtgattagtctcaactgactgact	0	mmmmmmmmmmmmmmmmmmmmmmmmmmmm
3661040_x55	gcccctgggcctatcctagaa	SSC5	21	gcccctgggcctatcctagaa	0	mmmmmmmmmmmmmmmmmmmmm
3661095_x55	tcccatatggtctagcggttaggattcctggt	SSC15	32	tcccatatggtctagcggttaggattcctggt	0	mmmmmmmmmmmmmmmmmmmmmmmmmmmmmmmm
3661095_x55	tcccatatggtctagcggttaggattcctggt	SSC11	32	tcccatatggtctagcggttaggattcctggt	0	mmmmmmmmmmmmmmmmmmmmmmmmmmmmmmmm
3661150_x55	cctatgaattgacagccaa	SSC1	19	cctatgaattgacagccaa	0	mmmmmmmmmmmmmmmmmmm
3661150_x55	cctatgaattgacagcca	SSC2	18	cctatgaattgacagcca	0	mmmmmmmmmmmmmmmmmm
3661480_x55	tgtaaacatcctacactctcag	SSC6	22	tgtaaacatcctacactctcag	0	mmmmmmmmmmmmmmmmmmmmmm
3661480_x55	tgtaaacatcctacactctcag	SSC1	22	tgtaaacatcctacactctcag	0	mmmmmmmmmmmmmmmmmmmmmm
3661700_x55	tgtaaacatcctcgactgg	SSC1	19	tgtaaacatcctcgactgg	0	mmmmmmmmmmmmmmmmmmm
3661920_x55	cggggctacgcctgtctgagcgtcgct	SSC6	27	cggggctacgcctgtctgagcgtcgct	0	mmmmmmmmmmmmmmmmmmmmmmmmmmm
3662030_x55	acattcaacgctgtcggtg	SSC10	19	acattcaacgctgtcggtg	0	mmmmmmmmmmmmmmmmmmm
3662030_x55	acattcaacgctgtcggtg	SSC1	19	acattcaacgctgtcggtg	0	mmmmmmmmmmmmmmmmmmm
3662525_x55	gctcggtctgaggcccctcag	SSC12	21	gctcggtctgaggcccctcag	0	mmmmmmmmmmmmmmmmmmmmm
3662634_x54	tcgaccggacctcgaccgg	SSC14	19	tcgaccggacctcgaccgg	0	mmmmmmmmmmmmmmmmmmm
3662742_x54	acattcattgttgtcggtgggt	SSC2	22	acattcattgttgtcggtgggt	0	mmmmmmmmmmmmmmmmmmmmmm
3662904_x54	ttgcacttgtcccggcctgt	SSCX	20	ttgcacttgtcccggcctgt	0	mmmmmmmmmmmmmmmmmmmm
3662904_x54	ttgcacttgtcccggcctgt	SSCX	20	ttgcacttgtcccggcctgt	0	mmmmmmmmmmmmmmmmmmmm
3662904_x54	ttgcacttgtcccggcctgt	SSC11	20	ttgcacttgtcccggcctgt	0	mmmmmmmmmmmmmmmmmmmm
3663012_x54	taccctgtagatccgaat	SSC12	18	taccctgtagatccgaat	0	mmmmmmmmmmmmmmmmmm
3663228_x54	aagaattctccttttgggc	SSC6	19	aagaattctccttttgggc	0	mmmmmmmmmmmmmmmmmmm
3663282_x54	cccataaagtagaaagcac	SSC12	19	cccataaagtagaaagcac	0	mmmmmmmmmmmmmmmmmmm
3663336_x54	ccccccactgctaaatttgactggct	SSC9	26	ccccccactgctaaatttgactggct	0	mmmmmmmmmmmmmmmmmmmmmmmmmm
3663336_x54	ccccccactgctaaatttgactggct	SSC10	26	ccccccactgctaaatttgactggct	0	mmmmmmmmmmmmmmmmmmmmmmmmmm
3663498_x54	ctgacctatgaattgacagcca	SSC2	22	ctgacctatgaattgacagcca	0	mmmmmmmmmmmmmmmmmmmmmm
3663660_x54	aaccgttaccattactgagt	SSC12	20	aaccgttaccattactgagt	0	mmmmmmmmmmmmmmmmmmmm
3663822_x54	acctatgaattgacagac	SSC10	18	acctatgaattgacagac	0	mmmmmmmmmmmmmmmmmm
3664470_x53	cgcgcgcgtgcgcgtcgggtccc	SSC6	23	cgcgcgcgtgcgcgtcgggtccc	0	mmmmmmmmmmmmmmmmmmmmmmm
3665053_x53	cagtgcaatgttaaaagggcat	SSC2	22	cagtgcaatgttaaaagggcat	0	mmmmmmmmmmmmmmmmmmmmmm
3665212_x53	ttcacagtggctaagttctgc	SSC10	21	ttcacagtggctaagttctgc	0	mmmmmmmmmmmmmmmmmmmmm
3665371_x53	tccctgtggtctagtggttaggattcggcg	SSC7	30	tccctgtggtctagtggttaggattcagtg	2	mmmmmmmmmmmmmmmmmmmmmmmmmmMmMm
3665424_x53	tctgtgaactagaaacctctgg	SSC8	22	tctgtgaactagaaacctctgg	0	mmmmmmmmmmmmmmmmmmmmmm
3665530_x53	tacagtactgtgataactga	SSC1	20	tacagtactgtgataactga	0	mmmmmmmmmmmmmmmmmmmm
3665530_x53	tacagtactgtgataactga	SSC6	20	tacagtactgtgataactga	0	mmmmmmmmmmmmmmmmmmmm
3665636_x53	cttggcacctagtaagcact	SSC9	20	cttggcacctagtaagcact	0	mmmmmmmmmmmmmmmmmmmm
3666007_x53	tactagattgtgagctcct	SSC1	19	tactagattgtgagctcct	0	mmmmmmmmmmmmmmmmmmm
3666007_x53	tactagattgtgagctcctgg	SSC6	21	tactagattgtgagctccgag	2	mmmmmmmmmmmmmmmmmmMMm
3666007_x53	tactagattgtgagctcct	SSC9	19	tactagattgtgagctcct	0	mmmmmmmmmmmmmmmmmmm
3666060_x53	tttggcactagcacatttttgct	SSC18	23	tttggcactagcacatttttgct	0	mmmmmmmmmmmmmmmmmmmmmmm
3666113_x53	cggtgagctctcgctggccc	SSC6	20	cggtgagctctcgctggccc	0	mmmmmmmmmmmmmmmmmmmm
3666166_x53	ccctgtagaaccgaatttg	SSC15	19	ccctgtagaaccgaatttg	0	mmmmmmmmmmmmmmmmmmm
3666378_x53	gctacatctggctactgggt	SSCX	20	gctacatctggctactgggt	0	mmmmmmmmmmmmmmmmmmmm
3666696_x53	tagcaccatctgaaatcggt	SSC18	20	tagcaccatctgaaatcggt	0	mmmmmmmmmmmmmmmmmmmm
3666908_x52	ctctagattgtgagctcctgga	SSC10	22	ctctagattgtgagctcctgga	0	mmmmmmmmmmmmmmmmmmmmmm
3667428_x52	tattgcacttgtcccggcct	SSCX	20	tattgcacttgtcccggcct	0	mmmmmmmmmmmmmmmmmmmm
3667428_x52	tattgcacttgtcccggcct	SSCX	20	tattgcacttgtcccggcct	0	mmmmmmmmmmmmmmmmmmmm
3667428_x52	tattgcacttgtcccggcct	SSC11	20	tattgcacttgtcccggcct	0	mmmmmmmmmmmmmmmmmmmm
3667636_x52	tcggatccgtctgagcttggct	SSC7	22	tcggatccgtctgagcttggct	0	mmmmmmmmmmmmmmmmmmmmmm
3667896_x52	tattgcacttgtcccggcctg	SSCX	21	tattgcacttgtcccggcctg	0	mmmmmmmmmmmmmmmmmmmmm
3667896_x52	tattgcacttgtcccggcctg	SSCX	21	tattgcacttgtcccggcctg	0	mmmmmmmmmmmmmmmmmmmmm
3667896_x52	tattgcacttgtcccggcctg	SSC11	21	tattgcacttgtcccggcctg	0	mmmmmmmmmmmmmmmmmmmmm
3668052_x52	tacagtatagatgatgtact	SSC12	20	tacagtatagatgatgtact	0	mmmmmmmmmmmmmmmmmmmm
3668364_x52	ccaccgaccgttgactgtacc	SSC1	21	ccaccgaccgttgactgtacc	0	mmmmmmmmmmmmmmmmmmmmm
3668468_x52	cagtgcactacagaactttg	SSC18	20	cagtgcactacagaactttg	0	mmmmmmmmmmmmmmmmmmmm
3668520_x52	ccccacaaccacgtttgactgactgt	SSC9	26	ccccacaaccacgtttgactgactgt	0	mmmmmmmmmmmmmmmmmmmmmmmmmm
3668780_x52	tcccacatggtctagcggttaggattcc	SSC1	28	tcccacatggtctagcggttaggattcc	0	mmmmmmmmmmmmmmmmmmmmmmmmmmmm
3668780_x52	tcccacatggtctagcggttaggattcc	SSC11	28	tcccacatggtctagcggttaggattcc	0	mmmmmmmmmmmmmmmmmmmmmmmmmmmm
3668780_x52	tcccacatggtctagcggttaggattcc	SSC1	28	tcccacatggtctagcggttaggattcc	0	mmmmmmmmmmmmmmmmmmmmmmmmmmmm
3668780_x52	tcccacatggtctagcggttaggattcc	SSCX	28	tcccacatggtctagcggttaggattcc	0	mmmmmmmmmmmmmmmmmmmmmmmmmmmm
3668986_x51	tacagtactgtgataactga	SSC1	20	tacagtactgtgataactga	0	mmmmmmmmmmmmmmmmmmmm
3668986_x51	tacagtactgtgataactga	SSC6	20	tacagtactgtgataactga	0	mmmmmmmmmmmmmmmmmmmm
3669190_x51	gaaatgacgaatttaacgccgatctgacc	SSC12	29	gaaatgacgaatttaacgccgatctgacc	0	mmmmmmmmmmmmmmmmmmmmmmmmmmmmm
3669292_x51	agatgccagttgaagacctg	SSC2	20	agatgccagttgaagacctg	1	mmmmmmmmmmmmmmmmmmMm
3669649_x51	acattcattgctgtcggtgg	SSC10	20	acattcattgctgtcggtgg	0	mmmmmmmmmmmmmmmmmmmm
3669649_x51	acattcattgctgtcggtgg	SSC1	20	acattcattgctgtcggtgg	0	mmmmmmmmmmmmmmmmmmmm
3669955_x51	gctacatctggctactgggtc	SSCX	21	gctacatctggctactgggtc	0	mmmmmmmmmmmmmmmmmmmmm
3670261_x51	tgtaaacatccttgactggaa	SSC6	21	tgtaaacatccttgactggaa	0	mmmmmmmmmmmmmmmmmmmmm
3670465_x51	tgaggtagtaagttgtattgtt	SSCX	22	tgaggtagtaagttgtattgtt	0	mmmmmmmmmmmmmmmmmmmmmm
3670669_x51	tgagatgaagcactgtaggt	SSC2	20	tgagatgaagcactgtagct	1	mmmmmmmmmmmmmmmmmmMm
3671020_x50	tgatatttgtgagaattctgatt	SSC1	23	tgatatttgtgagaattctgatt	0	mmmmmmmmmmmmmmmmmmmmmmm
3671120_x50	cccctggtggtctagtggttaggattcggcgc	SSC18	32	cccctggtggtctagtggttaggattcggcgc	0	mmmmmmmmmmmmmmmmmmmmmmmmmmmmmmmm
3671120_x50	cccctggtggtctagtggttaggattcggcgc	SSC18	32	cccctggtggtctagtggttaggattcggcgc	0	mmmmmmmmmmmmmmmmmmmmmmmmmmmmmmmm
3671120_x50	cccctggtggtctagtggttaggattcggcg	SSC7	31	cccctggtggtctagtggttaggattcggtg	1	mmmmmmmmmmmmmmmmmmmmmmmmmmmmmMm
3671120_x50	cccctggtggtctagtggttaggattcggcgc	SSC9	32	cccctggtggtctagtggttaggatttggcac	2	mmmmmmmmmmmmmmmmmmmmmmmmmmMmmmMm
3671170_x50	tagcaccatttgaaatcggtt	SSC9	21	tagcaccatttgaaatcggtt	0	mmmmmmmmmmmmmmmmmmmmm
3671470_x50	ctgacctatgaattgacagcctg	SSC2	23	ctgacctatgaattgacagccag	1	mmmmmmmmmmmmmmmmmmmmmMm
3671570_x50	actggcctacaaagtcccagt	SSC12	21	actggcctacaaagtcccagt	0	mmmmmmmmmmmmmmmmmmmmm
3671770_x50	cgcgacctcagatcagacgtggcgacccgctg	SSC6	32	cgcgacctcagatcagacgtggcgacccgctg	0	mmmmmmmmmmmmmmmmmmmmmmmmmmmmmmmm
3671920_x50	tgagatgaagcactgtagctcggg	SSC2	24	tgagatgaagcactgtagctcggg	0	mmmmmmmmmmmmmmmmmmmmmmmm
3672120_x50	gcttatcagactgctgttga	SSC14	20	gcttatcagactgctgttaa	1	mmmmmmmmmmmmmmmmmmMm
3672470_x50	tgagatgaagcactgtaggtc	SSC2	21	tgagatgaagcactgtagctc	1	mmmmmmmmmmmmmmmmmmMmm
3672570_x50	tgtgcaaatccatgcaaaact	SSCX	21	tgtgcaaatccatgcaaaact	0	mmmmmmmmmmmmmmmmmmmmm
3672570_x50	tgtgcaaatccatgcaaaact	SSCX	21	tgtgcaaatccatgcaaaact	0	mmmmmmmmmmmmmmmmmmmmm
3672570_x50	tgtgcaaatccatgcaaaact	SSC11	21	tgtgcaaatccatgcaaaact	0	mmmmmmmmmmmmmmmmmmmmm
3672820_x50	ggctccgtggcgcaatggatagcgcattggac	SSC4	32	ggctccgtggcgcaatggatagcgcattggac	0	mmmmmmmmmmmmmmmmmmmmmmmmmmmmmmmm
3672970_x50	ccgggacttggagtcagaagg	SSC10	21	ccgggacttggagtcagacag	2	mmmmmmmmmmmmmmmmmmMMm
3673559_x49	tttattacttttggtacg	SSC1	18	tttattacttttggtacg	0	mmmmmmmmmmmmmmmmmm
3673608_x49	acattcattgctgtcggtggg	SSC10	21	acattcattgctgtcggtggg	0	mmmmmmmmmmmmmmmmmmmmm
3673608_x49	acattcattgctgtcggtggg	SSC1	21	acattcattgctgtcggtggg	0	mmmmmmmmmmmmmmmmmmmmm
3673706_x49	tcggatccgtctgagcttgg	SSC7	20	tcggatccgtctgagcttgg	0	mmmmmmmmmmmmmmmmmmmm
3673755_x49	tgaggtagtaggttgtatggt	SSC13	21	tgaggtagtaggttgtatggt	0	mmmmmmmmmmmmmmmmmmmmm
3673755_x49	tgaggtagtaggttgtatggt	SSC3	21	tgaggtagtaggttgtatagt	1	mmmmmmmmmmmmmmmmmmMmm
3673755_x49	tgaggtagtaggttgtatggt	SSC9	21	tgaggtagtaggttgtattgt	1	mmmmmmmmmmmmmmmmmmMmm
3673902_x49	gaggtagtagattgtatagt	SSC3	20	gaggtagtagattgtatagt	0	mmmmmmmmmmmmmmmmmmmm
3673902_x49	gaggtagtagattgtatagt	SSCX	20	gaggtagtagattgtatagt	0	mmmmmmmmmmmmmmmmmmmm
3674441_x49	tgaggcagtagtttgtgctg	SSC15	20	tgaggcagtagtttgtgctg	0	mmmmmmmmmmmmmmmmmmmm
3674539_x49	acgctcatgcacacacccaca	SSC8	21	acgctcatgcacacacccaca	0	mmmmmmmmmmmmmmmmmmmmm
3674686_x49	tgatatgtttgatatattaggtt	SSC1	23	tgatatgtttgatatattaggtt	0	mmmmmmmmmmmmmmmmmmmmmmm
3674882_x49	gtgtgcggaaatgcttctgcta	SSC1	22	gtgtgcggaaatgcttctgcta	0	mmmmmmmmmmmmmmmmmmmmmm
3675124_x48	taccctgtagaaccgaatttgt	SSC15	22	taccctgtagaaccgaatttgt	0	mmmmmmmmmmmmmmmmmmmmmm
3675220_x48	gtaaacatccttgactggaagct	SSC6	23	gtaaacatccttgactggaagct	0	mmmmmmmmmmmmmmmmmmmmmmm
3675316_x48	acgagaactttgaaggccgaag	SSC6	22	acgagaactttgaaggccgaag	0	mmmmmmmmmmmmmmmmmmmmmm
3675412_x48	tccagtaatccaggataggct	SSC2	21	tccagtaatccaggatagaat	2	mmmmmmmmmmmmmmmmmmMMm
3675508_x48	agtagtctgcacattggtt	SSC2	19	agtagtctgcacattggtt	0	mmmmmmmmmmmmmmmmmmm
3675508_x48	agtagtctgcacattggtt	SSC9	19	agtagtctgcacattggtt	0	mmmmmmmmmmmmmmmmmmm
3675508_x48	agtagtctgcacattggtt	SSC1	19	agtagtctgcacattggtt	0	mmmmmmmmmmmmmmmmmmm
3675556_x48	caaacgagaactttgaaggccgaag	SSC6	25	caaacgagaactttgaaggccgaag	0	mmmmmmmmmmmmmmmmmmmmmmmmm
3675844_x48	tgagaactgaattccatgggtt	SSC16	22	tgagaactgaattccatgggtt	0	mmmmmmmmmmmmmmmmmmmmmm
3675892_x48	acggaatcccaaaagcagct	SSC13	20	acggaatcccaaaagcagct	0	mmmmmmmmmmmmmmmmmmmm
3676036_x48	tcccccaggtgtgattctgatt	SSCX	22	tcccccaggtgtgattctgatt	0	mmmmmmmmmmmmmmmmmmmmmm
3676276_x48	ccccccacaaccacgtttgactgactgtg	SSC9	29	ccccccacaaccacgtttgactgactgtg	0	mmmmmmmmmmmmmmmmmmmmmmmmmmmmm
3676420_x48	cgcgacctcagatcagac	SSC6	18	cgcgacctcagatcagac	0	mmmmmmmmmmmmmmmmmm
3676468_x48	tcgatgtggtgatgtggcgctc	SSC6	22	tcgatgtggtgatgtggcgctc	0	mmmmmmmmmmmmmmmmmmmmmm
3676756_x48	gtaaacatccccgactggaagc	SSC4	22	gtaaacatccccgactggaagc	0	mmmmmmmmmmmmmmmmmmmmmm
3677044_x48	tgaggtaggaggttgtatagtt	SSC6	22	tgaggtaggaggttgtatagtt	0	mmmmmmmmmmmmmmmmmmmmmm
3677140_x48	aatgaagcactgtagctc	SSC9	18	aatgaagcactgtagctc	0	mmmmmmmmmmmmmmmmmm
3677236_x48	tggctcagttcagcaggaacag	SSC2	22	tggctcagttcagcaggaacag	0	mmmmmmmmmmmmmmmmmmmmmm
3677236_x48	tggctcagttcagcaggaacag	SSC10	22	tggctcagttcagcaggaacag	0	mmmmmmmmmmmmmmmmmmmmmm
3677332_x48	cccccactgctaaatttgactggct	SSC9	25	cccccactgctaaatttgactggct	0	mmmmmmmmmmmmmmmmmmmmmmmmm
3677332_x48	cccccactgctaaatttgactggct	SSC10	25	cccccactgctaaatttgactggct	0	mmmmmmmmmmmmmmmmmmmmmmmmm
3677764_x48	tttggcactagcacatttttg	SSC18	21	tttggcactagcacatttttg	0	mmmmmmmmmmmmmmmmmmmmm
3677812_x48	tattgcacttgtcccggcctgat	SSC11	23	tattgcacttgtcccggcctgtt	1	mmmmmmmmmmmmmmmmmmmmmMm
3677812_x48	tattgcacttgtcccggcctg	SSCX	21	tattgcacttgtcccggcctg	0	mmmmmmmmmmmmmmmmmmmmm
3677812_x48	tattgcacttgtcccggcctg	SSCX	21	tattgcacttgtcccggcctg	0	mmmmmmmmmmmmmmmmmmmmm
3677908_x48	ctgccaattccataggtcacag	SSC2	22	ctgccaattccataggtcacag	0	mmmmmmmmmmmmmmmmmmmmmm
3678052_x48	caaagaattctccttttggg	SSC6	20	caaagaattctccttttggg	0	mmmmmmmmmmmmmmmmmmmm
3678052_x48	caaagaattctccttttgggaa	SSC13	22	caaagaattctccttttggtga	2	mmmmmmmmmmmmmmmmmmmMMm
3678196_x48	gtaacagcaactccatgtgg	SSC2	20	gtaacagcaactccatgtgg	0	mmmmmmmmmmmmmmmmmmmm
3678340_x48	aaagctgggttgagagggcg	SSC14	20	aaagctgggttgagagggcg	0	mmmmmmmmmmmmmmmmmmmm
3678436_x48	tgagatgaagcactgtagctctggaa	SSC2	26	tgagatgaagcactgtagctcgggaa	1	mmmmmmmmmmmmmmmmmmmmmMmmmm
3678484_x48	caacctggaggactccatgctg	SSC18	22	caacctggaggactccatgctg	0	mmmmmmmmmmmmmmmmmmmmmm
3678484_x48	caacctggaggactccatgctg	SSC18	22	caacctggaggactccatgctg	0	mmmmmmmmmmmmmmmmmmmmmm
3678532_x48	tgacctatgaattgacagcctg	SSC2	22	tgacctatgaattgacagccag	1	mmmmmmmmmmmmmmmmmmmmMm
3678721_x47	gcccctgggcctatcctagaa	SSC5	21	gcccctgggcctatcctagaa	0	mmmmmmmmmmmmmmmmmmmmm
3678768_x47	ctttcagtcggatgtttacag	SSC6	21	ctttcagtcggatgtttacag	0	mmmmmmmmmmmmmmmmmmmmm
3679003_x47	tgcggggctagggctaacagc	SSC12	21	tgcggggctagggctaacagc	0	mmmmmmmmmmmmmmmmmmmmm
3679003_x47	tgcggggctagggctaacagc	SSC7	21	tgcggggctagggctaacagc	0	mmmmmmmmmmmmmmmmmmmmm
3679285_x47	gtaaacatcctcgactggaa	SSC1	20	gtaaacatcctcgactggaa	0	mmmmmmmmmmmmmmmmmmmm
3679332_x47	ggcaagatgctggcatagctgt	SSC1	22	ggcaagatgctggcatagctgt	0	mmmmmmmmmmmmmmmmmmmmmm
3679379_x47	tttggcaatggtagaact	SSC18	18	tttggcaatggtagaact	0	mmmmmmmmmmmmmmmmmm
3679661_x47	ctatacagtctactgtctttc	SSCX	21	ctatacagtctactgtctttc	0	mmmmmmmmmmmmmmmmmmmmm
3679708_x47	tgtaaacatccttgactggaagc	SSC6	23	tgtaaacatccttgactggaagc	0	mmmmmmmmmmmmmmmmmmmmmmm
3679849_x47	ctgacctatgaattgacaggc	SSC2	21	ctgacctatgaattgacagcc	1	mmmmmmmmmmmmmmmmmmmMm
3680084_x47	ggtagtagtttgtgctgtt	SSC5	19	ggtagtagtttgtgctgtt	0	mmmmmmmmmmmmmmmmmmm
3680084_x47	ggtagtagtttgtgctgt	SSC2	18	ggtagtagtttgtgctgt	0	mmmmmmmmmmmmmmmmmm
3680272_x47	taaccggttgaacaactgaacc	SSC16	22	taaccggttgaacaactgaacc	0	mmmmmmmmmmmmmmmmmmmmmm
3680319_x47	ggtaggaggttgtatagtt	SSC6	19	ggtaggaggttgtatagtt	0	mmmmmmmmmmmmmmmmmmm
3680883_x46	tggctctgcgaggtcggct	SSC5	19	tggctctgcgaggtcggct	0	mmmmmmmmmmmmmmmmmmm
3680929_x46	tctgacctatgaattgacagcca	SSC2	23	tctgacctatgaattgacagcca	0	mmmmmmmmmmmmmmmmmmmmmmm
3681113_x46	gcagcattgtacagggctatc	SSC14	21	gcagcattgtacagggctatc	0	mmmmmmmmmmmmmmmmmmmmm
3681113_x46	gcagcattgtacagggctat	SSC16	20	gcagcattgtacagggctat	0	mmmmmmmmmmmmmmmmmmmm
3681113_x46	gcagcattgtacagggctat	SSC17	20	gcagcattgtacagggctat	0	mmmmmmmmmmmmmmmmmmmm
3681113_x46	gcagcattgtacagggctat	SSC17	20	gcagcattgtacagggctat	0	mmmmmmmmmmmmmmmmmmmm
3681159_x46	tgaggtagtaggttgtatagt	SSC3	21	tgaggtagtaggttgtatagt	0	mmmmmmmmmmmmmmmmmmmmm
3681159_x46	tgaggtagtaggttgtatagt	SSC9	21	tgaggtagtaggttgtatagt	0	mmmmmmmmmmmmmmmmmmmmm
3681159_x46	tgaggtagtaggttgtatagt	SSC13	21	tgaggtagtaggttgtatggt	1	mmmmmmmmmmmmmmmmmmMmm
3681297_x46	tgagatgaagcactgtagctag	SSC2	22	tgagatgaagcactgtagctcg	1	mmmmmmmmmmmmmmmmmmmmMm
3681527_x46	taccctgtagaaccgaatttgt	SSC15	22	taccctgtagaaccgaatttgt	0	mmmmmmmmmmmmmmmmmmmmmm
3681757_x46	taaggtgcatctagtgcagat	SSC11	21	taaggtgcatctagtgcagat	0	mmmmmmmmmmmmmmmmmmmmm
3681757_x46	taaggtgcatctagtgcagat	SSCX	21	taaggtgcatctagtgcagat	1	mmmmmmmmmmmmmmmmmmmMm
3681987_x46	ttggcacctagtaagcactca	SSC1	21	ttggcacctagtaagcactca	0	mmmmmmmmmmmmmmmmmmmmm
3681987_x46	ttggcacctagtaagcactca	SSC9	21	ttggcacctagtaagcactca	0	mmmmmmmmmmmmmmmmmmmmm
3682079_x46	cgaggcctccaagaagctgaacgcc	SSC9	25	cgaggcctccaagaagctgaacgcc	0	mmmmmmmmmmmmmmmmmmmmmmmmm
3682171_x46	ctgagatgaagcactgtagct	SSC2	21	ctgagatgaagcactgtagct	0	mmmmmmmmmmmmmmmmmmmmm
3682263_x46	gatgaagcactgtagctcgg	SSC2	20	gatgaagcactgtagctcgg	0	mmmmmmmmmmmmmmmmmmmm
3682493_x46	cgaggcctccaagaagctgaacgccc	SSC9	26	cgaggcctccaagaagctgaacgccc	0	mmmmmmmmmmmmmmmmmmmmmmmmmm
3682769_x46	acattcaacgctgtcggtg	SSC10	19	acattcaacgctgtcggtg	0	mmmmmmmmmmmmmmmmmmm
3682769_x46	acattcaacgctgtcggtg	SSC1	19	acattcaacgctgtcggtg	0	mmmmmmmmmmmmmmmmmmm
3682815_x46	ctgtaacagcaactccatgtgga	SSC2	23	ctgtaacagcaactccatgtgga	0	mmmmmmmmmmmmmmmmmmmmmmm
3682999_x46	gcgccgcgcgcgtgcgcgtcgggtccc	SSC6	27	gcgccgcgcgcgtgcgcgtcgggtccc	0	mmmmmmmmmmmmmmmmmmmmmmmmmmm
3683181_x45	gggcgcgcgccgcggctggacg	SSC6	22	gggcgcgcgccgcggctggacg	0	mmmmmmmmmmmmmmmmmmmmmm
3683406_x45	actagattgtgagctcctgga	SSC13	21	actagattgtgagctcctgga	0	mmmmmmmmmmmmmmmmmmmmm
3683496_x45	gtagtgtttcctactttatgga	SSC12	22	gtagtgtttcctactttatgga	0	mmmmmmmmmmmmmmmmmmmmmm
3683631_x45	agctcggtctgaggcccctcagt	SSC12	23	agctcggtctgaggcccctcagt	0	mmmmmmmmmmmmmmmmmmmmmmm
3683721_x45	tgagatgaagcactgtag	SSC2	18	tgagatgaagcactgtag	0	mmmmmmmmmmmmmmmmmm
3683856_x45	cagtagtctgcacattgg	SSC1	18	cagtagtctgcacattgg	0	mmmmmmmmmmmmmmmmmm
3683856_x45	cagtagtctgcacattgg	SSC2	18	cagtagtctgcacattgg	0	mmmmmmmmmmmmmmmmmm
3683856_x45	cagtagtctgcacattgg	SSC9	18	cagtagtctgcacattgg	0	mmmmmmmmmmmmmmmmmm
3684216_x45	ccaccgaccgttgactgtac	SSC1	20	ccaccgaccgttgactgtac	0	mmmmmmmmmmmmmmmmmmmm
3684261_x45	tgacctatgaattgacagcaa	SSC2	21	tgacctatgaattgacagcca	1	mmmmmmmmmmmmmmmmmmmMm
3684261_x45	tgacctatgaattgacagcaa	SSC10	21	tgacctatgaattgacagtga	2	mmmmmmmmmmmmmmmmmmMMm
3684306_x45	aaagtgcttacagtgcaggtag	SSCX	22	aaagtgcttacagtgcaggtag	0	mmmmmmmmmmmmmmmmmmmmmm
3684306_x45	aaagtgcttacagtgcaggtag	SSC11	22	aaagtgcttacagtgcaggtag	0	mmmmmmmmmmmmmmmmmmmmmm
3684486_x45	tcagtgcatgacagaacttgg	SSC12	21	tcagtgcatgacagaacttgg	0	mmmmmmmmmmmmmmmmmmmmm
3684576_x45	tgaagtagtaggttgtatagtt	SSC6	22	tgaagtagtaggttgtatattt	1	mmmmmmmmmmmmmmmmmmmMmm
3684666_x45	tgacctatgaattaacag	SSC8	18	tgacctatgaattaacag	0	mmmmmmmmmmmmmmmmmm
3684801_x45	ctgacctatgaattgacancc	SSC2	21	ctgacctatgaattgacagcc	1	mmmmmmmmmmmmmmmmmmMmm
3684846_x45	ctgccaattccataggtcaca	SSC2	21	ctgccaattccataggtcaca	0	mmmmmmmmmmmmmmmmmmmmm
3685427_x44	tagcttatcagactgatgttg	SSC12	21	tagcttatcagactgatgttg	0	mmmmmmmmmmmmmmmmmmmmm
3685515_x44	tgagaactgaattccatgggt	SSC16	21	tgagaactgaattccatgggt	0	mmmmmmmmmmmmmmmmmmmmm
3685559_x44	tacagtagtctgcacattggtt	SSC9	22	tacagtagtctgcacattggtt	0	mmmmmmmmmmmmmmmmmmmmmm
3685559_x44	tacagtagtctgcacattggtt	SSC1	22	tacagtagtctgcacattggtt	0	mmmmmmmmmmmmmmmmmmmmmm
3685559_x44	tacagtagtctgcacattggtt	SSC2	22	tacagtagtctgcacattggtt	0	mmmmmmmmmmmmmmmmmmmmmm
3685779_x44	tctgagatgaagcactgtagctc	SSC2	23	tctgagatgaagcactgtagctc	0	mmmmmmmmmmmmmmmmmmmmmmm
3685823_x44	gtaaacatccttgactggaagc	SSC6	22	gtaaacatccttgactggaagc	0	mmmmmmmmmmmmmmmmmmmmmm
3685867_x44	tgtagtgtttcctactttatgg	SSC12	22	tgtagtgtttcctactttatgg	0	mmmmmmmmmmmmmmmmmmmmmm
3685999_x44	tcacattgccagggatttc	SSC2	19	tcacattgccagggatttc	0	mmmmmmmmmmmmmmmmmmm
3686351_x44	tccggtgagctctcgctggccc	SSC6	22	tccggtgagctctcgctggccc	0	mmmmmmmmmmmmmmmmmmmmmm
3686483_x44	acctatgaattgacagcca	SSC2	19	acctatgaattgacagcca	0	mmmmmmmmmmmmmmmmmmm
3686483_x44	acctatgaattgacagcca	SSC1	19	acctatgaattgacagcca	0	mmmmmmmmmmmmmmmmmmm
3686527_x44	tttccagtggctaagttctg	SSC14	20	tttccagtggctaagttctg	0	mmmmmmmmmmmmmmmmmmmm
3686703_x44	ttcctggaaatactgttct	SSC2	19	ttcctggaaatactgttct	0	mmmmmmmmmmmmmmmmmmm
3686967_x44	tgagatgaagcactgtagcttgggaa	SSC2	26	tgagatgaagcactgtagctcgggaa	1	mmmmmmmmmmmmmmmmmmmmMmmmmm
3687011_x44	ccggtgagctctcgctggcc	SSC6	20	ccggtgagctctcgctggcc	0	mmmmmmmmmmmmmmmmmmmm
3687099_x44	taccctgtagatccgaatttgtgaa	SSC12	25	taccctgtagatccgaatttgtgaa	1	mmmmmmmmmmmmmmmmmmmmmmmMm
3687187_x44	ggggctacgcctgtctgagcgtcgct	SSC6	26	ggggctacgcctgtctgagcgtcgct	0	mmmmmmmmmmmmmmmmmmmmmmmmmm
3687231_x44	attcctatgaattgacagaca	SSC2	21	attcctatgaattgacagaaa	1	mmmmmmmmmmmmmmmmmmmMm
3687275_x44	tgcggaacctgcggatacgga	SSC5	21	tgcggaacctgcggatacgga	0	mmmmmmmmmmmmmmmmmmmmm
3687363_x44	tgagatgaagcactgtagctctgga	SSC2	25	tgagatgaagcactgtagctcggga	1	mmmmmmmmmmmmmmmmmmmmmMmmm
3687844_x43	ctggctcagttcagcaggaac	SSC2	21	ctggctcagttcagcaggaac	0	mmmmmmmmmmmmmmmmmmmmm
3687844_x43	ctggctcagttcagcaggaac	SSC10	21	ctggctcagttcagcaggaac	0	mmmmmmmmmmmmmmmmmmmmm
3687930_x43	tcgaccggacctcgaccggct	SSC14	21	tcgaccggacctcgaccggct	0	mmmmmmmmmmmmmmmmmmmmm
3688059_x43	gggggccggcggcggcggcgac	SSC4	22	gggggccggcggcggcggcgcc	1	mmmmmmmmmmmmmmmmmmmmMm
3688274_x43	cttctcactactgcacttgactagtct	SSC9	27	cttctcactactgcacttgactagtct	0	mmmmmmmmmmmmmmmmmmmmmmmmmmm
3688446_x43	taaggtgcatctagtgcagatag	SSC11	23	taaggtgcatctagtgcagatag	0	mmmmmmmmmmmmmmmmmmmmmmm
3688446_x43	taaggtgcatctagtgcagatag	SSCX	23	taaggtgcatctagtgcagatag	1	mmmmmmmmmmmmmmmmmmmMmmm
3688532_x43	tattgcacttgtcccggcctgtg	SSCX	23	tattgcacttgtcccggcctgtg	0	mmmmmmmmmmmmmmmmmmmmmmm
3688532_x43	tattgcacttgtcccggcctgtg	SSCX	23	tattgcacttgtcccggcctgtg	0	mmmmmmmmmmmmmmmmmmmmmmm
3688532_x43	tattgcacttgtcccggcctgt	SSC11	22	tattgcacttgtcccggcctgt	0	mmmmmmmmmmmmmmmmmmmmmm
3688833_x43	acccgtagaaccgaccttgcg	SSC6	21	acccgtagaaccgaccttgcg	0	mmmmmmmmmmmmmmmmmmmmm
3688876_x43	ttgagaactgaattccatgggtt	SSC16	23	ttgagaactgaattccatgggtt	0	mmmmmmmmmmmmmmmmmmmmmmm
3688962_x43	ttaatgctaattgtgataggggt	SSC13	23	ttaatgctaattgtgataggggt	0	mmmmmmmmmmmmmmmmmmmmmmm
3689263_x43	gttcacagtggctaagttctg	SSC10	21	gttcacagtggctaagttctg	0	mmmmmmmmmmmmmmmmmmmmm
3689263_x43	gttcacagtggctaagttctg	SSC2	21	gttcacagtggctaagttcgg	1	mmmmmmmmmmmmmmmmmmmMm
3689693_x43	accctgtagatccgaatttgtgt	SSC12	23	accctgtagatccgaatttgtgt	0	mmmmmmmmmmmmmmmmmmmmmmm
3689736_x42	ttttgcgatgtgttcctaat	SSCX	20	ttttgcgatgtgttcctaat	0	mmmmmmmmmmmmmmmmmmmm
3689736_x42	ttttgcgatgtgttcctaat	SSCX	20	ttttgcgatgtgttcctaat	0	mmmmmmmmmmmmmmmmmmmm
3689946_x42	tattgcacttgtcccggcctgt	SSCX	22	tattgcacttgtcccggcctgt	0	mmmmmmmmmmmmmmmmmmmmmm
3689946_x42	tattgcacttgtcccggcctgt	SSCX	22	tattgcacttgtcccggcctgt	0	mmmmmmmmmmmmmmmmmmmmmm
3689946_x42	tattgcacttgtcccggcctgt	SSC11	22	tattgcacttgtcccggcctgt	0	mmmmmmmmmmmmmmmmmmmmmm
3690030_x42	tgacctatgaattgacagacatgg	SSC10	24	tgacctatgaattgacagacatag	2	mmmmmmmmmmmmmmmmmmmmmMMm
3690282_x42	agcttatcagactgatgttgac	SSC12	22	agcttatcagactgatgttgac	0	mmmmmmmmmmmmmmmmmmmmmm
3690450_x42	ttttgcaatatgttcctgaata	SSCX	22	ttttgcaatatgttcctgaata	0	mmmmmmmmmmmmmmmmmmmmmm
3690534_x42	tgagatgaagcactgtagctctggga	SSC2	26	tgagatgaagcactgtagctcgggaa	2	mmmmmmmmmmmmmmmmmmmmmMmmMm
3690618_x42	tgtaaacatcctacactcagc	SSC4	21	tgtaaacatcctacactcagc	0	mmmmmmmmmmmmmmmmmmmmm
3690702_x42	tgagatgaagcactgtagcttggga	SSC2	25	tgagatgaagcactgtagctcggga	1	mmmmmmmmmmmmmmmmmmmmMmmmm
3690744_x42	tgacctatgaattaacagcca	SSC8	21	tgacctatgaattaacaggaa	2	mmmmmmmmmmmmmmmmmmMMm
3690786_x42	ttggcacctagtaagcactc	SSC1	20	ttggcacctagtaagcactc	0	mmmmmmmmmmmmmmmmmmmm
3690786_x42	ttggcacctagtaagcactc	SSC9	20	ttggcacctagtaagcactc	0	mmmmmmmmmmmmmmmmmmmm
3690828_x42	tagcagcacatcatggtttac	SSC13	21	tagcagcacatcatggtttac	0	mmmmmmmmmmmmmmmmmmmmm
3690870_x42	gcatatgatggaaaaacttgaacttcctgagg	SSC12	32	gcatatgatggaaaaacttgaacttcctgagg	0	mmmmmmmmmmmmmmmmmmmmmmmmmmmmmmmm
3691038_x42	tagcttatcagactgatgttga	SSC12	22	tagcttatcagactgatgttga	0	mmmmmmmmmmmmmmmmmmmmmm
3691206_x42	ccgggtgctgtaggcttt	SSC10	18	ccgggtgctgtaggcttt	0	mmmmmmmmmmmmmmmmmm
3691248_x42	ttcacagtggctaagttctgaa	SSC10	22	ttcacagtggctaagttctgga	1	mmmmmmmmmmmmmmmmmmmmMm
3691332_x42	ctgtgcgtgtgacagcggctga	SSC2	22	ctgtgcgtgtgacagcggctga	0	mmmmmmmmmmmmmmmmmmmmmm
3691416_x42	taccctgtagatccgaatttgt	SSC12	22	taccctgtagatccgaatttgt	0	mmmmmmmmmmmmmmmmmmmmmm
3691626_x42	tgacctatgaattcacaga	SSC1	19	tgacctatgaattcacaga	0	mmmmmmmmmmmmmmmmmmm
3691626_x42	tgacctatgaattcacaga	SSC1	19	tgacctatgaattcacaga	0	mmmmmmmmmmmmmmmmmmm
3691668_x42	tctgtcatttctgtaggccat	SSC1	21	tctgtcatttctgtaggcaat	1	mmmmmmmmmmmmmmmmmmMmm
3691668_x42	tctgtcatttctgtaggcca	SSC10	20	tctgtcatttctgtaggcca	0	mmmmmmmmmmmmmmmmmmmm
3692046_x42	tgtaaacatccccgactggaagc	SSC4	23	tgtaaacatccccgactggaagc	0	mmmmmmmmmmmmmmmmmmmmmmm
3692088_x42	taaagtgcttatagtgcaggt	SSC11	21	taaagtgcttatagtgcaggt	0	mmmmmmmmmmmmmmmmmmmmm
3692424_x42	ttgtgcttgatctaaccatgtg	SSC8	22	ttgtgcttgatctaaccatgtg	0	mmmmmmmmmmmmmmmmmmmmmm
3692424_x42	ttgtgcttgatctaaccatgtg	SSC8	22	ttgtgcttgatctaaccatgtg	0	mmmmmmmmmmmmmmmmmmmmmm
3692424_x42	ttgtgcttgatctaaccatgtg	SSC16	22	ttgtgcttgatctaaccatgtg	0	mmmmmmmmmmmmmmmmmmmmmm
3693205_x41	ggtcccatggtgtaatggttagcactctggac	SSC7	32	ggtcccatggtgtaatggttagcactctggac	0	mmmmmmmmmmmmmmmmmmmmmmmmmmmmmmmm
3693205_x41	ggtcccatggtgtaatggttagcactctggac	SSC7	32	ggtcccatggtgtaatggttagcactctggac	0	mmmmmmmmmmmmmmmmmmmmmmmmmmmmmmmm
3693369_x41	tctgtcatttctgtaggcc	SSC10	19	tctgtcatttctgtaggcc	0	mmmmmmmmmmmmmmmmmmm
3693369_x41	tctgtcatttctgtaggc	SSC1	18	tctgtcatttctgtaggc	0	mmmmmmmmmmmmmmmmmm
3693369_x41	tctgtcatttctgtaggc	SSC2	18	tctgtcatttctgtaggc	0	mmmmmmmmmmmmmmmmmm
3693492_x41	ccccacaaccacgtttgactgactgtgtttt	SSC9	31	ccccacaaccacgtttgactgactgtgtttt	0	mmmmmmmmmmmmmmmmmmmmmmmmmmmmmmm
3693615_x41	cagtggagatgctgttacctt	SSC10	21	cagtggagatgctgttacctt	0	mmmmmmmmmmmmmmmmmmmmm
3693779_x41	tgagatgaagcactgtagtt	SSC2	20	tgagatgaagcactgtagct	1	mmmmmmmmmmmmmmmmmmMm
3693861_x41	ggtgcagtgctgcatctctgg	SSC2	21	ggtgcagtgctgcatctctgg	0	mmmmmmmmmmmmmmmmmmmmm
3694189_x41	ttggctctgcgaggtcggct	SSC5	20	ttggctctgcgaggtcggct	0	mmmmmmmmmmmmmmmmmmmm
3694353_x41	aaagctgggttgagagggcgaa	SSC14	22	aaagctgggttgagagggcgaa	0	mmmmmmmmmmmmmmmmmmmmmm
3694476_x41	tattgcacttgtcccggcctgtag	SSCX	24	tattgcacttgtcccggcctgtcg	1	mmmmmmmmmmmmmmmmmmmmmmMm
3694476_x41	tattgcacttgtcccggcctgtag	SSCX	24	tattgcacttgtcccggcctgtcg	1	mmmmmmmmmmmmmmmmmmmmmmMm
3694476_x41	tattgcacttgtcccggcctgtag	SSC11	24	tattgcacttgtcccggcctgttg	1	mmmmmmmmmmmmmmmmmmmmmmMm
3694599_x40	tcggatccgtctgagcttggc	SSC7	21	tcggatccgtctgagcttggc	0	mmmmmmmmmmmmmmmmmmmmm
3694639_x40	cccagtgtttagactatctgtt	SSC1	22	cccagtgtttagactatctgtt	0	mmmmmmmmmmmmmmmmmmmmmm
3694799_x40	taaggtcagctaagctaagctatcgggcc	SSCM	29	taaggtcagctaagctaagctatcgggcc	0	mmmmmmmmmmmmmmmmmmmmmmmmmmmmm
3694839_x40	tagcaccatttgaaatcagtgtt	SSC9	23	tagcaccatttgaaatcagtgtt	0	mmmmmmmmmmmmmmmmmmmmmmm
3694839_x40	tagcaccatttgaaatcagtgtt	SSC18	23	tagcaccatttgaaatcagtgtt	0	mmmmmmmmmmmmmmmmmmmmmmm
3694959_x40	cccccacaaccacgtttgactgactgtgtt	SSC9	30	cccccacaaccacgtttgactgactgtgtt	0	mmmmmmmmmmmmmmmmmmmmmmmmmmmmmm
3695119_x40	gagatgaagcactgtagctcgg	SSC2	22	gagatgaagcactgtagctcgg	0	mmmmmmmmmmmmmmmmmmmmmm
3695199_x40	ctttcagtcggatgtttacag	SSC6	21	ctttcagtcggatgtttacag	0	mmmmmmmmmmmmmmmmmmmmm
3695399_x40	gatgaagcactgtagctc	SSC2	18	gatgaagcactgtagctc	0	mmmmmmmmmmmmmmmmmm
3695599_x40	tctgacctatgaattgacagcc	SSC2	22	tctgacctatgaattgacagcc	0	mmmmmmmmmmmmmmmmmmmmmm
3695799_x40	cagtgcactacagaactt	SSC18	18	cagtgcactacagaactt	0	mmmmmmmmmmmmmmmmmm
3695879_x40	tcgatgtggtgatgtggcgctct	SSC6	23	tcgatgtggtgatgtggcgctct	0	mmmmmmmmmmmmmmmmmmmmmmm
3695919_x40	gtaaggtcagctaagctaagctatcgggcc	SSCM	30	gtaaggtcagctaagctaagctatcgggcc	0	mmmmmmmmmmmmmmmmmmmmmmmmmmmmmm
3695959_x40	tccatgagtgaaatctaatagtctgaca	SSC1	28	tccatgagtgaaatctaatagtctgaca	0	mmmmmmmmmmmmmmmmmmmmmmmmmmmm
3696079_x40	ccccacaaccacgtttgactgactgtgtt	SSC9	29	ccccacaaccacgtttgactgactgtgtt	0	mmmmmmmmmmmmmmmmmmmmmmmmmmmmm
3696119_x40	tgacctatgaattgacagccaaag	SSC10	24	tgacctatgaattgacagtcaaag	2	mmmmmmmmmmmmmmmmmmMmmmMm
3696119_x40	tgacctatgaattgacagccaaag	SSC2	24	tgacctatgaattgacagccagtg	2	mmmmmmmmmmmmmmmmmmmmmMMm
3696279_x40	tttggcaatggtagaactcacactggt	SSC18	27	tttggcaatggtagaactcacactggt	0	mmmmmmmmmmmmmmmmmmmmmmmmmmm
3696439_x40	ggtagtaagttgtattgtt	SSCX	19	ggtagtaagttgtattgtt	0	mmmmmmmmmmmmmmmmmmm
3696518_x39	cattcaacgctgtcggtgagtt	SSC1	22	cattcaacgctgtcggtgagtt	0	mmmmmmmmmmmmmmmmmmmmmm
3696518_x39	cattcaacgctgtcggtgagtt	SSC10	22	cattcaacgctgtcggtgagtt	0	mmmmmmmmmmmmmmmmmmmmmm
3696635_x39	gcgccgcgcgcgtgcgcgtcgggtcc	SSC6	26	gcgccgcgcgcgtgcgcgtcgggtcc	0	mmmmmmmmmmmmmmmmmmmmmmmmmm
3696947_x39	tcgaatcccacttctgacac	SSC7	20	tcgaatcccacttctgacac	0	mmmmmmmmmmmmmmmmmmmm
3696947_x39	tcgaatcccacttctgacac	SSC7	20	tcgaatcccacttctgacac	0	mmmmmmmmmmmmmmmmmmmm
3696947_x39	tcgaatcccacttctgacacca	SSC7	22	tcgaatcccacttctgacaaca	2	mmmmmmmmmmmmmmmmmmmMMm
3696947_x39	tcgaatcccacttctgacacca	SSC6	22	tcgaatcccacttctgacaaaa	2	mmmmmmmmmmmmmmmmmmmMMm
3697064_x39	tccgtttgcctgttttgctga	SSCX	21	tccgtttgcctgttttgctga	0	mmmmmmmmmmmmmmmmmmmmm
3697415_x39	agctcggtctgaggcccct	SSC12	19	agctcggtctgaggcccct	0	mmmmmmmmmmmmmmmmmmm
3697454_x39	tcacagtggctaagttctgca	SSC10	21	tcacagtggctaagttctgca	0	mmmmmmmmmmmmmmmmmmmmm
3697571_x39	taatactgtctggtaatgccgt	SSC6	22	taatactgtctggtaatgccgt	0	mmmmmmmmmmmmmmmmmmmmmm
3698000_x39	gcatgggtggttcagtggtagaattctcgcc	SSC1	31	gcatgggtggttcagtggtagaattctcgcc	0	mmmmmmmmmmmmmmmmmmmmmmmmmmmmmmm
3698000_x39	gcatgggtggttcagtggtagaattctcgcc	SSC14	31	gcatgggtggttcagtggtagaattctcgcc	0	mmmmmmmmmmmmmmmmmmmmmmmmmmmmmmm
3698000_x39	gcatgggtggttcagtggtagaattctcgcc	SSC1	31	gcatgggtggttcagtggtagaattctctcc	1	mmmmmmmmmmmmmmmmmmmmmmmmmmmmMmm
3698078_x39	attgcacttgtcccggcctgtt	SSC11	22	attgcacttgtcccggcctgtt	0	mmmmmmmmmmmmmmmmmmmmmm
3698078_x39	attgcacttgtcccggcctgt	SSCX	21	attgcacttgtcccggcctgt	0	mmmmmmmmmmmmmmmmmmmmm
3698078_x39	attgcacttgtcccggcctgt	SSCX	21	attgcacttgtcccggcctgt	0	mmmmmmmmmmmmmmmmmmmmm
3698234_x39	tattgcacttgtcccggcctgtg	SSCX	23	tattgcacttgtcccggcctgtg	0	mmmmmmmmmmmmmmmmmmmmmmm
3698234_x39	tattgcacttgtcccggcctgtg	SSCX	23	tattgcacttgtcccggcctgtg	0	mmmmmmmmmmmmmmmmmmmmmmm
3698234_x39	tattgcacttgtcccggcctgt	SSC11	22	tattgcacttgtcccggcctgt	0	mmmmmmmmmmmmmmmmmmmmmm
3698969_x38	gtaaacatcctacactcagct	SSC4	21	gtaaacatcctacactcagct	0	mmmmmmmmmmmmmmmmmmmmm
3699121_x38	gtgcaatagtattgtcaaa	SSCX	19	gtgcaatagtattgtcaaa	0	mmmmmmmmmmmmmmmmmmm
3699501_x38	tggcacagggtccagctgtcggat	SSC6	24	tggcacagggtccagctgtcgggt	1	mmmmmmmmmmmmmmmmmmmmmmMm
3699615_x38	ttgcacttgtcccggcctgt	SSCX	20	ttgcacttgtcccggcctgt	0	mmmmmmmmmmmmmmmmmmmm
3699615_x38	ttgcacttgtcccggcctgt	SSCX	20	ttgcacttgtcccggcctgt	0	mmmmmmmmmmmmmmmmmmmm
3699615_x38	ttgcacttgtcccggcctgt	SSC11	20	ttgcacttgtcccggcctgt	0	mmmmmmmmmmmmmmmmmmmm
3699957_x38	cgggttaggctcttgggagct	SSC9	21	cgggttaggctcttgggagct	0	mmmmmmmmmmmmmmmmmmmmm
3699957_x38	cgggttaggctcttgggagct	SSC9	21	cgggttaggctcttgggagct	0	mmmmmmmmmmmmmmmmmmmmm
3700071_x38	atattatcagactgatgttga	SSC15	21	atattatcagactgatgttga	0	mmmmmmmmmmmmmmmmmmmmm
3700223_x38	agctgccagttgaagaactgtt	SSC12	22	agctgccagttgaagaactgtt	0	mmmmmmmmmmmmmmmmmmmmmm
3700565_x38	tgaggggcagagagcgaga	SSC12	19	tgaggggcagagagcgaga	0	mmmmmmmmmmmmmmmmmmm
3700565_x38	tgaggggcagagagcgag	SSC6	18	tgaggggcagagagcgag	0	mmmmmmmmmmmmmmmmmm
3700603_x38	acccgtagatccgatcttg	SSC13	19	acccgtagatccgatcttg	0	mmmmmmmmmmmmmmmmmmm
3700717_x38	cccccacaaccacgtttgactg	SSC9	22	cccccacaaccacgtttgactg	0	mmmmmmmmmmmmmmmmmmmmmm
3701248_x37	ttggacttggagtcagaaggc	SSC1	21	ttggacttggagtcagaagtc	1	mmmmmmmmmmmmmmmmmmmMm
3701248_x37	ttggacttggagtcagaaggc	SSC1	21	ttggacttggagtcagaagac	1	mmmmmmmmmmmmmmmmmmmMm
3701248_x37	ttggacttggagtcagaaggc	SSC1	21	ttggacttggagtcagaagac	1	mmmmmmmmmmmmmmmmmmmMm
3701248_x37	ttggacttggagtcagaagg	SSC14	20	ttggacttggagtcagaatg	1	mmmmmmmmmmmmmmmmmmMm
3701433_x37	caacggaatcccaaaagcagct	SSC13	22	caacggaatcccaaaagcagct	0	mmmmmmmmmmmmmmmmmmmmmm
3701840_x37	tattgcacttgtccaggcctgt	SSC8	22	tattgcacttgtccaggcaggt	2	mmmmmmmmmmmmmmmmmmMMmm
3702062_x37	attgcacggtatccatctgta	SSCX	21	attgcacggtatccatctgta	0	mmmmmmmmmmmmmmmmmmmmm
3702062_x37	attgcacggtatccatctgta	SSCX	21	attgcacggtatccatctgta	0	mmmmmmmmmmmmmmmmmmmmm
3702099_x37	ttatctgagaaataactgatgaaatct	SSC15	27	ttatctgagaaataactgatgaaatct	0	mmmmmmmmmmmmmmmmmmmmmmmmmmm
3702173_x37	gtccagttttcccaggaatccc	SSC2	22	gtccagttttcccaggaatccc	0	mmmmmmmmmmmmmmmmmmmmmm
3702210_x37	ccagtggggctgctgttatctg	SSC2	22	ccagtggggctgctgttatctg	0	mmmmmmmmmmmmmmmmmmmmmm
3702469_x37	cccataaagtagaaagcacta	SSC12	21	cccataaagtagaaagcacta	0	mmmmmmmmmmmmmmmmmmmmm
3702580_x37	tgtaacagcaactccatgtg	SSC2	20	tgtaacagcaactccatgtg	0	mmmmmmmmmmmmmmmmmmmm
3702617_x37	cccgtagaaccgaccttgc	SSC6	19	cccgtagaaccgaccttgc	0	mmmmmmmmmmmmmmmmmmm
3702654_x37	ccataaagtagaaagcacta	SSC12	20	ccataaagtagaaagcacta	0	mmmmmmmmmmmmmmmmmmmm
3702654_x37	ccataaagtagaaagcac	SSC4	18	ccataaagtagaaagcac	0	mmmmmmmmmmmmmmmmmm
3702654_x37	ccataaagtagaaagcac	SSC10	18	ccataaagtagaaagcac	0	mmmmmmmmmmmmmmmmmm
3702913_x37	cgtaccgtgagtaataatgcg	SSC1	21	cgtaccgtgagtaataatgcg	0	mmmmmmmmmmmmmmmmmmmmm
3703135_x37	gtacagtactgtgataactga	SSC1	21	gtacagtactgtgataactga	0	mmmmmmmmmmmmmmmmmmmmm
3703135_x37	gtacagtactgtgataactga	SSC6	21	gtacagtactgtgataactga	0	mmmmmmmmmmmmmmmmmmmmm
3703209_x37	tgtaaacatcctcgactggcagct	SSC1	24	tgtaaacatcctcgactggtagct	1	mmmmmmmmmmmmmmmmmmmMmmmm
3703320_x37	ataaagtagaaagcactac	SSC12	19	ataaagtagaaagcactac	0	mmmmmmmmmmmmmmmmmmm
3703320_x37	ataaagtagaaagcacta	SSCX	18	ataaagtagaaagcacta	0	mmmmmmmmmmmmmmmmmm
3703394_x37	cagcattgtacagggctatga	SSC17	21	cagcattgtacagggctatga	0	mmmmmmmmmmmmmmmmmmmmm
3703394_x37	cagcattgtacagggctatga	SSC17	21	cagcattgtacagggctatga	0	mmmmmmmmmmmmmmmmmmmmm
3703394_x37	cagcattgtacagggctatga	SSC16	21	cagcattgtacagggctatga	0	mmmmmmmmmmmmmmmmmmmmm
3703394_x37	cagcattgtacagggctatga	SSC14	21	cagcattgtacagggctatga	1	mmmmmmmmmmmmmmmmmmmMm
3703468_x37	tgagatgaagcactgtagctc	SSC2	21	tgagatgaagcactgtagctc	0	mmmmmmmmmmmmmmmmmmmmm
3703616_x37	cccagtgttcagactacctgtt	SSC2	22	cccagtgttcagactacctgtt	0	mmmmmmmmmmmmmmmmmmmmmm
3703616_x37	cccagtgttcagactacctgtt	SSC9	22	cccagtgttcagactacctgtt	0	mmmmmmmmmmmmmmmmmmmmmm
3703764_x37	ctttcagtcggatgtttaca	SSC6	20	ctttcagtcggatgtttaca	0	mmmmmmmmmmmmmmmmmmmm
3703837_x36	gacctatgaattgacagcca	SSC2	20	gacctatgaattgacagcca	0	mmmmmmmmmmmmmmmmmmmm
3703873_x36	acattcaacgctgtcggtga	SSC10	20	acattcaacgctgtcggtga	0	mmmmmmmmmmmmmmmmmmmm
3703873_x36	acattcaacgctgtcggtga	SSC1	20	acattcaacgctgtcggtga	0	mmmmmmmmmmmmmmmmmmmm
3703981_x36	ttctcactactgcacttgactagtctt	SSC9	27	ttctcactactgcacttgactagtctt	0	mmmmmmmmmmmmmmmmmmmmmmmmmmm
3704089_x36	ctgtcatttctgtaggcca	SSC10	19	ctgtcatttctgtaggcca	0	mmmmmmmmmmmmmmmmmmm
3704197_x36	ccagtgtttagactatctgtt	SSC1	21	ccagtgtttagactatctgtt	0	mmmmmmmmmmmmmmmmmmmmm
3704305_x36	cccctgtggtctagtggttaggattcggcgc	SSC4	31	cccctgtggtctagtggttaggattcagagc	2	mmmmmmmmmmmmmmmmmmmmmmmmmmMmMmm
3704305_x36	cccctgtggtctagtggttaggattcggcgc	SSC13	31	cccctgtggtctagtggttaggatttggtgc	2	mmmmmmmmmmmmmmmmmmmmmmmmmMmmMmm
3704305_x36	cccctgtggtctagtggttaggattcggcgc	SSC13	31	cccctgtggtctagtggttaggattaggagc	2	mmmmmmmmmmmmmmmmmmmmmmmmmMmmMmm
3704701_x36	cgaccggacctcgaccggct	SSC14	20	cgaccggacctcgaccggct	0	mmmmmmmmmmmmmmmmmmmm
3705025_x36	ttcacagttgctaagttctg	SSC5	20	ttcacagttgctaagttctg	1	mmmmmmmmmmmmmmmmmmMm
3705025_x36	ttcacagttgctaagttctg	SSC5	20	ttcacagttgctaagttcag	1	mmmmmmmmmmmmmmmmmmMm
3705061_x36	ctctagattgtgagctcctggaa	SSC10	23	ctctagattgtgagctcctggaa	0	mmmmmmmmmmmmmmmmmmmmmmm
3705205_x36	gcgacctcagatcagacgtggcgacccgctga	SSC6	32	gcgacctcagatcagacgtggcgacccgctga	0	mmmmmmmmmmmmmmmmmmmmmmmmmmmmmmmm
3705493_x36	gccactgtactccagcct	SSC1	18	gccactgtactccagcct	0	mmmmmmmmmmmmmmmmmm
3705493_x36	gccactgtactccagcct	SSC1	18	gccactgtactccagcct	0	mmmmmmmmmmmmmmmmmm
3705493_x36	gccactgtactccagcct	SSC1	18	gccactgtactccagcct	0	mmmmmmmmmmmmmmmmmm
3705529_x36	gcccctgggcctatcctagaa	SSC5	21	gcccctgggcctatcctagaa	0	mmmmmmmmmmmmmmmmmmmmm
3705601_x36	attattacttttggtacgc	SSC1	19	attattacttttggtacgc	0	mmmmmmmmmmmmmmmmmmm
3705673_x36	cagcagtcgatgggctgtct	SSC12	20	cagcagtcgatgggctgtct	0	mmmmmmmmmmmmmmmmmmmm
3705709_x36	tcgaatcccatcctcgtcgcca	SSC7	22	tcgaatcccatcctcgtcgcga	1	mmmmmmmmmmmmmmmmmmmmMm
3705709_x36	tcgaatcccatcctcgtcgcca	SSC1	22	tcgaatcccatcctcgtcgaaa	2	mmmmmmmmmmmmmmmmmmmMMm
3705709_x36	tcgaatcccatcctcgtcgcca	SSC7	22	tcgaatcccatcctcgtcgaga	2	mmmmmmmmmmmmmmmmmmmMMm
3705745_x36	ctgacctatgaattgacagaca	SSC2	22	ctgacctatgaattgacagcca	1	mmmmmmmmmmmmmmmmmmmMmm
3705781_x36	tgacataggaattgacag	SSC15	18	tgacataggaattgacag	0	mmmmmmmmmmmmmmmmmm
3705925_x36	tgacctatgaattgacagcca	SSC2	21	tgacctatgaattgacagcca	0	mmmmmmmmmmmmmmmmmmmmm
3705925_x36	tgacctatgaattgacagcca	SSC10	21	tgacctatgaattgacagtca	1	mmmmmmmmmmmmmmmmmmMmm
3706141_x36	tgaatgaagcactgtagct	SSC9	19	tgaatgaagcactgtagct	0	mmmmmmmmmmmmmmmmmmm
3706177_x36	tgagatgaagcactgtagctttg	SSC2	23	tgagatgaagcactgtagctcgg	2	mmmmmmmmmmmmmmmmmmmmMMm
3706285_x36	cagcagcaattcatgttttga	SSCX	21	cagcagcaattcatgttttga	0	mmmmmmmmmmmmmmmmmmmmm
3706429_x35	tgtaaacatccccgactgg	SSC4	19	tgtaaacatccccgactgg	0	mmmmmmmmmmmmmmmmmmm
3706709_x35	tgagatgaagcactgtagntc	SSC2	21	tgagatgaagcactgtagctc	1	mmmmmmmmmmmmmmmmmmMmm
3706779_x35	gatgaagcactgtagctc	SSC2	18	gatgaagcactgtagctc	0	mmmmmmmmmmmmmmmmmm
3706849_x35	gtaccgtgagtaataatgcg	SSC1	20	gtaccgtgagtaataatgcg	0	mmmmmmmmmmmmmmmmmmmm
3706989_x35	tctaggagctcacagtctagta	SSC18	22	tctaggagctcacagtctcgta	1	mmmmmmmmmmmmmmmmmmMmmm
3706989_x35	tctaggagctcacagtctagt	SSC4	21	tctaggagctcacagtctagt	0	mmmmmmmmmmmmmmmmmmmmm
3706989_x35	tctaggagctcacagtctagta	SSC6	22	tctaggagctcacagtctagca	1	mmmmmmmmmmmmmmmmmmmmMm
3706989_x35	tctaggagctcacagtctagt	SSC4	21	tctaggagctcacagtctatt	1	mmmmmmmmmmmmmmmmmmmMm
3707024_x35	cattcattgctgtcggtgggt	SSC10	21	cattcattgctgtcggtgggt	0	mmmmmmmmmmmmmmmmmmmmm
3707024_x35	cattcattgctgtcggtgggt	SSC1	21	cattcattgctgtcggtgggt	0	mmmmmmmmmmmmmmmmmmmmm
3707059_x35	ttcctggaaatactgttc	SSC2	18	ttcctggaaatactgttc	0	mmmmmmmmmmmmmmmmmm
3707129_x35	tgtgtgatgatgatcaaagatctgat	SSC9	26	tgtgtgatgatgatcaaagatctgat	0	mmmmmmmmmmmmmmmmmmmmmmmmmm
3707199_x35	tctcacacagaaatcgcacccgtc	SSC7	24	tctcacacagaaatcgcacccgtc	0	mmmmmmmmmmmmmmmmmmmmmmmm
3707339_x35	ttcacagtggctaagttccg	SSC2	20	ttcacagtggctaagttccg	0	mmmmmmmmmmmmmmmmmmmm
3707339_x35	ttcacagtggctaagttccg	SSC10	20	ttcacagtggctaagttcag	1	mmmmmmmmmmmmmmmmmmMm
3707619_x35	ttccctttgtcatcctatgcctg	SSC1	23	ttccctttgtcatcctatgcctg	0	mmmmmmmmmmmmmmmmmmmmmmm
3708074_x35	gggggcctctcccgcccgtcgcccgcg	SSC6	27	gggggcctctcccgcccgtcgcccgcg	0	mmmmmmmmmmmmmmmmmmmmmmmmmmm
3708109_x35	tcccatatggtctagcggttaggattcc	SSC15	28	tcccatatggtctagcggttaggattcc	0	mmmmmmmmmmmmmmmmmmmmmmmmmmmm
3708109_x35	tcccatatggtctagcggttaggattcc	SSC11	28	tcccatatggtctagcggttaggattcc	0	mmmmmmmmmmmmmmmmmmmmmmmmmmmm
3708249_x35	gtgacatatgaattgacagaca	SSC4	22	gtgacatatgaattgacaaaaa	2	mmmmmmmmmmmmmmmmmmMmMm
3708354_x35	tgtgcaaatccatgcaaaactg	SSCX	22	tgtgcaaatccatgcaaaactg	0	mmmmmmmmmmmmmmmmmmmmmm
3708354_x35	tgtgcaaatccatgcaaaactg	SSCX	22	tgtgcaaatccatgcaaaactg	0	mmmmmmmmmmmmmmmmmmmmmm
3708354_x35	tgtgcaaatccatgcaaaactg	SSC11	22	tgtgcaaatccatgcaaaactg	0	mmmmmmmmmmmmmmmmmmmmmm
3708494_x35	ccagtgttcagactacctgttc	SSC9	22	ccagtgttcagactacctgttc	0	mmmmmmmmmmmmmmmmmmmmmm
3708494_x35	ccagtgttcagactacctgttc	SSC2	22	ccagtgttcagactacctgttc	0	mmmmmmmmmmmmmmmmmmmmmm
3708564_x35	tccttccttggatgtctgagtgac	SSC9	24	tccttccttggatgtctgagtgac	0	mmmmmmmmmmmmmmmmmmmmmmmm
3708564_x35	tccttccttggatgtctgagtgac	SSC9	24	tccttccttggatgtctgagtgac	0	mmmmmmmmmmmmmmmmmmmmmmmm
3708564_x35	tccttccttggatgtctgagtga	SSC9	23	tccttccttggatgtctgaggga	1	mmmmmmmmmmmmmmmmmmmmMmm
3708564_x35	tccttccttggatgtctgagtga	SSC9	23	tccttccttggatgtctgagcga	1	mmmmmmmmmmmmmmmmmmmmMmm
3708809_x35	tagcttatcagactgatggtga	SSC12	22	tagcttatcagactgatgttga	1	mmmmmmmmmmmmmmmmmmMmmm
3708844_x35	gcgacctcagatcagacgtggcgaccc	SSC6	27	gcgacctcagatcagacgtggcgaccc	0	mmmmmmmmmmmmmmmmmmmmmmmmmmm
3709159_x35	gctacattgtctgctgggt	SSCX	19	gctacattgtctgctgggt	0	mmmmmmmmmmmmmmmmmmm
3709334_x35	tcagtgcactacagaactttgtct	SSC18	24	tcagtgcactacagaactttgtct	0	mmmmmmmmmmmmmmmmmmmmmmmm
3709369_x34	ttttgcaatatgttcctgaatat	SSCX	23	ttttgcaatatgttcctgaatat	0	mmmmmmmmmmmmmmmmmmmmmmm
3709403_x34	ctcgtaccgtgagtaataatgc	SSC1	22	ctcgtaccgtgagtaataatgc	0	mmmmmmmmmmmmmmmmmmmmmm
3709505_x34	tagcttatcagactgatgttg	SSC12	21	tagcttatcagactgatgttg	0	mmmmmmmmmmmmmmmmmmmmm
3709539_x34	ccctgtggtctagtggttaggattcggcgc	SSC16	30	ccctgtggtctagtggttaggattcggagc	1	mmmmmmmmmmmmmmmmmmmmmmmmmmmMmm
3709539_x34	ccctgtggtctagtggttaggattcggcgc	SSC4	30	ccctgtggtctagtggttaggattcagagc	2	mmmmmmmmmmmmmmmmmmmmmmmmmMmMmm
3709539_x34	ccctgtggtctagtggttaggattcggcgc	SSC13	30	ccctgtggtctagtggttaggattaggagc	2	mmmmmmmmmmmmmmmmmmmmmmmmMmmMmm
3709539_x34	ccctgtggtctagtggttaggattcggcgc	SSC13	30	ccctgtggtctagtggttaggatttggtgc	2	mmmmmmmmmmmmmmmmmmmmmmmmMmmMmm
3709539_x34	ccctgtggtctagtggttaggattcggcgc	SSC7	30	ccctgtggtctagtggttaggattcagtgc	2	mmmmmmmmmmmmmmmmmmmmmmmmmMmMmm
3709845_x34	gctacattgtctgctgggttt	SSCX	21	gctacattgtctgctgggttt	0	mmmmmmmmmmmmmmmmmmmmm
3710185_x34	tcaacagacattaattgggcg	SSCX	21	tcaacagacattaattgggcg	0	mmmmmmmmmmmmmmmmmmmmm
3710253_x34	ttcacagtggctaagttctgc	SSC10	21	ttcacagtggctaagttctgc	0	mmmmmmmmmmmmmmmmmmmmm
3710253_x34	ttcacagtggctaagttctgc	SSC2	21	ttcacagtggctaagttcggc	1	mmmmmmmmmmmmmmmmmmMmm
3710321_x34	tgtaacagcgactccatggggac	SSC10	23	tgtaacagcgactccatgaggac	1	mmmmmmmmmmmmmmmmmmMmmmm
3710389_x34	ttcacagtggctaagttctgaa	SSC10	22	ttcacagtggctaagttctgga	1	mmmmmmmmmmmmmmmmmmmmMm
3710559_x34	tcagtgcatcacagaactttgt	SSC5	22	tcagtgcatcacagaactttgt	0	mmmmmmmmmmmmmmmmmmmmmm
3710627_x34	tgtaaacatcctacactctcagc	SSC6	23	tgtaaacatcctacactctcagc	0	mmmmmmmmmmmmmmmmmmmmmmm
3710627_x34	tgtaaacatcctacactctcagc	SSC1	23	tgtaaacatcctacactctcagc	0	mmmmmmmmmmmmmmmmmmmmmmm
3710899_x34	ggtccctgttcgggcgcca	SSC7	19	ggtccctgttcgggcgcca	0	mmmmmmmmmmmmmmmmmmm
3710967_x34	tcagtgcatcacagaactttg	SSC5	21	tcagtgcatcacagaactttg	0	mmmmmmmmmmmmmmmmmmmmm
3711137_x34	aagctgggttgagagggcga	SSC14	20	aagctgggttgagagggcga	0	mmmmmmmmmmmmmmmmmmmm
3711171_x34	tttcctcatattcattcaggagtg	SSC2	24	tttcctcatattcattcaggagtg	0	mmmmmmmmmmmmmmmmmmmmmmmm
3711205_x34	tcgaccggacctcgaccggcttg	SSC14	23	tcgaccggacctcgaccggctgg	1	mmmmmmmmmmmmmmmmmmmmmMm
3711239_x34	tattgcacttgtcccggcctg	SSCX	21	tattgcacttgtcccggcctg	0	mmmmmmmmmmmmmmmmmmmmm
3711239_x34	tattgcacttgtcccggcctg	SSCX	21	tattgcacttgtcccggcctg	0	mmmmmmmmmmmmmmmmmmmmm
3711239_x34	tattgcacttgtcccggcctg	SSC11	21	tattgcacttgtcccggcctg	0	mmmmmmmmmmmmmmmmmmmmm
3711341_x34	tgagactgccgccgatgggt	SSC6	20	tgagactgccgccgatgggt	0	mmmmmmmmmmmmmmmmmmmm
3711443_x34	gagatgaagcactgtagct	SSC2	19	gagatgaagcactgtagct	0	mmmmmmmmmmmmmmmmmmm
3711579_x34	gtacctatgaattgacagc	SSC1	19	gtacctatgaattgacagc	0	mmmmmmmmmmmmmmmmmmm
3711613_x34	taaagtgcttatagtgcaggtagt	SSC11	24	taaagtgcttatagtgcaggtagt	0	mmmmmmmmmmmmmmmmmmmmmmmm
3711647_x34	attgcacggtatccatctgta	SSCX	21	attgcacggtatccatctgta	0	mmmmmmmmmmmmmmmmmmmmm
3711647_x34	attgcacggtatccatctgta	SSCX	21	attgcacggtatccatctgta	0	mmmmmmmmmmmmmmmmmmmmm
3711681_x34	tcagtgcatcacagaactt	SSC5	19	tcagtgcatcacagaactt	0	mmmmmmmmmmmmmmmmmmm
3711715_x34	cctctgggcccttcctccag	SSC9	20	cctctgggcccttcctccag	0	mmmmmmmmmmmmmmmmmmmm
3711919_x34	tacagtactgtgataactga	SSC1	20	tacagtactgtgataactga	0	mmmmmmmmmmmmmmmmmmmm
3711919_x34	tacagtactgtgataactga	SSC6	20	tacagtactgtgataactga	0	mmmmmmmmmmmmmmmmmmmm
3711953_x34	gtacagtactgtgataactga	SSC6	21	gtacagtactgtgataactga	0	mmmmmmmmmmmmmmmmmmmmm
3711953_x34	gtacagtactgtgataactga	SSC1	21	gtacagtactgtgataactga	0	mmmmmmmmmmmmmmmmmmmmm
3712055_x34	tgaatgaagcactgtagctc	SSC9	20	tgaatgaagcactgtagctc	0	mmmmmmmmmmmmmmmmmmmm
3712225_x34	tgtaaacatccttgactggcagct	SSC6	24	tgtaaacatccttgactggtagct	1	mmmmmmmmmmmmmmmmmmmMmmmm
3712459_x33	tgagattaagcactgtaactct	SSC10	22	tgagattaagcactgtaacttt	1	mmmmmmmmmmmmmmmmmmmmMm
3712492_x33	cactagattgtgagctcct	SSC10	19	cactagattgtgagctcct	0	mmmmmmmmmmmmmmmmmmm
3712492_x33	cactagattgtgagctcct	SSC13	19	cactagattgtgagctcct	0	mmmmmmmmmmmmmmmmmmm
3712492_x33	cactagattgtgagctcc	SSCX	18	cactagattgtgagctcc	0	mmmmmmmmmmmmmmmmmm
3712492_x33	cactagattgtgagctcc	SSC12	18	cactagattgtgagctcc	0	mmmmmmmmmmmmmmmmmm
3712657_x33	tgagatgaagcactgtagcac	SSC2	21	tgagatgaagcactgtagctc	1	mmmmmmmmmmmmmmmmmmmMm
3712756_x33	ctagattgtgagctcctgg	SSC13	19	ctagattgtgagctcctgg	0	mmmmmmmmmmmmmmmmmmm
3712756_x33	ctagattgtgagctcctgg	SSC10	19	ctagattgtgagctcctgg	0	mmmmmmmmmmmmmmmmmmm
3712789_x33	cccagtgtttagactatc	SSC1	18	cccagtgtttagactatc	0	mmmmmmmmmmmmmmmmmm
3713020_x33	aaagctgggttgagagggcga	SSC14	21	aaagctgggttgagagggcga	0	mmmmmmmmmmmmmmmmmmmmm
3713086_x33	tgaggtagtagtttgtgctgtt	SSC5	22	tgaggtagtagtttgtgctgtt	0	mmmmmmmmmmmmmmmmmmmmmm
3713119_x33	acagtactgtgataactga	SSC1	19	acagtactgtgataactga	0	mmmmmmmmmmmmmmmmmmm
3713119_x33	acagtactgtgataactga	SSC6	19	acagtactgtgataactga	0	mmmmmmmmmmmmmmmmmmm
3713251_x33	cccgtagatccgaacttgtg	SSC9	20	cccgtagatccgaacttgtg	0	mmmmmmmmmmmmmmmmmmmm
3713350_x33	ctgacctatgaattgaca	SSC2	18	ctgacctatgaattgaca	0	mmmmmmmmmmmmmmmmmm
3713713_x33	cccccacaaccacgtttgactgac	SSC9	24	cccccacaaccacgtttgactgac	0	mmmmmmmmmmmmmmmmmmmmmmmm
3713845_x33	cttccctatgaattgaca	SSC10	18	cttccctatgaattgaca	0	mmmmmmmmmmmmmmmmmm
3714076_x33	ttctcactactgcacttgactagtct	SSC9	26	ttctcactactgcacttgactagtct	0	mmmmmmmmmmmmmmmmmmmmmmmmmm
3714439_x33	tgtaacagcgactccatgtg	SSC10	20	tgtaacagcgactccatgtg	0	mmmmmmmmmmmmmmmmmmmm
3714505_x33	tagtgcaatattgcttatagggt	SSC12	23	tagtgcaatattgcttatagggt	0	mmmmmmmmmmmmmmmmmmmmmmm
3714769_x33	cggatccgtctgagcttggct	SSC7	21	cggatccgtctgagcttggct	0	mmmmmmmmmmmmmmmmmmmmm
3715000_x33	tgtaaacatccccgactggaagc	SSC4	23	tgtaaacatccccgactggaagc	0	mmmmmmmmmmmmmmmmmmmmmmm
3715297_x33	cggggctacgcctgtctgagcgtcgc	SSC6	26	cggggctacgcctgtctgagcgtcgc	0	mmmmmmmmmmmmmmmmmmmmmmmmmm
3715363_x32	gcatgggtggttcagtggtagaattctcgc	SSC14	30	gcatgggtggttcagtggtagaattctcgc	0	mmmmmmmmmmmmmmmmmmmmmmmmmmmmmm
3715363_x32	gcatgggtggttcagtggtagaattctcgc	SSC1	30	gcatgggtggttcagtggtagaattctcgc	0	mmmmmmmmmmmmmmmmmmmmmmmmmmmmmm
3715363_x32	gcatgggtggttcagtggtagaattctcgc	SSC1	30	gcatgggtggttcagtggtagaattctctc	1	mmmmmmmmmmmmmmmmmmmmmmmmmmmmMm
3715363_x32	gcatgggtggttcagtggtagaattctcgc	SSC17	30	gcatgggtggttcagtggtagaattctctc	2	mmmmmmmmmmmmmmmmmmmMmmmmmmmmMm
3715363_x32	gcatgggtggttcagtggtagaattctcgc	SSCX	30	gcatgggtggttcagtggttgaattctcac	2	mmmmmmmmmmmmmmmmmmmMmmmmmmmmMm
3715587_x32	ggcctccaagaagctgaacgccc	SSC9	23	ggcctccaagaagctgaacgccc	0	mmmmmmmmmmmmmmmmmmmmmmm
3715779_x32	tattgcactcgtcccggcctc	SSC4	21	tattgcactcgtcccggcctc	0	mmmmmmmmmmmmmmmmmmmmm
3716099_x32	ttgacctatgcattgacagcc	SSC6	21	ttgacctatgcattgacattc	2	mmmmmmmmmmmmmmmmmmMMm
3716259_x32	tcgatgtggtgatgtggcgct	SSC6	21	tcgatgtggtgatgtggcgct	0	mmmmmmmmmmmmmmmmmmmmm
3716483_x32	cgcgcgcgtgcgcgtcgggtcc	SSC6	22	cgcgcgcgtgcgcgtcgggtcc	0	mmmmmmmmmmmmmmmmmmmmmm
3716547_x32	ctggacttggagtcagaaggca	SSC1	22	ctggacttggagtcagaagtca	1	mmmmmmmmmmmmmmmmmmmMmm
3716547_x32	ctggacttggagtcagaaggc	SSC12	21	ctggacttggagtcagaaggc	0	mmmmmmmmmmmmmmmmmmmmm
3716547_x32	ctggacttggagtcagaaggc	SSC2	21	ctggacttggagtcagaaggc	0	mmmmmmmmmmmmmmmmmmmmm
3716579_x32	tgtaacagcaactccatgggga	SSC2	22	tgtaacagcaactccatgtgga	1	mmmmmmmmmmmmmmmmmmMmmm
3716675_x32	taccctgtagatccgaatttg	SSC12	21	taccctgtagatccgaatttg	0	mmmmmmmmmmmmmmmmmmmmm
3716707_x32	gggttgggcggaggctttcct	SSC17	21	gggttgggcggaggctttcct	0	mmmmmmmmmmmmmmmmmmmmm
3717027_x32	agtgcaatgttaaaagggca	SSC2	20	agtgcaatgttaaaagggca	0	mmmmmmmmmmmmmmmmmmmm
3717027_x32	agtgcaatgttaaaaggg	SSC6	18	agtgcaatgttaaaaggg	0	mmmmmmmmmmmmmmmmmm
3717091_x32	ctgacctatgaattgacag	SSC2	19	ctgacctatgaattgacag	0	mmmmmmmmmmmmmmmmmmm
3717251_x32	accctgtagaaccgaatttg	SSC15	20	accctgtagaaccgaatttg	0	mmmmmmmmmmmmmmmmmmmm
3717475_x32	cccagtgttcagactacctgtt	SSC2	22	cccagtgttcagactacctgtt	0	mmmmmmmmmmmmmmmmmmmmmm
3717475_x32	cccagtgttcagactacctgtt	SSC9	22	cccagtgttcagactacctgtt	0	mmmmmmmmmmmmmmmmmmmmmm
3717507_x32	taatactgtctggtaatg	SSC6	18	taatactgtctggtaatg	0	mmmmmmmmmmmmmmmmmm
3717859_x32	cagtgcactacagaactttgttt	SSC18	23	cagtgcactacagaactttgtgt	1	mmmmmmmmmmmmmmmmmmmmmMm
3717891_x32	acattcattgctgtcggtggg	SSC1	21	acattcattgctgtcggtggg	0	mmmmmmmmmmmmmmmmmmmmm
3717891_x32	acattcattgctgtcggtggg	SSC10	21	acattcattgctgtcggtggg	0	mmmmmmmmmmmmmmmmmmmmm
3717923_x32	tacagcaggcacagacaggcagt	SSC9	23	tacagcaggcacagacaggcagt	0	mmmmmmmmmmmmmmmmmmmmmmm
3717955_x32	tccctgagaccctttaacct	SSC6	20	tccctgagaccctttaacct	0	mmmmmmmmmmmmmmmmmmmm
3717955_x32	tccctgagaccctttaac	SSC10	18	tccctgagaccctttaac	0	mmmmmmmmmmmmmmmmmm
3718147_x32	gcagcattgtacagggctat	SSC16	20	gcagcattgtacagggctat	0	mmmmmmmmmmmmmmmmmmmm
3718147_x32	gcagcattgtacagggctat	SSC17	20	gcagcattgtacagggctat	0	mmmmmmmmmmmmmmmmmmmm
3718147_x32	gcagcattgtacagggctat	SSC17	20	gcagcattgtacagggctat	0	mmmmmmmmmmmmmmmmmmmm
3718147_x32	gcagcattgtacagggctat	SSC14	20	gcagcattgtacagggctat	0	mmmmmmmmmmmmmmmmmmmm
3718211_x31	gaggtagtagtttgtgctgtt	SSC5	21	gaggtagtagtttgtgctgtt	0	mmmmmmmmmmmmmmmmmmmmm
3718211_x31	gaggtagtagtttgtgctgt	SSC2	20	gaggtagtagtttgtgctgt	0	mmmmmmmmmmmmmmmmmmmm
3718242_x31	tcagtgcatgacagaacttgg	SSC12	21	tcagtgcatgacagaacttgg	0	mmmmmmmmmmmmmmmmmmmmm
3718397_x31	tcggatccgtctgagcttggc	SSC7	21	tcggatccgtctgagcttggc	0	mmmmmmmmmmmmmmmmmmmmm
3718428_x31	cattcaacctgtcggtgagt	SSC2	20	cattcaacctgtcggtgagt	0	mmmmmmmmmmmmmmmmmmmm
3718552_x31	ggtagtagtttgtacagt	SSC1	18	ggtagtagtttgtacagt	0	mmmmmmmmmmmmmmmmmm
3718552_x31	ggtagtagtttgtacagt	SSC13	18	ggtagtagtttgtacagt	0	mmmmmmmmmmmmmmmmmm
3718583_x31	cacatggtctagcggttaggattcct	SSC11	26	cacatggtctagcggttaggattcct	0	mmmmmmmmmmmmmmmmmmmmmmmmmm
3718583_x31	cacatggtctagcggttaggattcct	SSC1	26	cacatggtctagcggttaggattcct	0	mmmmmmmmmmmmmmmmmmmmmmmmmm
3718583_x31	cacatggtctagcggttaggattcct	SSC1	26	cacatggtctagcggttaggattcct	0	mmmmmmmmmmmmmmmmmmmmmmmmmm
3718583_x31	cacatggtctagcggttaggattcct	SSCX	26	cacatggtctagcggttaggattcct	0	mmmmmmmmmmmmmmmmmmmmmmmmmm
3718769_x31	aacggaatcccaaaagcagc	SSC13	20	aacggaatcccaaaagcagc	0	mmmmmmmmmmmmmmmmmmmm
3718831_x31	cgaggagctcacagtctagt	SSC4	20	cgaggagctcacagtctagt	0	mmmmmmmmmmmmmmmmmmmm
3718831_x31	cgaggagctcacagtctagta	SSC6	21	cgaggagctcacagtctagaa	1	mmmmmmmmmmmmmmmmmmmMm
3718955_x31	tgagatgaagcactgtagccc	SSC2	21	tgagatgaagcactgtagctc	1	mmmmmmmmmmmmmmmmmmmMm
3719048_x31	tgacctaggaattgcccga	SSC13	19	tgacctaggaattgcccga	0	mmmmmmmmmmmmmmmmmmm
3719172_x31	tacagtactgtgataactgaa	SSC1	21	tacagtactgtgataactgaa	0	mmmmmmmmmmmmmmmmmmmmm
3719172_x31	tacagtactgtgataactgaa	SSC6	21	tacagtactgtgataactgaa	0	mmmmmmmmmmmmmmmmmmmmm
3719265_x31	cattgagaagctagtcagcacta	SSCM	23	cattgagaagctagtcagcacta	0	mmmmmmmmmmmmmmmmmmmmmmm
3719265_x31	cattgagaagctagtcagcacta	SSC9	23	cattgagaagctagtcagaacta	1	mmmmmmmmmmmmmmmmmmMmmmm
3719265_x31	cattgagaagctagtcagcacta	SSC9	23	cattgagaagctagtcagaacta	1	mmmmmmmmmmmmmmmmmmMmmmm
3719327_x31	gacctatgaattgacagcc	SSC2	19	gacctatgaattgacagcc	0	mmmmmmmmmmmmmmmmmmm
3719482_x31	ggtgccagttgaagaactgt	SSC4	20	ggtgccagttgaagaactat	1	mmmmmmmmmmmmmmmmmmMm
3719513_x31	tccagccctagaacagggcac	SSCM	21	tccagccctagaacagggcac	0	mmmmmmmmmmmmmmmmmmmmm
3719699_x31	ttggctctgcgaggtcggct	SSC5	20	ttggctctgcgaggtcggct	0	mmmmmmmmmmmmmmmmmmmm
3719761_x31	acccgtagatccgaacttgtg	SSC9	21	acccgtagatccgaacttgtg	0	mmmmmmmmmmmmmmmmmmmmm
3719823_x31	ttcctggaaatactgttct	SSC2	19	ttcctggaaatactgttct	0	mmmmmmmmmmmmmmmmmmm
3719885_x31	ccagtggggctgctgttatct	SSC2	21	ccagtggggctgctgttatct	0	mmmmmmmmmmmmmmmmmmmmm
3720009_x31	gctgccagttgaagaactg	SSC12	19	gctgccagttgaagaactg	0	mmmmmmmmmmmmmmmmmmm
3720040_x31	ttcacctatgaattgaca	SSC10	18	ttcacctatgaattgaca	0	mmmmmmmmmmmmmmmmmm
3720133_x31	tgacctatgaattgacagtc	SSC10	20	tgacctatgaattgacagtc	1	mmmmmmmmmmmmmmmmmmMm
3720133_x31	tgacctatgaattgacagtc	SSC2	20	tgacctatgaattgacagcc	1	mmmmmmmmmmmmmmmmmmMm
3720505_x31	tattgcactcgtcccggcctc	SSC4	21	tattgcactcgtcccggcctc	0	mmmmmmmmmmmmmmmmmmmmm
3720629_x31	ccccacaaccacgtttgactgactgtg	SSC9	27	ccccacaaccacgtttgactgactgtg	0	mmmmmmmmmmmmmmmmmmmmmmmmmmm
3720970_x31	agtggagatgctgttacct	SSC10	19	agtggagatgctgttacct	0	mmmmmmmmmmmmmmmmmmm
3721311_x31	cattcctatgaattgacaga	SSC2	20	cattcctatgaattgacaga	0	mmmmmmmmmmmmmmmmmmmm
3721435_x31	gtaaacatccccgactgga	SSC4	19	gtaaacatccccgactgga	0	mmmmmmmmmmmmmmmmmmm
3721528_x31	cttatcaggttgtattgtaat	SSCX	21	cttatcaggttgtattgtaat	0	mmmmmmmmmmmmmmmmmmmmm
3721559_x31	tggctctgcgaggtcggct	SSC5	19	tggctctgcgaggtcggct	0	mmmmmmmmmmmmmmmmmmm
3721711_x30	tgaggtagtaagttgtattgtt	SSCX	22	tgaggtagtaagttgtattgtt	0	mmmmmmmmmmmmmmmmmmmmmm
3721861_x30	gcgacctcagatcagacgtggcg	SSC6	23	gcgacctcagatcagacgtggcg	0	mmmmmmmmmmmmmmmmmmmmmmm
3721891_x30	cttcggtgattagtctcaactgactgact	SSC12	29	cttcggtgattagtctcaactgactgact	0	mmmmmmmmmmmmmmmmmmmmmmmmmmmmm
3721951_x30	tattgcactcgtcccggcctcc	SSC4	22	tattgcactcgtcccggcctcc	0	mmmmmmmmmmmmmmmmmmmmmm
3721981_x30	cacccgtagaaccgaccttgc	SSC6	21	cacccgtagaaccgaccttgc	0	mmmmmmmmmmmmmmmmmmmmm
3722011_x30	cccctgtggtctagtggttaggattcggcgct	SSC4	32	cccctgtggtctagtggttaggattcagagct	2	mmmmmmmmmmmmmmmmmmmmmmmmmmMmMmmm
3722041_x30	ggtagtaggttgcatagt	SSC3	18	ggtagtaggttgcatagt	0	mmmmmmmmmmmmmmmmmm
3722131_x30	acattcaacgctgtcggtg	SSC1	19	acattcaacgctgtcggtg	0	mmmmmmmmmmmmmmmmmmm
3722131_x30	acattcaacgctgtcggtg	SSC10	19	acattcaacgctgtcggtg	0	mmmmmmmmmmmmmmmmmmm
3722281_x30	caacagcagtcgatgggctgtc	SSC12	22	caacagcagtcgatgggctgtc	0	mmmmmmmmmmmmmmmmmmmmmm
3722311_x30	tagcagcacgtaaatattgg	SSC11	20	tagcagcacgtaaatattgg	0	mmmmmmmmmmmmmmmmmmmm
3722311_x30	tagcagcacgtaaatattgg	SSC13	20	tagcagcacgtaaatattgg	0	mmmmmmmmmmmmmmmmmmmm
3722341_x30	aaagctgggttgagagggc	SSC14	19	aaagctgggttgagagggc	0	mmmmmmmmmmmmmmmmmmm
3722551_x30	ttataaagcaatgagactga	SSC2	20	ttataaagcaatgagactga	0	mmmmmmmmmmmmmmmmmmmm
3722551_x30	ttataaagcaatgagactga	SSC2	20	ttataaagcaatgagactga	0	mmmmmmmmmmmmmmmmmmmm
3722581_x30	tgtaacagcgactccatgtggatt	SSC10	24	tgtaacagcgactccatgtggagt	1	mmmmmmmmmmmmmmmmmmmmmmMm
3722611_x30	ttggtccccttcaaccagctg	SSC17	21	ttggtccccttcaaccagctg	0	mmmmmmmmmmmmmmmmmmmmm
3722611_x30	ttggtccccttcaaccagct	SSC7	20	ttggtccccttcaaccagct	0	mmmmmmmmmmmmmmmmmmmm
3722731_x30	tttccatgagtgaaatctaatagtctgac	SSC1	29	tttccatgagtgaaatctaatagtctgac	0	mmmmmmmmmmmmmmmmmmmmmmmmmmmmm
3722851_x30	tgacctatgaattgacagata	SSC10	21	tgacctatgaattgacagaga	1	mmmmmmmmmmmmmmmmmmmMm
3722851_x30	tgacctatgaattgacagata	SSC2	21	tgacctatgaattgacagcca	2	mmmmmmmmmmmmmmmmmmMMm
3723001_x30	tcacattgccagggatta	SSC10	18	tcacattgccagggatta	0	mmmmmmmmmmmmmmmmmm
3723181_x30	ccaccgaccgttgactgta	SSC1	19	ccaccgaccgttgactgta	0	mmmmmmmmmmmmmmmmmmm
3723301_x30	tagactgaagctccttgag	SSC1	19	tagactgaagctccttgag	0	mmmmmmmmmmmmmmmmmmm
3723571_x30	tacagtactgtgataact	SSC1	18	tacagtactgtgataact	0	mmmmmmmmmmmmmmmmmm
3723571_x30	tacagtactgtgataact	SSC6	18	tacagtactgtgataact	0	mmmmmmmmmmmmmmmmmm
3723781_x30	tggagagaaaggcagttcctga	SSC14	22	tggagagaaaggcagttcctga	0	mmmmmmmmmmmmmmmmmmmmmm
3723811_x30	agtgcaatgttaaaagggcatt	SSC2	22	agtgcaatgttaaaagggcatt	0	mmmmmmmmmmmmmmmmmmmmmm
3724021_x30	caacagcagtcgatgggctgtct	SSC12	23	caacagcagtcgatgggctgtct	0	mmmmmmmmmmmmmmmmmmmmmmm
3724231_x30	gtgcaaatccatgcaaaactg	SSCX	21	gtgcaaatccatgcaaaactg	0	mmmmmmmmmmmmmmmmmmmmm
3724231_x30	gtgcaaatccatgcaaaactg	SSCX	21	gtgcaaatccatgcaaaactg	0	mmmmmmmmmmmmmmmmmmmmm
3724231_x30	gtgcaaatccatgcaaaactg	SSC11	21	gtgcaaatccatgcaaaactg	0	mmmmmmmmmmmmmmmmmmmmm
3724321_x30	tgagatgaagcactgtag	SSC2	18	tgagatgaagcactgtag	0	mmmmmmmmmmmmmmmmmm
3724411_x30	tgacctatgaattgacagcc	SSC2	20	tgacctatgaattgacagcc	0	mmmmmmmmmmmmmmmmmmmm
3724501_x30	tagcaccatttgaaatcggtta	SSC9	22	tagcaccatttgaaatcggtta	0	mmmmmmmmmmmmmmmmmmmmmm
3724621_x30	gtacctatgaattgacag	SSC1	18	gtacctatgaattgacag	0	mmmmmmmmmmmmmmmmmm
3724741_x30	ggttctgtgatacactccgact	SSC12	22	ggttctgtgatacactccgact	0	mmmmmmmmmmmmmmmmmmmmmm
3724771_x29	ccagttttcccaggaatccct	SSC2	21	ccagttttcccaggaatccct	0	mmmmmmmmmmmmmmmmmmmmm
3724800_x29	tctcccaacccttgtaccagtg	SSC6	22	tctcccaacccttgtaccagtg	0	mmmmmmmmmmmmmmmmmmmmmm
3724800_x29	tctcccaacccttgtaccagtg	SSC6	22	tctcccaacccttgtaccagtg	0	mmmmmmmmmmmmmmmmmmmmmm
3724916_x29	ctcggcgtggcgtcggtcgtgg	SSC14	22	ctcggcgtggcgtcggtcgtgg	0	mmmmmmmmmmmmmmmmmmmmmm
3725003_x29	aaagctgggttgagagggcgaaa	SSC14	23	aaagctgggttgagagggcgaaa	0	mmmmmmmmmmmmmmmmmmmmmmm
3725119_x29	attgcacttgtcccggcctg	SSC11	20	attgcacttgtcccggcctg	0	mmmmmmmmmmmmmmmmmmmm
3725119_x29	attgcacttgtcccggcctg	SSCX	20	attgcacttgtcccggcctg	0	mmmmmmmmmmmmmmmmmmmm
3725119_x29	attgcacttgtcccggcctg	SSCX	20	attgcacttgtcccggcctg	0	mmmmmmmmmmmmmmmmmmmm
3725438_x29	ctcggcgtggcgtcggtcgtg	SSC14	21	ctcggcgtggcgtcggtcgtg	0	mmmmmmmmmmmmmmmmmmmmm
3725554_x29	tccccccacaaccacgtttgactgactg	SSC9	28	tccccccacaaccacgtttgactgactg	0	mmmmmmmmmmmmmmmmmmmmmmmmmmmm
3725728_x29	tacagtagtctgcacattgg	SSC2	20	tacagtagtctgcacattgg	0	mmmmmmmmmmmmmmmmmmmm
3725728_x29	tacagtagtctgcacattgg	SSC9	20	tacagtagtctgcacattgg	0	mmmmmmmmmmmmmmmmmmmm
3725728_x29	tacagtagtctgcacattgg	SSC1	20	tacagtagtctgcacattgg	0	mmmmmmmmmmmmmmmmmmmm
3725873_x29	aaagaattctccttttgggc	SSC6	20	aaagaattctccttttgggc	0	mmmmmmmmmmmmmmmmmmmm
3725873_x29	aaagaattctccttttgggca	SSC13	21	aaagaattctccttttggtga	2	mmmmmmmmmmmmmmmmmmMMm
3726047_x29	tgtcagtttgtcaaatacccc	SSCX	21	tgtcagtttgtcaaatacccc	0	mmmmmmmmmmmmmmmmmmmmm
3726308_x29	tgcgtggcttctctgtgcagt	SSC2	21	tgcgtggcttctctgtgcagt	0	mmmmmmmmmmmmmmmmmmmmm
3726656_x29	tagacaaggacaagctctctgt	SSC14	22	tagacaaggacaagctctgtgt	1	mmmmmmmmmmmmmmmmmmMmmm
3726656_x29	tagacaaggacaagctctctgt	SSC14	22	tagacaaggacaagctctgtgt	1	mmmmmmmmmmmmmmmmmmMmmm
3726714_x29	acattcaacgctgtcggtgag	SSC10	21	acattcaacgctgtcggtgag	0	mmmmmmmmmmmmmmmmmmmmm
3726714_x29	acattcaacgctgtcggtgag	SSC1	21	acattcaacgctgtcggtgag	0	mmmmmmmmmmmmmmmmmmmmm
3726888_x29	ctgagatgaagcactgtagctc	SSC2	22	ctgagatgaagcactgtagctc	0	mmmmmmmmmmmmmmmmmmmmmm
3726917_x29	tctgtcatttctgtaggccaatat	SSC10	24	tctgtcatttctgtaggccaatat	0	mmmmmmmmmmmmmmmmmmmmmmmm
3726946_x29	attgcacttgtcccggcctg	SSC11	20	attgcacttgtcccggcctg	0	mmmmmmmmmmmmmmmmmmmm
3726946_x29	attgcacttgtcccggcctg	SSCX	20	attgcacttgtcccggcctg	0	mmmmmmmmmmmmmmmmmmmm
3726946_x29	attgcacttgtcccggcctg	SSCX	20	attgcacttgtcccggcctg	0	mmmmmmmmmmmmmmmmmmmm
3727004_x29	caaagtgcttacagtgcaggtagt	SSC11	24	caaagtgcttacagtgcaggtagt	0	mmmmmmmmmmmmmmmmmmmmmmmm
3727120_x29	acccgtagaaccgaccttgcg	SSC6	21	acccgtagaaccgaccttgcg	0	mmmmmmmmmmmmmmmmmmmmm
3727149_x29	ccagtgttcagactacctgtt	SSC9	21	ccagtgttcagactacctgtt	0	mmmmmmmmmmmmmmmmmmmmm
3727149_x29	ccagtgttcagactacctgtt	SSC2	21	ccagtgttcagactacctgtt	0	mmmmmmmmmmmmmmmmmmmmm
3727178_x29	tgagatgaagcactgtagctc	SSC2	21	tgagatgaagcactgtagctc	0	mmmmmmmmmmmmmmmmmmmmm
3727555_x29	tgtaacagcgactccatgt	SSC10	19	tgtaacagcgactccatgt	0	mmmmmmmmmmmmmmmmmmm
3727844_x28	tggaagactagtgattttgttgtt	SSC1	24	tggaagactagtgattttgttgtt	0	mmmmmmmmmmmmmmmmmmmmmmmm
3728096_x28	caaagaattctccttttggg	SSC6	20	caaagaattctccttttggg	0	mmmmmmmmmmmmmmmmmmmm
3728096_x28	caaagaattctccttttgg	SSC13	19	caaagaattctccttttgg	0	mmmmmmmmmmmmmmmmmmm
3728180_x28	cccagtggcctaatggataaggcatcagcct	SSC18	31	cccagtggcctaatggataaggcattggcct	2	mmmmmmmmmmmmmmmmmmmmmmmmmMMmmmm
3728236_x28	tgaggtagtaggttgtatggttt	SSC13	23	tgaggtagtaggttgtatggttt	0	mmmmmmmmmmmmmmmmmmmmmmm
3728236_x28	tgaggtagtaggttgtatggttt	SSC9	23	tgaggtagtaggttgtattgttt	1	mmmmmmmmmmmmmmmmmmMmmmm
3728236_x28	tgaggtagtaggttgtatggttt	SSC3	23	tgaggtagtaggttgtatagttt	1	mmmmmmmmmmmmmmmmmmMmmmm
3728264_x28	aaaagtttgcaagaactgct	SSC2	20	aaaagtttgcaagaactgct	0	mmmmmmmmmmmmmmmmmmmm
3728264_x28	aaaagtttgcaagaactgct	SSCM	20	aaaagtttgcaagaactgct	0	mmmmmmmmmmmmmmmmmmmm
3728264_x28	aaaagtttgcaagaactgct	SSC7	20	aaaagtttgcaagaactgct	0	mmmmmmmmmmmmmmmmmmmm
3728264_x28	aaaagtttgcaagaactgct	SSC2	20	aaaagtttgcaagaactgct	0	mmmmmmmmmmmmmmmmmmmm
3728320_x28	gtaaacatcctcgactggaag	SSC1	21	gtaaacatcctcgactggaag	0	mmmmmmmmmmmmmmmmmmmmm
3728404_x28	gagatgaagcactgtagc	SSC2	18	gagatgaagcactgtagc	0	mmmmmmmmmmmmmmmmmm
3728432_x28	ctatacaatctactgtctttc	SSC3	21	ctatacaatctactgtctttc	0	mmmmmmmmmmmmmmmmmmmmm
3728460_x28	gaactttgaaggccgaag	SSC6	18	gaactttgaaggccgaag	0	mmmmmmmmmmmmmmmmmm
3728544_x28	attattacttttggtacg	SSC1	18	attattacttttggtacg	0	mmmmmmmmmmmmmmmmmm
3728712_x28	tattgcactcgtcccggcctc	SSC4	21	tattgcactcgtcccggcctc	0	mmmmmmmmmmmmmmmmmmmmm
3728796_x28	tcccacatggtctagcggttaggattcctg	SSC1	30	tcccacatggtctagcggttaggattcctg	0	mmmmmmmmmmmmmmmmmmmmmmmmmmmmmm
3728796_x28	tcccacatggtctagcggttaggattcctg	SSCX	30	tcccacatggtctagcggttaggattcctg	0	mmmmmmmmmmmmmmmmmmmmmmmmmmmmmm
3728796_x28	tcccacatggtctagcggttaggattcctg	SSC1	30	tcccacatggtctagcggttaggattcctg	0	mmmmmmmmmmmmmmmmmmmmmmmmmmmmmm
3728796_x28	tcccacatggtctagcggttaggattcctg	SSC11	30	tcccacatggtctagcggttaggattcctg	0	mmmmmmmmmmmmmmmmmmmmmmmmmmmmmm
3729020_x28	cgcgacctcagatcagacgtg	SSC6	21	cgcgacctcagatcagacgtg	0	mmmmmmmmmmmmmmmmmmmmm
3729132_x28	tgaggggcagagagcgagac	SSC12	20	tgaggggcagagagcgagac	0	mmmmmmmmmmmmmmmmmmmm
3729132_x28	tgaggggcagagagcgag	SSC6	18	tgaggggcagagagcgag	0	mmmmmmmmmmmmmmmmmm
3729188_x28	cccacaaccacgtttgac	SSC9	18	cccacaaccacgtttgac	0	mmmmmmmmmmmmmmmmmm
3729272_x28	cattcaacctgtcggtgagtt	SSC2	21	cattcaacctgtcggtgagtt	0	mmmmmmmmmmmmmmmmmmmmm
3729300_x28	gcatgtggttcagtggtagaattctcgcctgc	SSC4	32	gcatgtggttcagtggtagaattctcgcctgc	0	mmmmmmmmmmmmmmmmmmmmmmmmmmmmmmmm
3729748_x28	aaaagtttgcaagaactgctaactc	SSCM	25	aaaagtttgcaagaactgctaactc	0	mmmmmmmmmmmmmmmmmmmmmmmmm
3729748_x28	aaaagtttgcaagaactgctaactc	SSC2	25	aaaagtttgcaagaactgctaactc	0	mmmmmmmmmmmmmmmmmmmmmmmmm
3729748_x28	aaaagtttgcaagaactgctaactc	SSC2	25	aaaagtttgcaagaactgctaactc	0	mmmmmmmmmmmmmmmmmmmmmmmmm
[truncated: 63,536 more rows]
