# Supplementary material for: MicroRNA Transcriptome in Swine Small Intestine during Weaning Stress
Source: PLoS One. 2013 Nov 18;8(11):e79343. doi: 10.1371/journal.pone.0079343 (PMC3832476; doi:10.1371/journal.pone.0079343)
Supplement: Table S3 — Sequences matched to the Sus scrofa genome. (XLS) [file pone.0079343.s006.xls]

## Sheet: total
Chromosomes	W1	S1	W4	S4	W7	S7
SSC1	139796	115438	183901	126681	149240	148434
SSC2	1896123	1782073	2037822	2229151	2162644	2128112
SSC3	64752	49079	78702	54585	56481	59835
SSC4	52100	41228	66463	46881	46736	46111
SSC5	33216	30675	34930	30521	28480	34675
SSC6	115687	106397	149209	107900	142897	100020
SSC7	33675	31145	38533	26946	26849	23378
SSC8	14794	16829	14457	16854	13375	17528
SSC9	37982	32798	45538	35286	30393	32631
SSC10	520914	615093	230821	695256	296393	635180
SSC11	41202	31900	51944	34398	45051	39532
SSC12	231327	189052	394411	210925	273107	282437
SSC13	93432	75347	117095	83341	107576	100278
SSC14	28242	28653	36538	29999	31765	32787
SSC15	62652	41498	83883	45687	68867	71356
SSC16	8933	9341	11232	9331	10902	10500
SSC17	14701	13632	20387	15336	16897	15055
SSC18	115950	88490	129419	94485	109458	103682
SSCX	65319	60070	63298	68454	53371	75209
SSCM	11582	6753	63844	8871	17913	10288
W1,W4 and W7, the samples from piglets on days1,4 and 7 after weaning, respectively. S1,S4 and S7, the samples from suckling piglets on the same days on which the weaning samples were collected.
