# Supplementary material for: MicroRNA Transcriptome in Swine Small Intestine during Weaning Stress
Source: PLoS One. 2013 Nov 18;8(11):e79343. doi: 10.1371/journal.pone.0079343 (PMC3832476; doi:10.1371/journal.pone.0079343)
Supplement: Table S5 — MiRNA precursors identified in the libraries. (XLS) [file pone.0079343.s008.xls]

## Sheet: Table_alignment_reads_collapsed
Read_ID	Read Sequence	miRNA Precursor Name	Length	Sequence(5'-3')	Mismatches	Edit String(M/m)
0_x450011	ctgacctatgaattgacagcc	ssc-mir-192	21	ctgacctatgaattgacagcc	0	mmmmmmmmmmmmmmmmmmmmm
450011_x316654	tgacctatgaattgacagaca	ssc-mir-215	21	tgacctatgaattgacagaca	0	mmmmmmmmmmmmmmmmmmmmm
450011_x316654	tgacctatgaattgacagaca	ssc-mir-192	21	tgacctatgaattgacagcca	1	mmmmmmmmmmmmmmmmmmMmm
766665_x260148	tgagatgaagcactgtagctc	ssc-mir-143	21	tgagatgaagcactgtagctc	0	mmmmmmmmmmmmmmmmmmmmm
1026813_x157709	tgagatgaagcactgtagct	ssc-mir-143	20	tgagatgaagcactgtagct	0	mmmmmmmmmmmmmmmmmmmm
1184522_x147963	tgagatgaagcactgtagctct	ssc-mir-143	22	tgagatgaagcactgtagctcg	1	mmmmmmmmmmmmmmmmmmmmmM
1332485_x127277	tgacctatgaattgacagcc	ssc-mir-192	20	tgacctatgaattgacagcc	0	mmmmmmmmmmmmmmmmmmmm
1332485_x127277	tgacctatgaattgacagcc	ssc-mir-215	20	tgacctatgaattgacagac	1	mmmmmmmmmmmmmmmmmmMm
1459762_x117974	tgacctatgaattgacagac	ssc-mir-215	20	tgacctatgaattgacagac	0	mmmmmmmmmmmmmmmmmmmm
1459762_x117974	tgacctatgaattgacagac	ssc-mir-192	20	tgacctatgaattgacagcc	1	mmmmmmmmmmmmmmmmmmMm
1577736_x91159	tgacctatgaattgacagcca	ssc-mir-192	21	tgacctatgaattgacagcca	0	mmmmmmmmmmmmmmmmmmmmm
1577736_x91159	tgacctatgaattgacagcca	ssc-mir-215	21	tgacctatgaattgacagaca	1	mmmmmmmmmmmmmmmmmmMmm
1668895_x67813	ctgacctatgaattgacagaca	ssc-mir-215	22	atgacctatgaattgacagaca	1	Mmmmmmmmmmmmmmmmmmmmmm
1668895_x67813	ctgacctatgaattgacagaca	ssc-mir-192	22	ctgacctatgaattgacagcca	1	mmmmmmmmmmmmmmmmmmmMmm
1736708_x53288	tcagtgcactacagaactttgt	ssc-mir-148a	22	tcagtgcactacagaactttgt	0	mmmmmmmmmmmmmmmmmmmmmm
1789996_x46419	ctgacctatgaattgacagcca	ssc-mir-192	22	ctgacctatgaattgacagcca	0	mmmmmmmmmmmmmmmmmmmmmm
1836415_x41531	tgacctatgaattgacagccag	ssc-mir-192	22	tgacctatgaattgacagccag	0	mmmmmmmmmmmmmmmmmmmmmm
1877946_x35482	taccctgtagatccgaatttgt	ssc-mir-10a	22	taccctgtagatccgaatttgt	0	mmmmmmmmmmmmmmmmmmmmmm
1877946_x35482	taccctgtagatccgaatttgt	ssc-mir-10b	22	taccctgtagaaccgaatttgt	1	mmmmmmmmmmmMmmmmmmmmmm
1913428_x35449	ttcacagtggctaagttctg	ssc-mir-27b	20	ttcacagtggctaagttctg	0	mmmmmmmmmmmmmmmmmmmm
1913428_x35449	ttcacagtggctaagttctg	ssc-mir-27a	20	ttcacagtggctaagttccg	1	mmmmmmmmmmmmmmmmmmMm
1948877_x33330	tgagatgaagcactgtagctcg	ssc-mir-143	22	tgagatgaagcactgtagctcg	0	mmmmmmmmmmmmmmmmmmmmmm
1982207_x31892	tagcttatcagactgatgttga	ssc-mir-21	22	tagcttatcagactgatgttga	0	mmmmmmmmmmmmmmmmmmmmmm
2014099_x27313	ttcaagtaatccaggataggct	ssc-mir-26a	22	ttcaagtaatccaggataggct	0	mmmmmmmmmmmmmmmmmmmmmm
2041412_x27040	ctgacctatgaattgacagac	ssc-mir-215	21	atgacctatgaattgacagac	1	Mmmmmmmmmmmmmmmmmmmmm
2041412_x27040	ctgacctatgaattgacagac	ssc-mir-192	21	ctgacctatgaattgacagcc	1	mmmmmmmmmmmmmmmmmmmMm
2068452_x26143	ttgacctatgaattgacagcc	ssc-mir-192	21	ctgacctatgaattgacagcc	1	Mmmmmmmmmmmmmmmmmmmmm
2094595_x25122	caacggaatcccaaaagcagctg	ssc-mir-191	23	caacggaatcccaaaagcagctg	0	mmmmmmmmmmmmmmmmmmmmmmm
2119717_x22964	ctgacctatgaattgacagc	ssc-mir-192	20	ctgacctatgaattgacagc	0	mmmmmmmmmmmmmmmmmmmm
2142681_x21787	tgtaacagcgactccatgtggac	ssc-mir-194b	23	tgtaacagcgactccatgtggac	0	mmmmmmmmmmmmmmmmmmmmmmm
2185680_x20341	agctgccagttgaagaactgt	ssc-mir-22	21	agctgccagttgaagaactgt	0	mmmmmmmmmmmmmmmmmmmmm
2206021_x19847	taccctgtagaaccgaatttgt	ssc-mir-10b	22	taccctgtagaaccgaatttgt	0	mmmmmmmmmmmmmmmmmmmmmm
2206021_x19847	taccctgtagaaccgaatttgt	ssc-mir-10a	22	taccctgtagatccgaatttgt	1	mmmmmmmmmmmMmmmmmmmmmm
2225868_x19790	tgtaacagcaactccatgtgga	ssc-mir-194a	22	tgtaacagcaactccatgtgga	0	mmmmmmmmmmmmmmmmmmmmmm
2225868_x19790	tgtaacagcaactccatgtgga	ssc-mir-194b	22	tgtaacagcgactccatgtgga	1	mmmmmmmmmMmmmmmmmmmmmm
2245658_x18606	gtgacctatgaattgacagcc	ssc-mir-192	21	ctgacctatgaattgacagcc	1	Mmmmmmmmmmmmmmmmmmmmm
2264264_x18096	tgacctatgaattgacagccagt	ssc-mir-192	23	tgacctatgaattgacagccagt	0	mmmmmmmmmmmmmmmmmmmmmmm
2282360_x17237	tgagatgaagcactgtagctca	ssc-mir-143	22	tgagatgaagcactgtagctcg	1	mmmmmmmmmmmmmmmmmmmmmM
2299597_x16702	gatgaagcactgtagctc	ssc-mir-143	18	gatgaagcactgtagctc	0	mmmmmmmmmmmmmmmmmm
2316299_x16189	tgacctatgaattgacaga	ssc-mir-215	19	tgacctatgaattgacaga	0	mmmmmmmmmmmmmmmmmmm
2316299_x16189	tgacctatgaattgacaga	ssc-mir-192	19	tgacctatgaattgacagc	1	mmmmmmmmmmmmmmmmmmM
2332488_x14852	tagcttatcagactgatgttgac	ssc-mir-21	23	tagcttatcagactgatgttgac	0	mmmmmmmmmmmmmmmmmmmmmmm
2347340_x14387	tgtaaacatccttgactggaagct	ssc-mir-30e	24	tgtaaacatccttgactggaagct	0	mmmmmmmmmmmmmmmmmmmmmmmm
2347340_x14387	tgtaaacatccttgactggaagct	ssc-mir-30a	24	tgtaaacatcctcgactggaagct	1	mmmmmmmmmmmmMmmmmmmmmmmm
2361727_x13773	ttgacctatgaattgacagaca	ssc-mir-215	22	atgacctatgaattgacagaca	1	Mmmmmmmmmmmmmmmmmmmmmm
2375500_x13597	tgtaaacatcctcgactggaagct	ssc-mir-30a	24	tgtaaacatcctcgactggaagct	0	mmmmmmmmmmmmmmmmmmmmmmmm
2375500_x13597	tgtaaacatcctcgactggaagct	ssc-mir-30d	24	tgtaaacatccccgactggaagct	1	mmmmmmmmmmmMmmmmmmmmmmmm
2375500_x13597	tgtaaacatcctcgactggaagct	ssc-mir-30e	24	tgtaaacatccttgactggaagct	1	mmmmmmmmmmmmMmmmmmmmmmmm
2389097_x13079	ttcacagtggctaagttctgc	ssc-mir-27b	21	ttcacagtggctaagttctgc	0	mmmmmmmmmmmmmmmmmmmmm
2389097_x13079	ttcacagtggctaagttctgc	ssc-mir-27a	21	ttcacagtggctaagttccgc	1	mmmmmmmmmmmmmmmmmmMmm
2402176_x12384	tagcttatcagactgatgttgact	ssc-mir-21	24	tagcttatcagactgatgttgact	0	mmmmmmmmmmmmmmmmmmmmmmmm
2414560_x12217	acattcaacgctgtcggtgagt	ssc-mir-181a-1	22	acattcaacgctgtcggtgagt	0	mmmmmmmmmmmmmmmmmmmmmm
2414560_x12217	acattcaacgctgtcggtgagt	ssc-mir-181a-2	22	acattcaacgctgtcggtgagt	0	mmmmmmmmmmmmmmmmmmmmmm
2438754_x11402	tgaggtagtaggttgtatagtt	ssc-let-7a-2	22	tgaggtagtaggttgtatagtt	0	mmmmmmmmmmmmmmmmmmmmmm
2438754_x11402	tgaggtagtaggttgtatagtt	ssc-let-7a-1	22	tgaggtagtaggttgtatagtt	0	mmmmmmmmmmmmmmmmmmmmmm
2438754_x11402	tgaggtagtaggttgtatagtt	ssc-let-7e	22	tgaggtaggaggttgtatagtt	1	mmmmmmmmMmmmmmmmmmmmmm
2438754_x11402	tgaggtagtaggttgtatagtt	ssc-let-7f-1	22	tgaggtagtagattgtatagtt	1	mmmmmmmmmmmMmmmmmmmmmm
2438754_x11402	tgaggtagtaggttgtatagtt	ssc-let-7f-2	22	tgaggtagtagattgtatagtt	1	mmmmmmmmmmmMmmmmmmmmmm
2438754_x11402	tgaggtagtaggttgtatagtt	ssc-let-7c	22	tgaggtagtaggttgtatggtt	1	mmmmmmmmmmmmmmmmmmMmmm
2450156_x11329	gtgacctatgaattgacagaca	ssc-mir-215	22	atgacctatgaattgacagaca	1	Mmmmmmmmmmmmmmmmmmmmmm
2461485_x11009	tgaggtagtagattgtatagtt	ssc-let-7f-1	22	tgaggtagtagattgtatagtt	0	mmmmmmmmmmmmmmmmmmmmmm
2461485_x11009	tgaggtagtagattgtatagtt	ssc-let-7f-2	22	tgaggtagtagattgtatagtt	0	mmmmmmmmmmmmmmmmmmmmmm
2461485_x11009	tgaggtagtagattgtatagtt	ssc-let-7a-1	22	tgaggtagtaggttgtatagtt	1	mmmmmmmmmmmMmmmmmmmmmm
2461485_x11009	tgaggtagtagattgtatagtt	ssc-let-7a-2	22	tgaggtagtaggttgtatagtt	1	mmmmmmmmmmmMmmmmmmmmmm
2472494_x10822	cattattacttttggtacgcg	ssc-mir-126	21	cattattacttttggtacgcg	0	mmmmmmmmmmmmmmmmmmmmm
2483316_x10726	ctgacctatgaattgacagcct	ssc-mir-192	22	ctgacctatgaattgacagcca	1	mmmmmmmmmmmmmmmmmmmmmM
2504599_x10421	tattgcacttgtcccggcctgt	ssc-mir-92a-2	22	tattgcacttgtcccggcctgt	0	mmmmmmmmmmmmmmmmmmmmmm
2504599_x10421	tattgcacttgtcccggcctgt	ssc-mir-92a-1	22	tattgcacttgtcccggcctgt	0	mmmmmmmmmmmmmmmmmmmmmm
2515020_x10172	gagatgaagcactgtagctc	ssc-mir-143	20	gagatgaagcactgtagctc	0	mmmmmmmmmmmmmmmmmmmm
2525192_x10007	ctgacctatgaattgaccgcc	ssc-mir-192	21	ctgacctatgaattgacagcc	1	mmmmmmmmmmmmmmmmmMmmm
2535199_x9577	ctgccctatgaattgacagcc	ssc-mir-192	21	ctgacctatgaattgacagcc	1	mmmMmmmmmmmmmmmmmmmmm
2544776_x9283	gatgaagcactgtagctct	ssc-mir-143	19	gatgaagcactgtagctcg	1	mmmmmmmmmmmmmmmmmmM
2563339_x8101	tagcagcacgtaaatattggcg	ssc-mir-16-2	22	tagcagcacgtaaatattggcg	0	mmmmmmmmmmmmmmmmmmmmmm
2563339_x8101	tagcagcacgtaaatattggcg	ssc-mir-16-1	22	tagcagcacgtaaatattggcg	0	mmmmmmmmmmmmmmmmmmmmmm
2571440_x8045	tgagatgaagcactgtagc	ssc-mir-143	19	tgagatgaagcactgtagc	0	mmmmmmmmmmmmmmmmmmm
2579485_x7991	tgagatgaagcactgtagctt	ssc-mir-143	21	tgagatgaagcactgtagctc	1	mmmmmmmmmmmmmmmmmmmmM
2587476_x7865	taccctgtagatccgaatttgtg	ssc-mir-10a	23	taccctgtagatccgaatttgtg	0	mmmmmmmmmmmmmmmmmmmmmmm
2587476_x7865	taccctgtagatccgaatttgtg	ssc-mir-10b	23	taccctgtagaaccgaatttgtg	1	mmmmmmmmmmmMmmmmmmmmmmm
2595341_x7832	cttacctatgaattgacagcc	ssc-mir-192	21	ctgacctatgaattgacagcc	1	mmMmmmmmmmmmmmmmmmmmm
2603173_x7313	tgaggtagtagtttgtacagtt	ssc-let-7g	22	tgaggtagtagtttgtacagtt	0	mmmmmmmmmmmmmmmmmmmmmm
2610486_x7150	tgtaaacatccccgactggaagct	ssc-mir-30d	24	tgtaaacatccccgactggaagct	0	mmmmmmmmmmmmmmmmmmmmmmmm
2610486_x7150	tgtaaacatccccgactggaagct	ssc-mir-30a	24	tgtaaacatcctcgactggaagct	1	mmmmmmmmmmmMmmmmmmmmmmmm
2617636_x6961	acattcaacgctgtcggtgag	ssc-mir-181a-1	21	acattcaacgctgtcggtgag	0	mmmmmmmmmmmmmmmmmmmmm
2617636_x6961	acattcaacgctgtcggtgag	ssc-mir-181a-2	21	acattcaacgctgtcggtgag	0	mmmmmmmmmmmmmmmmmmmmm
2624597_x6858	tgacctatgaattgacagc	ssc-mir-192	19	tgacctatgaattgacagc	0	mmmmmmmmmmmmmmmmmmm
2624597_x6858	tgacctatgaattgacagc	ssc-mir-215	19	tgacctatgaattgacaga	1	mmmmmmmmmmmmmmmmmmM
2631455_x6767	tgagatgaagcactgtagctcgt	ssc-mir-143	23	tgagatgaagcactgtagctcgg	1	mmmmmmmmmmmmmmmmmmmmmmM
2638222_x6486	tgaggtagtagtttgtgctgtt	ssc-let-7i	22	tgaggtagtagtttgtgctgtt	0	mmmmmmmmmmmmmmmmmmmmmm
2644708_x6407	tgacctatgaattgaccgaca	ssc-mir-215	21	tgacctatgaattgacagaca	1	mmmmmmmmmmmmmmmmMmmmm
2651115_x6400	tgccctatgaattgacagcc	ssc-mir-192	20	tgacctatgaattgacagcc	1	mmMmmmmmmmmmmmmmmmmm
2657515_x6347	tgccctatgaattgacagaca	ssc-mir-215	21	tgacctatgaattgacagaca	1	mmMmmmmmmmmmmmmmmmmmm
2663862_x6296	gagatgaagcactgtagct	ssc-mir-143	19	gagatgaagcactgtagct	0	mmmmmmmmmmmmmmmmmmm
2670158_x5874	gagatgaagcactgtagctct	ssc-mir-143	21	gagatgaagcactgtagctcg	1	mmmmmmmmmmmmmmmmmmmmM
2676032_x5866	tttggcaatggtagaactcacact	ssc-mir-182	24	tttggcaatggtagaactcacact	0	mmmmmmmmmmmmmmmmmmmmmmmm
2681898_x5769	ttacctatgaattgacagcc	ssc-mir-192	20	tgacctatgaattgacagcc	1	mMmmmmmmmmmmmmmmmmmm
2687667_x5580	tgtaacagcaactccatgtggaa	ssc-mir-194a	23	tgtaacagcaactccatgtggaa	0	mmmmmmmmmmmmmmmmmmmmmmm
2693247_x5536	aacggaatcccaaaagcagctg	ssc-mir-191	22	aacggaatcccaaaagcagctg	0	mmmmmmmmmmmmmmmmmmmmmm
2698783_x5533	tgtaacagcgactccatgtgga	ssc-mir-194b	22	tgtaacagcgactccatgtgga	0	mmmmmmmmmmmmmmmmmmmmmm
2698783_x5533	tgtaacagcgactccatgtgga	ssc-mir-194a	22	tgtaacagcaactccatgtgga	1	mmmmmmmmmMmmmmmmmmmmmm
2704316_x5531	caaagaattctccttttgggct	ssc-mir-186	22	caaagaattctccttttgggct	0	mmmmmmmmmmmmmmmmmmmmmm
2715362_x5459	tagcttatcagactgatgttg	ssc-mir-21	21	tagcttatcagactgatgttg	0	mmmmmmmmmmmmmmmmmmmmm
2720821_x5421	tgacctatgaattgacagacaa	ssc-mir-215	22	tgacctatgaattgacagacaa	0	mmmmmmmmmmmmmmmmmmmmmm
2731572_x5319	tgaactatgaattgacagcca	ssc-mir-192	21	tgacctatgaattgacagcca	1	mmmMmmmmmmmmmmmmmmmmm
2736891_x5238	tgtaacagcgactccatgtggact	ssc-mir-194b	24	tgtaacagcgactccatgtggact	0	mmmmmmmmmmmmmmmmmmmmmmmm
2742129_x5188	ttgacctatgaattgacagac	ssc-mir-215	21	atgacctatgaattgacagac	1	Mmmmmmmmmmmmmmmmmmmmm
2747317_x5051	ttacctatgaattgacagaca	ssc-mir-215	21	tgacctatgaattgacagaca	1	mMmmmmmmmmmmmmmmmmmmm
2752368_x5026	tgacctatgaattgacagccaga	ssc-mir-192	23	tgacctatgaattgacagccagt	1	mmmmmmmmmmmmmmmmmmmmmmM
2762058_x4558	tttggcaatggtagaactcaca	ssc-mir-182	22	tttggcaatggtagaactcaca	0	mmmmmmmmmmmmmmmmmmmmmm
2766616_x4439	cagctgccagttgaagaactgt	ssc-mir-22	22	aagctgccagttgaagaactgt	1	Mmmmmmmmmmmmmmmmmmmmmm
2771055_x4416	cctatgaattgacagcca	ssc-mir-192	18	cctatgaattgacagcca	0	mmmmmmmmmmmmmmmmmm
2771055_x4416	cctatgaattgacagcca	ssc-mir-215	18	cctatgaattgacagaca	1	mmmmmmmmmmmmmmmMmm
2775471_x4356	taatactgtctggtaatgccg	ssc-mir-429	21	taatactgtctggtaatgccg	0	mmmmmmmmmmmmmmmmmmmmm
2779827_x4294	cataaagtagaaagcactact	ssc-mir-142	21	cataaagtagaaagcactact	0	mmmmmmmmmmmmmmmmmmmmm
2784121_x4289	gtgacctatgaattgacagac	ssc-mir-215	21	atgacctatgaattgacagac	1	Mmmmmmmmmmmmmmmmmmmmm
2800861_x4023	cactagattgtgagctcctgga	ssc-mir-28	22	cactagattgtgagctcctgga	0	mmmmmmmmmmmmmmmmmmmmmm
2804884_x3901	ctggacttggagtcagaaggc	ssc-mir-378-2	21	ctggacttggagtcagaaggc	0	mmmmmmmmmmmmmmmmmmmmm
2804884_x3901	ctggacttggagtcagaaggc	ssc-mir-378-1	21	ctggacttggagtcagaaggc	0	mmmmmmmmmmmmmmmmmmmmm
2808785_x3863	tgacctatgaattgacagccat	ssc-mir-192	22	tgacctatgaattgacagccag	1	mmmmmmmmmmmmmmmmmmmmmM
2812648_x3832	tgtaaacatcctcgactgga	ssc-mir-30a	20	tgtaaacatcctcgactgga	0	mmmmmmmmmmmmmmmmmmmm
2812648_x3832	tgtaaacatcctcgactgga	ssc-mir-30d	20	tgtaaacatccccgactgga	1	mmmmmmmmmmmMmmmmmmmm
2812648_x3832	tgtaaacatcctcgactgga	ssc-mir-30e	20	tgtaaacatccttgactgga	1	mmmmmmmmmmmmMmmmmmmm
2816480_x3796	cagtagtctgcacattggtt	ssc-mir-199a-1	20	cagtagtctgcacattggtt	0	mmmmmmmmmmmmmmmmmmmm
2816480_x3796	cagtagtctgcacattggtt	ssc-mir-199a-2	20	cagtagtctgcacattggtt	0	mmmmmmmmmmmmmmmmmmmm
2816480_x3796	cagtagtctgcacattggtt	ssc-mir-199b	20	cagtagtctgcacattggtt	0	mmmmmmmmmmmmmmmmmmmm
2827646_x3571	cggacctatgaattgacagcc	ssc-mir-192	21	ctgacctatgaattgacagcc	1	mMmmmmmmmmmmmmmmmmmmm
2831217_x3554	ctgacctatgaattgacaga	ssc-mir-215	20	atgacctatgaattgacaga	1	Mmmmmmmmmmmmmmmmmmmm
2831217_x3554	ctgacctatgaattgacaga	ssc-mir-192	20	ctgacctatgaattgacagc	1	mmmmmmmmmmmmmmmmmmmM
2838272_x3463	tattgcacttgtcccggcctgta	ssc-mir-92a-2	23	tattgcacttgtcccggcctgtg	1	mmmmmmmmmmmmmmmmmmmmmmM
2838272_x3463	tattgcacttgtcccggcctgta	ssc-mir-92a-1	23	tattgcacttgtcccggcctgtt	1	mmmmmmmmmmmmmmmmmmmmmmM
2841735_x3446	ctgacctatgaattgacag	ssc-mir-192	19	ctgacctatgaattgacag	0	mmmmmmmmmmmmmmmmmmm
2841735_x3446	ctgacctatgaattgacag	ssc-mir-215	19	atgacctatgaattgacag	1	Mmmmmmmmmmmmmmmmmmm
2845181_x3410	ctgacctatgcattgacagcc	ssc-mir-192	21	ctgacctatgaattgacagcc	1	mmmmmmmmmmMmmmmmmmmmm
2848591_x3359	tgggatgaagcactgtagctc	ssc-mir-143	21	tgagatgaagcactgtagctc	1	mmMmmmmmmmmmmmmmmmmmm
2851950_x3340	gtccagttttcccaggaatccct	ssc-mir-145	23	gtccagttttcccaggaatccct	0	mmmmmmmmmmmmmmmmmmmmmmm
2855290_x3286	ttcacagtggctaagttctgct	ssc-mir-27b	22	ttcacagtggctaagttctgca	1	mmmmmmmmmmmmmmmmmmmmmM
2858576_x3226	tgtaacagcgactccatgtggaca	ssc-mir-194b	24	tgtaacagcgactccatgtggact	1	mmmmmmmmmmmmmmmmmmmmmmmM
2861802_x3182	ccagtgcactacagaactttgt	ssc-mir-148a	22	tcagtgcactacagaactttgt	1	Mmmmmmmmmmmmmmmmmmmmmm
2864984_x3153	ccctgtagatccgaatttgtg	ssc-mir-10a	21	ccctgtagatccgaatttgtg	0	mmmmmmmmmmmmmmmmmmmmm
2864984_x3153	ccctgtagatccgaatttgtg	ssc-mir-10b	21	ccctgtagaaccgaatttgtg	1	mmmmmmmmmMmmmmmmmmmmm
2868137_x3084	tgacctatgaattgacagcct	ssc-mir-192	21	tgacctatgaattgacagcca	1	mmmmmmmmmmmmmmmmmmmmM
2871221_x3077	tctgtcatttctgtaggccaat	ssc-mir-215	22	tctgtcatttctgtaggccaat	0	mmmmmmmmmmmmmmmmmmmmmm
2874298_x2831	gacctatgaattgacagcca	ssc-mir-192	20	gacctatgaattgacagcca	0	mmmmmmmmmmmmmmmmmmmm
2874298_x2831	gacctatgaattgacagcca	ssc-mir-215	20	gacctatgaattgacagaca	1	mmmmmmmmmmmmmmmmmMmm
2877129_x2752	cactagattgtgagctcctggaa	ssc-mir-28	23	cactagattgtgagctcctggag	1	mmmmmmmmmmmmmmmmmmmmmmM
2879881_x2730	ttgacctatgaattgacagcca	ssc-mir-192	22	ctgacctatgaattgacagcca	1	Mmmmmmmmmmmmmmmmmmmmmm
2882611_x2725	ctgacctatgaattgacagccagt	ssc-mir-192	24	ctgacctatgaattgacagccagt	0	mmmmmmmmmmmmmmmmmmmmmmmm
2888043_x2682	cacattcaacgctgtcggtgagt	ssc-mir-181a-2	23	aacattcaacgctgtcggtgagt	1	Mmmmmmmmmmmmmmmmmmmmmmm
2888043_x2682	cacattcaacgctgtcggtgagt	ssc-mir-181a-1	23	aacattcaacgctgtcggtgagt	1	Mmmmmmmmmmmmmmmmmmmmmmm
2890725_x2677	tgaactatgaattgacagcc	ssc-mir-192	20	tgacctatgaattgacagcc	1	mmmMmmmmmmmmmmmmmmmm
2893402_x2650	ctgacctatgaattgccagcc	ssc-mir-192	21	ctgacctatgaattgacagcc	1	mmmmmmmmmmmmmmmMmmmmm
2896052_x2598	tgaactatgaattgacagccag	ssc-mir-192	22	tgacctatgaattgacagccag	1	mmmMmmmmmmmmmmmmmmmmmm
2898650_x2589	tacactgtagatccgaatttgt	ssc-mir-10a	22	taccctgtagatccgaatttgt	1	mmmMmmmmmmmmmmmmmmmmmm
2903806_x2536	ggacctatgaattgacagaca	ssc-mir-215	21	tgacctatgaattgacagaca	1	Mmmmmmmmmmmmmmmmmmmmm
2906342_x2534	tgtaacagcgactccatgtggaa	ssc-mir-194b	23	tgtaacagcgactccatgtggac	1	mmmmmmmmmmmmmmmmmmmmmmM
2906342_x2534	tgtaacagcgactccatgtggaa	ssc-mir-194a	23	tgtaacagcaactccatgtggaa	1	mmmmmmmmmMmmmmmmmmmmmmm
2908876_x2525	tgacctatgaattgaccgac	ssc-mir-215	20	tgacctatgaattgacagac	1	mmmmmmmmmmmmmmmmMmmm
2911401_x2509	taccctgtagatccgaatttg	ssc-mir-10a	21	taccctgtagatccgaatttg	0	mmmmmmmmmmmmmmmmmmmmm
2911401_x2509	taccctgtagatccgaatttg	ssc-mir-10b	21	taccctgtagaaccgaatttg	1	mmmmmmmmmmmMmmmmmmmmm
2913910_x2484	ctgacctatgaattgacagccat	ssc-mir-192	23	ctgacctatgaattgacagccag	1	mmmmmmmmmmmmmmmmmmmmmmM
2916394_x2477	tgacctatgaattgacagccaa	ssc-mir-192	22	tgacctatgaattgacagccag	1	mmmmmmmmmmmmmmmmmmmmmM
2916394_x2477	tgacctatgaattgacagccaa	ssc-mir-215	22	tgacctatgaattgacagacaa	1	mmmmmmmmmmmmmmmmmmMmmm
2918871_x2450	taccctgtagaaccgaatttgtg	ssc-mir-10b	23	taccctgtagaaccgaatttgtg	0	mmmmmmmmmmmmmmmmmmmmmmm
2918871_x2450	taccctgtagaaccgaatttgtg	ssc-mir-10a	23	taccctgtagatccgaatttgtg	1	mmmmmmmmmmmMmmmmmmmmmmm
2921321_x2412	tgccctatgaattgacagac	ssc-mir-215	20	tgacctatgaattgacagac	1	mmMmmmmmmmmmmmmmmmmm
2923733_x2382	tgaggtagtagattgtatagt	ssc-let-7f-2	21	tgaggtagtagattgtatagt	0	mmmmmmmmmmmmmmmmmmmmm
2923733_x2382	tgaggtagtagattgtatagt	ssc-let-7f-1	21	tgaggtagtagattgtatagt	0	mmmmmmmmmmmmmmmmmmmmm
2923733_x2382	tgaggtagtagattgtatagt	ssc-let-7a-2	21	tgaggtagtaggttgtatagt	1	mmmmmmmmmmmMmmmmmmmmm
2923733_x2382	tgaggtagtagattgtatagt	ssc-let-7a-1	21	tgaggtagtaggttgtatagt	1	mmmmmmmmmmmMmmmmmmmmm
2926115_x2329	gcagcattgtacagggctatga	ssc-mir-103-1	22	gcagcattgtacagggctatga	0	mmmmmmmmmmmmmmmmmmmmmm
2926115_x2329	gcagcattgtacagggctatga	ssc-mir-103-2	22	gcagcattgtacagggctatga	0	mmmmmmmmmmmmmmmmmmmmmm
2926115_x2329	gcagcattgtacagggctatga	ssc-mir-107	22	gcagcattgtacagggctatca	1	mmmmmmmmmmmmmmmmmmmmMm
2928444_x2300	tgtaaacatcctacactctcagct	ssc-mir-30c-2	24	tgtaaacatcctacactctcagct	0	mmmmmmmmmmmmmmmmmmmmmmmm
2928444_x2300	tgtaaacatcctacactctcagct	ssc-mir-30c-1	24	tgtaaacatcctacactctcagct	0	mmmmmmmmmmmmmmmmmmmmmmmm
2930744_x2296	tgtgatgaagcactgtagctc	ssc-mir-143	21	tgagatgaagcactgtagctc	1	mmMmmmmmmmmmmmmmmmmmm
2933040_x2238	cctatgaattgacagccag	ssc-mir-192	19	cctatgaattgacagccag	0	mmmmmmmmmmmmmmmmmmm
2935278_x2231	tgtaaacatcctcgactggaagc	ssc-mir-30a	23	tgtaaacatcctcgactggaagc	0	mmmmmmmmmmmmmmmmmmmmmmm
2935278_x2231	tgtaaacatcctcgactggaagc	ssc-mir-30d	23	tgtaaacatccccgactggaagc	1	mmmmmmmmmmmMmmmmmmmmmmm
2935278_x2231	tgtaaacatcctcgactggaagc	ssc-mir-30e	23	tgtaaacatccttgactggaagc	1	mmmmmmmmmmmmMmmmmmmmmmm
2937509_x2221	tgggatgaagcactgtagct	ssc-mir-143	20	tgagatgaagcactgtagct	1	mmMmmmmmmmmmmmmmmmmm
2939730_x2197	ctcacagtggctaagttctg	ssc-mir-27b	20	ttcacagtggctaagttctg	1	Mmmmmmmmmmmmmmmmmmmm
2944121_x2190	tcagtgcactacagaactttg	ssc-mir-148a	21	tcagtgcactacagaactttg	0	mmmmmmmmmmmmmmmmmmmmm
2948489_x2169	acggaatcccaaaagcagctg	ssc-mir-191	21	acggaatcccaaaagcagctg	0	mmmmmmmmmmmmmmmmmmmmm
2950658_x2166	tgagctatgaattgacagcca	ssc-mir-192	21	tgacctatgaattgacagcca	1	mmmMmmmmmmmmmmmmmmmmm
2952824_x2164	attattacttttggtacgcg	ssc-mir-126	20	attattacttttggtacgcg	0	mmmmmmmmmmmmmmmmmmmm
2954988_x2139	caaagaattctccttttgggctt	ssc-mir-186	23	caaagaattctccttttgggctt	0	mmmmmmmmmmmmmmmmmmmmmmm
2961261_x1995	gatgaagcactgtagctcg	ssc-mir-143	19	gatgaagcactgtagctcg	0	mmmmmmmmmmmmmmmmmmm
2963256_x1986	taccctgtagatccgaatttgtga	ssc-mir-10a	24	taccctgtagatccgaatttgtgt	1	mmmmmmmmmmmmmmmmmmmmmmmM
2965242_x1967	taacggaatcccaaaagcagctg	ssc-mir-191	23	caacggaatcccaaaagcagctg	1	Mmmmmmmmmmmmmmmmmmmmmmm
2967209_x1956	cagtgcactacagaactttgt	ssc-mir-148a	21	cagtgcactacagaactttgt	0	mmmmmmmmmmmmmmmmmmmmm
2969165_x1954	ctagactgaagctccttgagga	ssc-mir-151	22	ctagactgaagctccttgagga	0	mmmmmmmmmmmmmmmmmmmmmm
2971119_x1921	ttagatgaagcactgtagctc	ssc-mir-143	21	tgagatgaagcactgtagctc	1	mMmmmmmmmmmmmmmmmmmmm
2973040_x1912	ccctgtagatccgaatttgtga	ssc-mir-10a	22	ccctgtagatccgaatttgtgt	1	mmmmmmmmmmmmmmmmmmmmmM
2976860_x1902	tcgaggagctcacagtctagt	ssc-mir-151	21	tcgaggagctcacagtctagt	0	mmmmmmmmmmmmmmmmmmmmm
2978762_x1902	tgacctatgaattgaccgcc	ssc-mir-192	20	tgacctatgaattgacagcc	1	mmmmmmmmmmmmmmmmMmmm
2980664_x1898	tgaggtagtaggttgtatagt	ssc-let-7a-1	21	tgaggtagtaggttgtatagt	0	mmmmmmmmmmmmmmmmmmmmm
2980664_x1898	tgaggtagtaggttgtatagt	ssc-let-7a-2	21	tgaggtagtaggttgtatagt	0	mmmmmmmmmmmmmmmmmmmmm
2980664_x1898	tgaggtagtaggttgtatagt	ssc-let-7c	21	tgaggtagtaggttgtatggt	1	mmmmmmmmmmmmmmmmmmMmm
2980664_x1898	tgaggtagtaggttgtatagt	ssc-let-7f-1	21	tgaggtagtagattgtatagt	1	mmmmmmmmmmmMmmmmmmmmm
2980664_x1898	tgaggtagtaggttgtatagt	ssc-let-7f-2	21	tgaggtagtagattgtatagt	1	mmmmmmmmmmmMmmmmmmmmm
2980664_x1898	tgaggtagtaggttgtatagt	ssc-let-7e	21	tgaggtaggaggttgtatagt	1	mmmmmmmmMmmmmmmmmmmmm
2982562_x1893	ttacctatgaattgacagac	ssc-mir-215	20	tgacctatgaattgacagac	1	mMmmmmmmmmmmmmmmmmmm
2988217_x1876	gtgacctatgaattgacagcca	ssc-mir-192	22	ctgacctatgaattgacagcca	1	Mmmmmmmmmmmmmmmmmmmmmm
2991942_x1833	ctggcctatgaattgacagcc	ssc-mir-192	21	ctgacctatgaattgacagcc	1	mmmMmmmmmmmmmmmmmmmmm
2993775_x1826	ccctgtagatccgaatttgt	ssc-mir-10a	20	ccctgtagatccgaatttgt	0	mmmmmmmmmmmmmmmmmmmm
2993775_x1826	ccctgtagatccgaatttgt	ssc-mir-10b	20	ccctgtagaaccgaatttgt	1	mmmmmmmmmMmmmmmmmmmm
2997423_x1808	tgacatgaagcactgtagctc	ssc-mir-143	21	tgagatgaagcactgtagctc	1	mmmMmmmmmmmmmmmmmmmmm
2999231_x1794	caccctgtagatccgaatttgt	ssc-mir-10a	22	taccctgtagatccgaatttgt	1	Mmmmmmmmmmmmmmmmmmmmmm
3002818_x1758	atgacctatgaattgacagac	ssc-mir-215	21	atgacctatgaattgacagac	0	mmmmmmmmmmmmmmmmmmmmm
3004576_x1757	ctcacctatgaattgacagcc	ssc-mir-192	21	ctgacctatgaattgacagcc	1	mmMmmmmmmmmmmmmmmmmmm
3006333_x1739	tagcttatcagactgatgttgaca	ssc-mir-21	24	tagcttatcagactgatgttgact	1	mmmmmmmmmmmmmmmmmmmmmmmM
3009807_x1718	ttcccagtggctaagttctg	ssc-mir-27b	20	ttcacagtggctaagttctg	1	mmmMmmmmmmmmmmmmmmmm
3011525_x1706	cccataaagtagaaagcact	ssc-mir-142	20	cccataaagtagaaagcact	0	mmmmmmmmmmmmmmmmmmmm
3016585_x1657	tctgtcatttctgtaggccaata	ssc-mir-215	23	tctgtcatttctgtaggccaata	0	mmmmmmmmmmmmmmmmmmmmmmm
3019886_x1629	tcagtgcactacagaactttgtt	ssc-mir-148a	23	tcagtgcactacagaactttgtc	1	mmmmmmmmmmmmmmmmmmmmmmM
3021515_x1618	tacagtagtctgcacattggtt	ssc-mir-199b	22	tacagtagtctgcacattggtt	0	mmmmmmmmmmmmmmmmmmmmmm
3021515_x1618	tacagtagtctgcacattggtt	ssc-mir-199a-1	22	tacagtagtctgcacattggtt	0	mmmmmmmmmmmmmmmmmmmmmm
3021515_x1618	tacagtagtctgcacattggtt	ssc-mir-199a-2	22	tacagtagtctgcacattggtt	0	mmmmmmmmmmmmmmmmmmmmmm
3023133_x1617	cagcttatcagactgatgttga	ssc-mir-21	22	tagcttatcagactgatgttga	1	Mmmmmmmmmmmmmmmmmmmmmm
3024750_x1611	tgacctatgcattgacagaca	ssc-mir-215	21	tgacctatgaattgacagaca	1	mmmmmmmmmMmmmmmmmmmmm
3027966_x1566	ttcaagtaatccaggataggctt	ssc-mir-26a	23	ttcaagtaatccaggataggctg	1	mmmmmmmmmmmmmmmmmmmmmmM
3029532_x1563	ctggacttggagtcagaagg	ssc-mir-378-2	20	ctggacttggagtcagaagg	0	mmmmmmmmmmmmmmmmmmmm
3029532_x1563	ctggacttggagtcagaagg	ssc-mir-378-1	20	ctggacttggagtcagaagg	0	mmmmmmmmmmmmmmmmmmmm
3031095_x1548	tccctgagaccctttaacctgt	ssc-mir-125a	22	tccctgagaccctttaacctgt	0	mmmmmmmmmmmmmmmmmmmmmm
3032643_x1545	tgtaacagcaactccatgtgg	ssc-mir-194a	21	tgtaacagcaactccatgtgg	0	mmmmmmmmmmmmmmmmmmmmm
3032643_x1545	tgtaacagcaactccatgtgg	ssc-mir-194b	21	tgtaacagcgactccatgtgg	1	mmmmmmmmmMmmmmmmmmmmm
3035706_x1510	ttcaagtaatccaggataggc	ssc-mir-26a	21	ttcaagtaatccaggataggc	0	mmmmmmmmmmmmmmmmmmmmm
3037216_x1497	gtaaacatccttgactggaagct	ssc-mir-30e	23	gtaaacatccttgactggaagct	0	mmmmmmmmmmmmmmmmmmmmmmm
3037216_x1497	gtaaacatccttgactggaagct	ssc-mir-30a	23	gtaaacatcctcgactggaagct	1	mmmmmmmmmmmMmmmmmmmmmmm
3038713_x1497	tgtgatgaagcactgtagct	ssc-mir-143	20	tgagatgaagcactgtagct	1	mmMmmmmmmmmmmmmmmmmm
3040210_x1496	ctgagatgaagcactgtagctc	ssc-mir-143	22	ctgagatgaagcactgtagctc	0	mmmmmmmmmmmmmmmmmmmmmm
3041706_x1496	tgacctatgaattgacag	ssc-mir-215	18	tgacctatgaattgacag	0	mmmmmmmmmmmmmmmmmm
3041706_x1496	tgacctatgaattgacag	ssc-mir-192	18	tgacctatgaattgacag	0	mmmmmmmmmmmmmmmmmm
3043202_x1483	cacattcaacgctgtcggtgag	ssc-mir-181a-2	22	aacattcaacgctgtcggtgag	1	Mmmmmmmmmmmmmmmmmmmmmm
3043202_x1483	cacattcaacgctgtcggtgag	ssc-mir-181a-1	22	aacattcaacgctgtcggtgag	1	Mmmmmmmmmmmmmmmmmmmmmm
3044685_x1468	ctaacctatgaattgacagcc	ssc-mir-192	21	ctgacctatgaattgacagcc	1	mmMmmmmmmmmmmmmmmmmmm
3046153_x1456	tacactgtagaaccgaatttgt	ssc-mir-10b	22	taccctgtagaaccgaatttgt	1	mmmMmmmmmmmmmmmmmmmmmm
3047609_x1453	ctgacctatgaattgacagccaa	ssc-mir-192	23	ctgacctatgaattgacagccag	1	mmmmmmmmmmmmmmmmmmmmmmM
3050514_x1446	gacctatgaattgacagcc	ssc-mir-192	19	gacctatgaattgacagcc	0	mmmmmmmmmmmmmmmmmmm
3050514_x1446	gacctatgaattgacagcc	ssc-mir-215	19	gacctatgaattgacagac	1	mmmmmmmmmmmmmmmmmMm
3051960_x1441	tactctgtagatccgaatttgt	ssc-mir-10a	22	taccctgtagatccgaatttgt	1	mmmMmmmmmmmmmmmmmmmmmm
3053401_x1433	ctcaagtaatccaggataggct	ssc-mir-26a	22	ttcaagtaatccaggataggct	1	Mmmmmmmmmmmmmmmmmmmmmm
3054834_x1432	ctgacctatgaattgaca	ssc-mir-192	18	ctgacctatgaattgaca	0	mmmmmmmmmmmmmmmmmm
3054834_x1432	ctgacctatgaattgaca	ssc-mir-215	18	atgacctatgaattgaca	1	Mmmmmmmmmmmmmmmmmm
3056266_x1429	gacctatgaattgacagccag	ssc-mir-192	21	gacctatgaattgacagccag	0	mmmmmmmmmmmmmmmmmmmmm
3057695_x1426	tagattatcagactgatgttga	ssc-mir-21	22	tagcttatcagactgatgttga	1	mmmMmmmmmmmmmmmmmmmmmm
3059121_x1405	tattgcacttgtcccggcctgtt	ssc-mir-92a-1	23	tattgcacttgtcccggcctgtt	0	mmmmmmmmmmmmmmmmmmmmmmm
3059121_x1405	tattgcacttgtcccggcctgtt	ssc-mir-92a-2	23	tattgcacttgtcccggcctgtg	1	mmmmmmmmmmmmmmmmmmmmmmM
3060526_x1405	tgtaaacatcctcgactggaa	ssc-mir-30a	21	tgtaaacatcctcgactggaa	0	mmmmmmmmmmmmmmmmmmmmm
3060526_x1405	tgtaaacatcctcgactggaa	ssc-mir-30d	21	tgtaaacatccccgactggaa	1	mmmmmmmmmmmMmmmmmmmmm
3060526_x1405	tgtaaacatcctcgactggaa	ssc-mir-30e	21	tgtaaacatccttgactggaa	1	mmmmmmmmmmmmMmmmmmmmm
3061931_x1397	tgtaaacatcctacactcagct	ssc-mir-30b	22	tgtaaacatcctacactcagct	0	mmmmmmmmmmmmmmmmmmmmmm
3066121_x1379	tcagtgcactacagaactttga	ssc-mir-148a	22	tcagtgcactacagaactttgt	1	mmmmmmmmmmmmmmmmmmmmmM
3067500_x1367	tctgacctatgaattgacagcc	ssc-mir-192	22	tctgacctatgaattgacagcc	0	mmmmmmmmmmmmmmmmmmmmmm
3068867_x1358	tgacctatgaattgccagaca	ssc-mir-215	21	tgacctatgaattgacagaca	1	mmmmmmmmmmmmmmMmmmmmm
3070225_x1323	cacccgtagaaccgaccttgcg	ssc-mir-99b	22	cacccgtagaaccgaccttgcg	0	mmmmmmmmmmmmmmmmmmmmmm
3071548_x1315	ttgacctatgaattgacagc	ssc-mir-192	20	ctgacctatgaattgacagc	1	Mmmmmmmmmmmmmmmmmmmm
3072863_x1311	tcacctatgaattgacagaca	ssc-mir-215	21	tgacctatgaattgacagaca	1	mMmmmmmmmmmmmmmmmmmmm
3074174_x1311	ctagactgaagctccttgagg	ssc-mir-151	21	ctagactgaagctccttgagg	0	mmmmmmmmmmmmmmmmmmmmm
3075485_x1304	gagatgaagcactgtagctcg	ssc-mir-143	21	gagatgaagcactgtagctcg	0	mmmmmmmmmmmmmmmmmmmmm
3076789_x1302	cagacctatgaattgacagcc	ssc-mir-192	21	ctgacctatgaattgacagcc	1	mMmmmmmmmmmmmmmmmmmmm
3078091_x1302	tgtaaacatccccgactggaagc	ssc-mir-30d	23	tgtaaacatccccgactggaagc	0	mmmmmmmmmmmmmmmmmmmmmmm
3078091_x1302	tgtaaacatccccgactggaagc	ssc-mir-30a	23	tgtaaacatcctcgactggaagc	1	mmmmmmmmmmmMmmmmmmmmmmm
3080668_x1263	caaaggaatcccaaaagcagctg	ssc-mir-191	23	caacggaatcccaaaagcagctg	1	mmmMmmmmmmmmmmmmmmmmmmm
3081931_x1261	tcacagtggctaagttctg	ssc-mir-27b	19	tcacagtggctaagttctg	0	mmmmmmmmmmmmmmmmmmm
3081931_x1261	tcacagtggctaagttctg	ssc-mir-27a	19	tcacagtggctaagttccg	1	mmmmmmmmmmmmmmmmmMm
3083192_x1255	tggcctatgaattgacagcc	ssc-mir-192	20	tgacctatgaattgacagcc	1	mmMmmmmmmmmmmmmmmmmm
3084447_x1241	tgagctatgaattgacagcc	ssc-mir-192	20	tgacctatgaattgacagcc	1	mmmMmmmmmmmmmmmmmmmm
3086928_x1227	aaagaattctccttttgggct	ssc-mir-186	21	aaagaattctccttttgggct	0	mmmmmmmmmmmmmmmmmmmmm
3088155_x1222	ggacctatgaattgacagcc	ssc-mir-192	20	tgacctatgaattgacagcc	1	Mmmmmmmmmmmmmmmmmmmm
3089377_x1212	ttccagtaatccaggataggct	ssc-mir-26a	22	ttcaagtaatccaggataggct	1	mmmMmmmmmmmmmmmmmmmmmm
3090589_x1205	ttagatgaagcactgtagct	ssc-mir-143	20	tgagatgaagcactgtagct	1	mMmmmmmmmmmmmmmmmmmm
3091794_x1202	tgcgatgaagcactgtagctc	ssc-mir-143	21	tgagatgaagcactgtagctc	1	mmMmmmmmmmmmmmmmmmmmm
3095397_x1192	tgagatgaagcactgcagctc	ssc-mir-143	21	tgagatgaagcactgtagctc	1	mmmmmmmmmmmmmmmMmmmmm
3096589_x1188	tgacctatgaattgacagact	ssc-mir-215	21	tgacctatgaattgacagaca	1	mmmmmmmmmmmmmmmmmmmmM
3097777_x1181	tgagatgaagcactgtag	ssc-mir-143	18	tgagatgaagcactgtag	0	mmmmmmmmmmmmmmmmmm
3100121_x1157	ctgacctatgaattgacagacaa	ssc-mir-215	23	atgacctatgaattgacagacaa	1	Mmmmmmmmmmmmmmmmmmmmmmm
3101278_x1151	taacctatgaattgacagaca	ssc-mir-215	21	tgacctatgaattgacagaca	1	mMmmmmmmmmmmmmmmmmmmm
3103578_x1128	tgaggtagtaagttgtattgtt	ssc-mir-98	22	tgaggtagtaagttgtattgtt	0	mmmmmmmmmmmmmmmmmmmmmm
3104706_x1123	accctgtagatccgaatttgt	ssc-mir-10a	21	accctgtagatccgaatttgt	0	mmmmmmmmmmmmmmmmmmmmm
3104706_x1123	accctgtagatccgaatttgt	ssc-mir-10b	21	accctgtagaaccgaatttgt	1	mmmmmmmmmmMmmmmmmmmmm
3105829_x1120	ttacctatgaattgacagcca	ssc-mir-192	21	tgacctatgaattgacagcca	1	mMmmmmmmmmmmmmmmmmmmm
3106949_x1113	tggaacagcgactccatgtggac	ssc-mir-194b	23	tgtaacagcgactccatgtggac	1	mmMmmmmmmmmmmmmmmmmmmmm
3108062_x1112	tgaactatgaattgacagccagt	ssc-mir-192	23	tgacctatgaattgacagccagt	1	mmmMmmmmmmmmmmmmmmmmmmm
3110284_x1102	tcgaccggacctcgaccggct	ssc-mir-1307	21	tcgaccggacctcgaccggct	0	mmmmmmmmmmmmmmmmmmmmm
3111386_x1098	gatgaagcactgtagctca	ssc-mir-143	19	gatgaagcactgtagctcg	1	mmmmmmmmmmmmmmmmmmM
3112484_x1092	cgtaacagcgactccatgtggac	ssc-mir-194b	23	tgtaacagcgactccatgtggac	1	Mmmmmmmmmmmmmmmmmmmmmmm
3115726_x1063	caacagcagtcgatgggctgt	ssc-mir-21	21	caacagcagtcgatgggctgt	0	mmmmmmmmmmmmmmmmmmmmm
3117850_x1060	tgaggtaggaggttgtatagtt	ssc-let-7e	22	tgaggtaggaggttgtatagtt	0	mmmmmmmmmmmmmmmmmmmmmm
3117850_x1060	tgaggtaggaggttgtatagtt	ssc-let-7a-2	22	tgaggtagtaggttgtatagtt	1	mmmmmmmmMmmmmmmmmmmmmm
3117850_x1060	tgaggtaggaggttgtatagtt	ssc-let-7a-1	22	tgaggtagtaggttgtatagtt	1	mmmmmmmmMmmmmmmmmmmmmm
3119969_x1057	ccagtagtctgcacattggtt	ssc-mir-199a-2	21	acagtagtctgcacattggtt	1	Mmmmmmmmmmmmmmmmmmmmm
3119969_x1057	ccagtagtctgcacattggtt	ssc-mir-199a-1	21	acagtagtctgcacattggtt	1	Mmmmmmmmmmmmmmmmmmmmm
3119969_x1057	ccagtagtctgcacattggtt	ssc-mir-199b	21	acagtagtctgcacattggtt	1	Mmmmmmmmmmmmmmmmmmmmm
3122069_x1041	taccctgtagaaccgaatttg	ssc-mir-10b	21	taccctgtagaaccgaatttg	0	mmmmmmmmmmmmmmmmmmmmm
3122069_x1041	taccctgtagaaccgaatttg	ssc-mir-10a	21	taccctgtagatccgaatttg	1	mmmmmmmmmmmMmmmmmmmmm
3126226_x1034	agacctatgaattgacagaca	ssc-mir-215	21	tgacctatgaattgacagaca	1	Mmmmmmmmmmmmmmmmmmmmm
3127260_x1025	cgtaacagcaactccatgtgga	ssc-mir-194a	22	tgtaacagcaactccatgtgga	1	Mmmmmmmmmmmmmmmmmmmmmm
3128285_x1023	tctgtcatttctgtaggcca	ssc-mir-215	20	tctgtcatttctgtaggcca	0	mmmmmmmmmmmmmmmmmmmm
3130330_x1020	tgacatgaagcactgtagct	ssc-mir-143	20	tgagatgaagcactgtagct	1	mmmMmmmmmmmmmmmmmmmm
3131350_x1018	tggaacagcaactccatgtgga	ssc-mir-194a	22	tgtaacagcaactccatgtgga	1	mmMmmmmmmmmmmmmmmmmmmm
3132368_x1017	ggacctatgaattgacagac	ssc-mir-215	20	tgacctatgaattgacagac	1	Mmmmmmmmmmmmmmmmmmmm
3133385_x1014	tgaggtagtaggttgtgtggtt	ssc-let-7c	22	tgaggtagtaggttgtatggtt	1	mmmmmmmmmmmmmmmmMmmmmm
3134399_x1009	tgtgcaaatccatgcaaaactg	ssc-mir-19b-1	22	tgtgcaaatccatgcaaaactg	0	mmmmmmmmmmmmmmmmmmmmmm
3134399_x1009	tgtgcaaatccatgcaaaactg	ssc-mir-19b-2	22	tgtgcaaatccatgcaaaactg	0	mmmmmmmmmmmmmmmmmmmmmm
3134399_x1009	tgtgcaaatccatgcaaaactg	ssc-mir-19a	22	tgtgcaaatctatgcaaaactg	1	mmmmmmmmmmMmmmmmmmmmmm
3135408_x1006	tgaggtagtagtttgtgctgtta	ssc-let-7i	23	tgaggtagtagtttgtgctgttg	1	mmmmmmmmmmmmmmmmmmmmmmM
3137418_x1004	cctatgaattgacagccagt	ssc-mir-192	20	cctatgaattgacagccagt	0	mmmmmmmmmmmmmmmmmmmm
3138422_x1001	tcagtgcactacagaactt	ssc-mir-148a	19	tcagtgcactacagaactt	0	mmmmmmmmmmmmmmmmmmm
3139423_x992	tgagatgaagcactgtagctcgg	ssc-mir-143	23	tgagatgaagcactgtagctcgg	0	mmmmmmmmmmmmmmmmmmmmmmm
3141402_x984	tgagctatgaattgacagccag	ssc-mir-192	22	tgacctatgaattgacagccag	1	mmmMmmmmmmmmmmmmmmmmmm
3142386_x975	tgtaacagcgactccatg	ssc-mir-194b	18	tgtaacagcgactccatg	0	mmmmmmmmmmmmmmmmmm
3142386_x975	tgtaacagcgactccatg	ssc-mir-194a	18	tgtaacagcaactccatg	1	mmmmmmmmmMmmmmmmmm
3144332_x968	tgtaaacatccttgactggaagc	ssc-mir-30e	23	tgtaaacatccttgactggaagc	0	mmmmmmmmmmmmmmmmmmmmmmm
3144332_x968	tgtaaacatccttgactggaagc	ssc-mir-30a	23	tgtaaacatcctcgactggaagc	1	mmmmmmmmmmmmMmmmmmmmmmm
3145300_x961	taccctgtagatccgaatttgtgt	ssc-mir-10a	24	taccctgtagatccgaatttgtgt	0	mmmmmmmmmmmmmmmmmmmmmmmm
3145300_x961	taccctgtagatccgaatttgtgt	ssc-mir-10b	24	taccctgtagaaccgaatttgtgt	1	mmmmmmmmmmmMmmmmmmmmmmmm
3146261_x960	tatacaaggacaagctctctgt	ssc-mir-381	22	tatacaaggacaagctctctgt	0	mmmmmmmmmmmmmmmmmmmmmm
3147221_x960	tcaagtaatccaggataggct	ssc-mir-26a	21	tcaagtaatccaggataggct	0	mmmmmmmmmmmmmmmmmmmmm
3148181_x960	cagtagtctgcacattggtta	ssc-mir-199a-2	21	cagtagtctgcacattggtta	0	mmmmmmmmmmmmmmmmmmmmm
3148181_x960	cagtagtctgcacattggtta	ssc-mir-199b	21	cagtagtctgcacattggtta	0	mmmmmmmmmmmmmmmmmmmmm
3148181_x960	cagtagtctgcacattggtta	ssc-mir-199a-1	21	cagtagtctgcacattggtta	0	mmmmmmmmmmmmmmmmmmmmm
3149141_x956	agcttatcagactgatgttga	ssc-mir-21	21	agcttatcagactgatgttga	0	mmmmmmmmmmmmmmmmmmmmm
3150097_x950	ctgccctatgaattgacagcca	ssc-mir-192	22	ctgacctatgaattgacagcca	1	mmmMmmmmmmmmmmmmmmmmmm
3151047_x950	actagattgtgagctcctgga	ssc-mir-28	21	actagattgtgagctcctgga	0	mmmmmmmmmmmmmmmmmmmmm
3151997_x950	tggcctatgaattgacagaca	ssc-mir-215	21	tgacctatgaattgacagaca	1	mmMmmmmmmmmmmmmmmmmmm
3152947_x948	tagtgcacttgtcccggcctgt	ssc-mir-92a-1	22	tattgcacttgtcccggcctgt	1	mmMmmmmmmmmmmmmmmmmmmm
3152947_x948	tagtgcacttgtcccggcctgt	ssc-mir-92a-2	22	tattgcacttgtcccggcctgt	1	mmMmmmmmmmmmmmmmmmmmmm
3155779_x941	tgacctatgaattgccagcca	ssc-mir-192	21	tgacctatgaattgacagcca	1	mmmmmmmmmmmmmmMmmmmmm
3156720_x938	ctgacctatgaattgaccgcca	ssc-mir-192	22	ctgacctatgaattgacagcca	1	mmmmmmmmmmmmmmmmmMmmmm
3157658_x933	gtgacctatgaattgacagc	ssc-mir-192	20	ctgacctatgaattgacagc	1	Mmmmmmmmmmmmmmmmmmmm
3158591_x926	ctgagatgaagcactgtagct	ssc-mir-143	21	ctgagatgaagcactgtagct	0	mmmmmmmmmmmmmmmmmmmmm
3159517_x923	tgaaatgaagcactgtagctc	ssc-mir-143	21	tgagatgaagcactgtagctc	1	mmmMmmmmmmmmmmmmmmmmm
3162283_x915	caccctgtagaaccgaatttgt	ssc-mir-10b	22	taccctgtagaaccgaatttgt	1	Mmmmmmmmmmmmmmmmmmmmmm
3163198_x914	tattgcacttgtcccggcctg	ssc-mir-92a-2	21	tattgcacttgtcccggcctg	0	mmmmmmmmmmmmmmmmmmmmm
3163198_x914	tattgcacttgtcccggcctg	ssc-mir-92a-1	21	tattgcacttgtcccggcctg	0	mmmmmmmmmmmmmmmmmmmmm
3164112_x912	aaaggaatcccaaaagcagctg	ssc-mir-191	22	aacggaatcccaaaagcagctg	1	mmMmmmmmmmmmmmmmmmmmmm
3165024_x908	caaagaattctccttttgggc	ssc-mir-186	21	caaagaattctccttttgggc	0	mmmmmmmmmmmmmmmmmmmmm
3165932_x907	tcgaggagctcacagtctagta	ssc-mir-151	22	tcgaggagctcacagtctagta	0	mmmmmmmmmmmmmmmmmmmmmm
3166839_x905	tatcttatcagactgatgttga	ssc-mir-21	22	tagcttatcagactgatgttga	1	mmMmmmmmmmmmmmmmmmmmmm
3168647_x903	ttcacagtggctaagttctgca	ssc-mir-27b	22	ttcacagtggctaagttctgca	0	mmmmmmmmmmmmmmmmmmmmmm
3170448_x896	tagctgccagttgaagaactgt	ssc-mir-22	22	aagctgccagttgaagaactgt	1	Mmmmmmmmmmmmmmmmmmmmmm
3171344_x890	tgtaaacatccccgactgga	ssc-mir-30d	20	tgtaaacatccccgactgga	0	mmmmmmmmmmmmmmmmmmmm
3171344_x890	tgtaaacatccccgactgga	ssc-mir-30a	20	tgtaaacatcctcgactgga	1	mmmmmmmmmmmMmmmmmmmm
3172234_x887	tgccctatgaattgacagcca	ssc-mir-192	21	tgacctatgaattgacagcca	1	mmMmmmmmmmmmmmmmmmmmm
3174001_x879	ctgacctatgaattgacagca	ssc-mir-192	21	ctgacctatgaattgacagcc	1	mmmmmmmmmmmmmmmmmmmmM
3174880_x879	cagtgcaatagtattgtcaaagc	ssc-mir-301	23	cagtccaatagtattgtcaaagc	1	mmmmMmmmmmmmmmmmmmmmmmm
3177502_x868	gctgccagttgaagaactgt	ssc-mir-22	20	gctgccagttgaagaactgt	0	mmmmmmmmmmmmmmmmmmmm
3178370_x861	tgaggtagtagtttgtacagt	ssc-let-7g	21	tgaggtagtagtttgtacagt	0	mmmmmmmmmmmmmmmmmmmmm
3181808_x854	tgtaaacatccccgactggaa	ssc-mir-30d	21	tgtaaacatccccgactggaa	0	mmmmmmmmmmmmmmmmmmmmm
3181808_x854	tgtaaacatccccgactggaa	ssc-mir-30a	21	tgtaaacatcctcgactggaa	1	mmmmmmmmmmmMmmmmmmmmm
3183510_x844	tattattacttttggtacgcg	ssc-mir-126	21	cattattacttttggtacgcg	1	Mmmmmmmmmmmmmmmmmmmmm
3184354_x842	ctggacttggagtcagaaggca	ssc-mir-378-1	22	ctggacttggagtcagaaggcc	1	mmmmmmmmmmmmmmmmmmmmmM
3184354_x842	ctggacttggagtcagaaggca	ssc-mir-378-2	22	ctggacttggagtcagaaggcc	1	mmmmmmmmmmmmmmmmmmmmmM
3186032_x833	tgagatgaagcactgtagcta	ssc-mir-143	21	tgagatgaagcactgtagctc	1	mmmmmmmmmmmmmmmmmmmmM
3186865_x833	ctgacctatgaattgacagccag	ssc-mir-192	23	ctgacctatgaattgacagccag	0	mmmmmmmmmmmmmmmmmmmmmmm
3187698_x833	tcggatccgtctgagcttggct	ssc-mir-127	22	tcggatccgtctgagcttggct	0	mmmmmmmmmmmmmmmmmmmmmm
3189359_x828	cacccgtagaaccgaccttgc	ssc-mir-99b	21	cacccgtagaaccgaccttgc	0	mmmmmmmmmmmmmmmmmmmmm
3191838_x819	tttggcaatggtagaactcacac	ssc-mir-182	23	tttggcaatggtagaactcacac	0	mmmmmmmmmmmmmmmmmmmmmmm
3192657_x818	caacggaatcccaaaagcagct	ssc-mir-191	22	caacggaatcccaaaagcagct	0	mmmmmmmmmmmmmmmmmmmmmm
3193475_x814	ctgacctatgaattaacagcc	ssc-mir-192	21	ctgacctatgaattgacagcc	1	mmmmmmmmmmmmmmMmmmmmm
3194289_x811	acattcaacgctgtcggtgagtt	ssc-mir-181a-1	23	acattcaacgctgtcggtgagtt	0	mmmmmmmmmmmmmmmmmmmmmmm
3194289_x811	acattcaacgctgtcggtgagtt	ssc-mir-181a-2	23	acattcaacgctgtcggtgagtt	0	mmmmmmmmmmmmmmmmmmmmmmm
3195100_x804	ctcacagtggctaagttctgc	ssc-mir-27b	21	ttcacagtggctaagttctgc	1	Mmmmmmmmmmmmmmmmmmmmm
3196705_x801	cttacctatgaattgacagcca	ssc-mir-192	22	ctgacctatgaattgacagcca	1	mmMmmmmmmmmmmmmmmmmmmm
3197506_x795	cgtaaacatcctcgactggaagct	ssc-mir-30a	24	tgtaaacatcctcgactggaagct	1	Mmmmmmmmmmmmmmmmmmmmmmmm
3198301_x794	tgtaaacatcctcgactggaag	ssc-mir-30a	22	tgtaaacatcctcgactggaag	0	mmmmmmmmmmmmmmmmmmmmmm
3198301_x794	tgtaaacatcctcgactggaag	ssc-mir-30d	22	tgtaaacatccccgactggaag	1	mmmmmmmmmmmMmmmmmmmmmm
3198301_x794	tgtaaacatcctcgactggaag	ssc-mir-30e	22	tgtaaacatccttgactggaag	1	mmmmmmmmmmmmMmmmmmmmmm
3199887_x792	tattgcacttgtcccggcctga	ssc-mir-92a-1	22	tattgcacttgtcccggcctgt	1	mmmmmmmmmmmmmmmmmmmmmM
3199887_x792	tattgcacttgtcccggcctga	ssc-mir-92a-2	22	tattgcacttgtcccggcctgt	1	mmmmmmmmmmmmmmmmmmmmmM
3200679_x785	tactctgtagaaccgaatttgt	ssc-mir-10b	22	taccctgtagaaccgaatttgt	1	mmmMmmmmmmmmmmmmmmmmmm
3201464_x784	cgtaaacatccttgactggaagct	ssc-mir-30e	24	tgtaaacatccttgactggaagct	1	Mmmmmmmmmmmmmmmmmmmmmmmm
3202248_x777	taacctatgaattgacagcc	ssc-mir-192	20	tgacctatgaattgacagcc	1	mMmmmmmmmmmmmmmmmmmm
3203800_x774	tggcctatgaattgacagcca	ssc-mir-192	21	tgacctatgaattgacagcca	1	mmMmmmmmmmmmmmmmmmmmm
3204574_x773	ataaagtagaaagcactact	ssc-mir-142	20	ataaagtagaaagcactact	0	mmmmmmmmmmmmmmmmmmmm
3205347_x773	tttggcaatggtagaactcacactgg	ssc-mir-182	26	tttggcaatggtagaactcacactgg	0	mmmmmmmmmmmmmmmmmmmmmmmmmm
3207664_x770	tggaaacatccttgactggaagct	ssc-mir-30e	24	tgtaaacatccttgactggaagct	1	mmMmmmmmmmmmmmmmmmmmmmmm
3208434_x769	cctggacttggagtcagaaggc	ssc-mir-378-2	22	actggacttggagtcagaaggc	1	Mmmmmmmmmmmmmmmmmmmmmm
3208434_x769	cctggacttggagtcagaaggc	ssc-mir-378-1	22	actggacttggagtcagaaggc	1	Mmmmmmmmmmmmmmmmmmmmmm
3209203_x769	tcacctatgaattgacagcc	ssc-mir-192	20	tgacctatgaattgacagcc	1	mMmmmmmmmmmmmmmmmmmm
3209972_x767	ctgagatgaagcactgtagctct	ssc-mir-143	23	ctgagatgaagcactgtagctcg	1	mmmmmmmmmmmmmmmmmmmmmmM
3210739_x767	acattcaacctgtcggtgagtt	ssc-mir-181c	22	acattcaacctgtcggtgagtt	0	mmmmmmmmmmmmmmmmmmmmmm
3211506_x767	tacgctgtagatccgaatttgt	ssc-mir-10a	22	taccctgtagatccgaatttgt	1	mmmMmmmmmmmmmmmmmmmmmm
3212273_x764	tgacctatgcattgacagcca	ssc-mir-192	21	tgacctatgaattgacagcca	1	mmmmmmmmmMmmmmmmmmmmm
3213037_x757	tgagatgaagcactgtaactc	ssc-mir-143	21	tgagatgaagcactgtagctc	1	mmmmmmmmmmmmmmmmmMmmm
3214550_x753	tagcttatcagactgatgttgaa	ssc-mir-21	23	tagcttatcagactgatgttgac	1	mmmmmmmmmmmmmmmmmmmmmmM
3216794_x744	gtacagtactgtgataactga	ssc-mir-101-1	21	gtacagtactgtgataactga	0	mmmmmmmmmmmmmmmmmmmmm
3216794_x744	gtacagtactgtgataactga	ssc-mir-101-2	21	gtacagtactgtgataactga	0	mmmmmmmmmmmmmmmmmmmmm
3217538_x735	tgcgatgaagcactgtagct	ssc-mir-143	20	tgagatgaagcactgtagct	1	mmMmmmmmmmmmmmmmmmmm
3218273_x730	taccctgtagaaccgaatttgtga	ssc-mir-10b	24	taccctgtagaaccgaatttgtgt	1	mmmmmmmmmmmmmmmmmmmmmmmM
3219003_x724	gcagcattgtacagggctatg	ssc-mir-103-2	21	gcagcattgtacagggctatg	0	mmmmmmmmmmmmmmmmmmmmm
3219003_x724	gcagcattgtacagggctatg	ssc-mir-103-1	21	gcagcattgtacagggctatg	0	mmmmmmmmmmmmmmmmmmmmm
3219003_x724	gcagcattgtacagggctatg	ssc-mir-107	21	gcagcattgtacagggctatc	1	mmmmmmmmmmmmmmmmmmmmM
3219727_x719	ctggacttggagtcagaaggct	ssc-mir-378-1	22	ctggacttggagtcagaaggcc	1	mmmmmmmmmmmmmmmmmmmmmM
3219727_x719	ctggacttggagtcagaaggct	ssc-mir-378-2	22	ctggacttggagtcagaaggcc	1	mmmmmmmmmmmmmmmmmmmmmM
3220446_x719	cgacctatgaattgacagaca	ssc-mir-215	21	tgacctatgaattgacagaca	1	Mmmmmmmmmmmmmmmmmmmmm
3221883_x717	tagcttatcagactgatgt	ssc-mir-21	19	tagcttatcagactgatgt	0	mmmmmmmmmmmmmmmmmmm
3222600_x717	tcgtaccgtgagtaataatgcg	ssc-mir-126	22	tcgtaccgtgagtaataatgcg	0	mmmmmmmmmmmmmmmmmmmmmm
3223317_x715	tacagtactgtgataactgaat	ssc-mir-101-1	22	tacagtactgtgataactgaag	1	mmmmmmmmmmmmmmmmmmmmmM
3223317_x715	tacagtactgtgataactgaat	ssc-mir-101-2	22	tacagtactgtgataactgaag	1	mmmmmmmmmmmmmmmmmmmmmM
3224032_x714	tagattatcagactgatgttgac	ssc-mir-21	23	tagcttatcagactgatgttgac	1	mmmMmmmmmmmmmmmmmmmmmmm
3224746_x713	tgagatgaagcactgtagcg	ssc-mir-143	20	tgagatgaagcactgtagct	1	mmmmmmmmmmmmmmmmmmmM
3225459_x713	cagcttatcagactgatgttgac	ssc-mir-21	23	tagcttatcagactgatgttgac	1	Mmmmmmmmmmmmmmmmmmmmmmm
3226172_x711	tgatctatgaattgacagcca	ssc-mir-192	21	tgacctatgaattgacagcca	1	mmmMmmmmmmmmmmmmmmmmm
3226883_x710	ggcaagatgctggcatagctg	ssc-mir-31	21	ggcaagatgctggcatagctg	0	mmmmmmmmmmmmmmmmmmmmm
3227593_x709	cccagtgtttagactatctgttc	ssc-mir-199b	23	cccagtgtttagactatctgttc	0	mmmmmmmmmmmmmmmmmmmmmmm
3229009_x700	acattcaacctgtcggtgagt	ssc-mir-181c	21	acattcaacctgtcggtgagt	0	mmmmmmmmmmmmmmmmmmmmm
3231105_x696	tggaaacatcctcgactggaagct	ssc-mir-30a	24	tgtaaacatcctcgactggaagct	1	mmMmmmmmmmmmmmmmmmmmmmmm
3231801_x694	tgagatgaagcactgcagct	ssc-mir-143	20	tgagatgaagcactgtagct	1	mmmmmmmmmmmmmmmMmmmm
3232495_x694	agacctatgaattgacagcc	ssc-mir-192	20	tgacctatgaattgacagcc	1	Mmmmmmmmmmmmmmmmmmmm
3235256_x685	cccctgtagatccgaatttgtg	ssc-mir-10a	22	accctgtagatccgaatttgtg	1	Mmmmmmmmmmmmmmmmmmmmmm
3235941_x678	tgagattaagcactgtagctc	ssc-mir-143	21	tgagatgaagcactgtagctc	1	mmmmmmMmmmmmmmmmmmmmm
3237297_x676	ttcacagtggctaagttct	ssc-mir-27b	19	ttcacagtggctaagttct	0	mmmmmmmmmmmmmmmmmmm
3237297_x676	ttcacagtggctaagttct	ssc-mir-27a	19	ttcacagtggctaagttcc	1	mmmmmmmmmmmmmmmmmmM
3237973_x674	acccgtagatccgaacttgtg	ssc-mir-100	21	acccgtagatccgaacttgtg	0	mmmmmmmmmmmmmmmmmmmmm
3237973_x674	acccgtagatccgaacttgtg	ssc-mir-99a	21	acccgtagatccgatcttgtg	1	mmmmmmmmmmmmmmMmmmmmm
3239992_x669	gtaaacatcctcgactggaagct	ssc-mir-30a	23	gtaaacatcctcgactggaagct	0	mmmmmmmmmmmmmmmmmmmmmmm
3239992_x669	gtaaacatcctcgactggaagct	ssc-mir-30d	23	gtaaacatccccgactggaagct	1	mmmmmmmmmmMmmmmmmmmmmmm
3239992_x669	gtaaacatcctcgactggaagct	ssc-mir-30e	23	gtaaacatccttgactggaagct	1	mmmmmmmmmmmMmmmmmmmmmmm
3240661_x668	actagattgtgagctcctggaa	ssc-mir-28	22	actagattgtgagctcctggag	1	mmmmmmmmmmmmmmmmmmmmmM
3241329_x665	ttgacctatgaattgacaga	ssc-mir-215	20	atgacctatgaattgacaga	1	Mmmmmmmmmmmmmmmmmmmm
3241994_x664	tacagtactgtgataactgaag	ssc-mir-101-1	22	tacagtactgtgataactgaag	0	mmmmmmmmmmmmmmmmmmmmmm
3241994_x664	tacagtactgtgataactgaag	ssc-mir-101-2	22	tacagtactgtgataactgaag	0	mmmmmmmmmmmmmmmmmmmmmm
3242658_x662	tcagtgcactacagaactttgta	ssc-mir-148a	23	tcagtgcactacagaactttgtc	1	mmmmmmmmmmmmmmmmmmmmmmM
3243320_x661	gagatgaagcactgtagctca	ssc-mir-143	21	gagatgaagcactgtagctcg	1	mmmmmmmmmmmmmmmmmmmmM
3243981_x660	atgacctatgaattgacagaca	ssc-mir-215	22	atgacctatgaattgacagaca	0	mmmmmmmmmmmmmmmmmmmmmm
3244641_x659	agctgccagttgaagaactg	ssc-mir-22	20	agctgccagttgaagaactg	0	mmmmmmmmmmmmmmmmmmmm
3245300_x659	gtaacagcgactccatgtggac	ssc-mir-194b	22	gtaacagcgactccatgtggac	0	mmmmmmmmmmmmmmmmmmmmmm
3248558_x644	caacggaatcccaaaagcagctgt	ssc-mir-191	24	caacggaatcccaaaagcagctgt	0	mmmmmmmmmmmmmmmmmmmmmmmm
3250486_x641	tgtaacagcaactccatg	ssc-mir-194a	18	tgtaacagcaactccatg	0	mmmmmmmmmmmmmmmmmm
3250486_x641	tgtaacagcaactccatg	ssc-mir-194b	18	tgtaacagcgactccatg	1	mmmmmmmmmMmmmmmmmm
3251766_x639	ctgtcctatgaattgacagcc	ssc-mir-192	21	ctgacctatgaattgacagcc	1	mmmMmmmmmmmmmmmmmmmmm
3253042_x635	tgacctatgaattgacagaa	ssc-mir-215	20	tgacctatgaattgacagac	1	mmmmmmmmmmmmmmmmmmmM
3253677_x632	ctgacctgtgaattgacagcc	ssc-mir-192	21	ctgacctatgaattgacagcc	1	mmmmmmmMmmmmmmmmmmmmm
3254309_x631	ttcaagtaatccaggatcggct	ssc-mir-26a	22	ttcaagtaatccaggataggct	1	mmmmmmmmmmmmmmmmmMmmmm
3254940_x627	cagtattacttttggtacgcg	ssc-mir-126	21	cattattacttttggtacgcg	1	mmMmmmmmmmmmmmmmmmmmm
3255567_x625	gtaacagcaactccatgtgga	ssc-mir-194a	21	gtaacagcaactccatgtgga	0	mmmmmmmmmmmmmmmmmmmmm
3255567_x625	gtaacagcaactccatgtgga	ssc-mir-194b	21	gtaacagcgactccatgtgga	1	mmmmmmmmMmmmmmmmmmmmm
3256192_x624	aagttctgagacactccgact	ssc-mir-148a	21	aagttctgagacactccgact	0	mmmmmmmmmmmmmmmmmmmmm
3256816_x624	tccctgagaccctaacttgtga	ssc-mir-125b-1	22	tccctgagaccctaacttgtga	0	mmmmmmmmmmmmmmmmmmmmmm
3256816_x624	tccctgagaccctaacttgtga	ssc-mir-125b-2	22	tccctgagaccctaacttgtga	0	mmmmmmmmmmmmmmmmmmmmmm
3263587_x603	ccctgtagaaccgaatttgtg	ssc-mir-10b	21	ccctgtagaaccgaatttgtg	0	mmmmmmmmmmmmmmmmmmmmm
3263587_x603	ccctgtagaaccgaatttgtg	ssc-mir-10a	21	ccctgtagatccgaatttgtg	1	mmmmmmmmmMmmmmmmmmmmm
3264190_x603	cagcttatcagactgatgttgact	ssc-mir-21	24	tagcttatcagactgatgttgact	1	Mmmmmmmmmmmmmmmmmmmmmmmm
3264793_x602	gacctatgaattgacagccagt	ssc-mir-192	22	gacctatgaattgacagccagt	0	mmmmmmmmmmmmmmmmmmmmmm
3267773_x591	gtgacctatgaattgacaga	ssc-mir-215	20	atgacctatgaattgacaga	1	Mmmmmmmmmmmmmmmmmmmm
3268364_x591	tgacctatgaattgccagcc	ssc-mir-192	20	tgacctatgaattgacagcc	1	mmmmmmmmmmmmmmMmmmmm
3269545_x588	cctgacctatgaattgacagcc	ssc-mir-192	22	tctgacctatgaattgacagcc	1	Mmmmmmmmmmmmmmmmmmmmmm
3270133_x588	tgacctatgcattgacagac	ssc-mir-215	20	tgacctatgaattgacagac	1	mmmmmmmmmMmmmmmmmmmm
3270721_x587	tgaggtagtagtttgtgctgt	ssc-let-7i	21	tgaggtagtagtttgtgctgt	0	mmmmmmmmmmmmmmmmmmmmm
3271308_x585	tacattcaacgctgtcggtgagt	ssc-mir-181a-1	23	aacattcaacgctgtcggtgagt	1	Mmmmmmmmmmmmmmmmmmmmmmm
3271308_x585	tacattcaacgctgtcggtgagt	ssc-mir-181a-2	23	aacattcaacgctgtcggtgagt	1	Mmmmmmmmmmmmmmmmmmmmmmm
3272477_x584	cattgcacttgtcccggcctgt	ssc-mir-92a-1	22	tattgcacttgtcccggcctgt	1	Mmmmmmmmmmmmmmmmmmmmmm
3272477_x584	cattgcacttgtcccggcctgt	ssc-mir-92a-2	22	tattgcacttgtcccggcctgt	1	Mmmmmmmmmmmmmmmmmmmmmm
3273061_x582	ttcccagtggctaagttctgc	ssc-mir-27b	21	ttcacagtggctaagttctgc	1	mmmMmmmmmmmmmmmmmmmmm
3273643_x582	tgtcacagcgactccatgtggac	ssc-mir-194b	23	tgtaacagcgactccatgtggac	1	mmmMmmmmmmmmmmmmmmmmmmm
3274225_x582	tgacctatgaattgaaagcca	ssc-mir-192	21	tgacctatgaattgacagcca	1	mmmmmmmmmmmmmmmMmmmmm
3275388_x580	ccctgtagaaccgaatttgt	ssc-mir-10b	20	ccctgtagaaccgaatttgt	0	mmmmmmmmmmmmmmmmmmmm
3275388_x580	ccctgtagaaccgaatttgt	ssc-mir-10a	20	ccctgtagatccgaatttgt	1	mmmmmmmmmMmmmmmmmmmm
3275968_x577	accctgtagaaccgaatttgt	ssc-mir-10b	21	accctgtagaaccgaatttgt	0	mmmmmmmmmmmmmmmmmmmmm
3275968_x577	accctgtagaaccgaatttgt	ssc-mir-10a	21	accctgtagatccgaatttgt	1	mmmmmmmmmmMmmmmmmmmmm
3276545_x574	accttcaacgctgtcggtgagt	ssc-mir-181a-2	22	acattcaacgctgtcggtgagt	1	mmMmmmmmmmmmmmmmmmmmmm
3276545_x574	accttcaacgctgtcggtgagt	ssc-mir-181a-1	22	acattcaacgctgtcggtgagt	1	mmMmmmmmmmmmmmmmmmmmmm
3277119_x573	ttcctggaaatactgttctt	ssc-mir-145	20	ttcctggaaatactgttctt	0	mmmmmmmmmmmmmmmmmmmm
3279404_x570	tcagtgcatcacagaactttgt	ssc-mir-148b	22	tcagtgcatcacagaactttgt	0	mmmmmmmmmmmmmmmmmmmmmm
3279974_x569	tggaagactagtgattttgttgtt	ssc-mir-7-1	24	tggaagactagtgattttgttgtt	0	mmmmmmmmmmmmmmmmmmmmmmmm
3279974_x569	tggaagactagtgattttgttgtt	ssc-mir-7-2	24	tggaagactagtgattttgttgtt	0	mmmmmmmmmmmmmmmmmmmmmmmm
3280543_x567	cgacctatgaattgacagcc	ssc-mir-192	20	tgacctatgaattgacagcc	1	Mmmmmmmmmmmmmmmmmmmm
3281674_x561	tagtagaccgtatagcgtacg	ssc-mir-411	21	tagtagaccgtatagcgtacg	0	mmmmmmmmmmmmmmmmmmmmm
3282235_x559	gtacagtactgtgataactgaa	ssc-mir-101-2	22	gtacagtactgtgataactgaa	0	mmmmmmmmmmmmmmmmmmmmmm
3282235_x559	gtacagtactgtgataactgaa	ssc-mir-101-1	22	gtacagtactgtgataactgaa	0	mmmmmmmmmmmmmmmmmmmmmm
3285022_x555	tgacctatgaattaacagaca	ssc-mir-215	21	tgacctatgaattgacagaca	1	mmmmmmmmmmmmmMmmmmmmm
3285577_x555	tgtaacagcgactccatgtgg	ssc-mir-194b	21	tgtaacagcgactccatgtgg	0	mmmmmmmmmmmmmmmmmmmmm
3285577_x555	tgtaacagcgactccatgtgg	ssc-mir-194a	21	tgtaacagcaactccatgtgg	1	mmmmmmmmmMmmmmmmmmmmm
3286132_x553	ttataaagcaatgagactgatt	ssc-mir-340-2	22	ttataaagcaatgagactgatt	0	mmmmmmmmmmmmmmmmmmmmmm
3286132_x553	ttataaagcaatgagactgatt	ssc-mir-340-1	22	ttataaagcaatgagactgatt	0	mmmmmmmmmmmmmmmmmmmmmm
3287238_x552	tagattatcagactgatgttgact	ssc-mir-21	24	tagcttatcagactgatgttgact	1	mmmMmmmmmmmmmmmmmmmmmmmm
3287790_x552	tacactgtagatccgaatttgtg	ssc-mir-10a	23	taccctgtagatccgaatttgtg	1	mmmMmmmmmmmmmmmmmmmmmmm
3289983_x544	tccctgagaccctttaacctgtg	ssc-mir-125a	23	tccctgagaccctttaacctgtg	0	mmmmmmmmmmmmmmmmmmmmmmm
3291071_x542	acattcattgctgtcggtgggt	ssc-mir-181b-2	22	acattcattgctgtcggtgggt	0	mmmmmmmmmmmmmmmmmmmmmm
3291071_x542	acattcattgctgtcggtgggt	ssc-mir-181b-1	22	acattcattgctgtcggtgggt	0	mmmmmmmmmmmmmmmmmmmmmm
3291071_x542	acattcattgctgtcggtgggt	ssc-mir-181d	22	acattcattgttgtcggtgggt	1	mmmmmmmmmmMmmmmmmmmmmm
3291613_x542	gatgaagcactgtagctt	ssc-mir-143	18	gatgaagcactgtagctc	1	mmmmmmmmmmmmmmmmmM
3292155_x537	cgcagcattgtacagggctatga	ssc-mir-103-2	23	agcagcattgtacagggctatga	1	Mmmmmmmmmmmmmmmmmmmmmmm
3292155_x537	cgcagcattgtacagggctatga	ssc-mir-103-1	23	agcagcattgtacagggctatga	1	Mmmmmmmmmmmmmmmmmmmmmmm
3293762_x531	ttcacagtggctaagttccg	ssc-mir-27a	20	ttcacagtggctaagttccg	0	mmmmmmmmmmmmmmmmmmmm
3293762_x531	ttcacagtggctaagttccg	ssc-mir-27b	20	ttcacagtggctaagttctg	1	mmmmmmmmmmmmmmmmmmMm
3294293_x530	agatgccagttgaagaactgt	ssc-mir-22	21	agctgccagttgaagaactgt	1	mmMmmmmmmmmmmmmmmmmmm
3294823_x526	tttggcaatggtagaactcacactg	ssc-mir-182	25	tttggcaatggtagaactcacactg	0	mmmmmmmmmmmmmmmmmmmmmmmmm
3295349_x523	tcacctatgaattgacagac	ssc-mir-215	20	tgacctatgaattgacagac	1	mMmmmmmmmmmmmmmmmmmm
3298988_x515	tacagtactgtgataactgaa	ssc-mir-101-2	21	tacagtactgtgataactgaa	0	mmmmmmmmmmmmmmmmmmmmm
3298988_x515	tacagtactgtgataactgaa	ssc-mir-101-1	21	tacagtactgtgataactgaa	0	mmmmmmmmmmmmmmmmmmmmm
3299503_x515	ttattacttttggtacgcg	ssc-mir-126	19	ttattacttttggtacgcg	0	mmmmmmmmmmmmmmmmmmm
3301046_x511	tgaaatgaagcactgtagct	ssc-mir-143	20	tgagatgaagcactgtagct	1	mmmMmmmmmmmmmmmmmmmm
3303087_x508	tgagatgaagcactgtagca	ssc-mir-143	20	tgagatgaagcactgtagct	1	mmmmmmmmmmmmmmmmmmmM
3303595_x508	ctgacctatgaattgaccgc	ssc-mir-192	20	ctgacctatgaattgacagc	1	mmmmmmmmmmmmmmmmmMmm
3304103_x507	ctgacctatggattgacagcc	ssc-mir-192	21	ctgacctatgaattgacagcc	1	mmmmmmmmmmMmmmmmmmmmm
3304610_x502	tcacagtggctaagttctgc	ssc-mir-27b	20	tcacagtggctaagttctgc	0	mmmmmmmmmmmmmmmmmmmm
3304610_x502	tcacagtggctaagttctgc	ssc-mir-27a	20	tcacagtggctaagttccgc	1	mmmmmmmmmmmmmmmmmMmm
3305612_x500	tgtcctatgaattgacagcc	ssc-mir-192	20	tgacctatgaattgacagcc	1	mmMmmmmmmmmmmmmmmmmm
3306112_x500	agctgccagttgaagacctgt	ssc-mir-22	21	agctgccagttgaagaactgt	1	mmmmmmmmmmmmmmmmMmmmm
3306612_x500	tagcttatcagactgatgtt	ssc-mir-21	20	tagcttatcagactgatgtt	0	mmmmmmmmmmmmmmmmmmmm
3307112_x499	gtccagttttcccaggaatccc	ssc-mir-145	22	gtccagttttcccaggaatccc	0	mmmmmmmmmmmmmmmmmmmmmm
3307611_x497	tcagtgcactacagaactttgttt	ssc-mir-148a	24	tcagtgcactacagaactttgtct	1	mmmmmmmmmmmmmmmmmmmmmmMm
3308605_x496	tcacattgccagggattaccact	ssc-mir-23b	23	tcacattgccagggattaccacg	1	mmmmmmmmmmmmmmmmmmmmmmM
3309594_x492	tgagctatgaattgacagccagt	ssc-mir-192	23	tgacctatgaattgacagccagt	1	mmmMmmmmmmmmmmmmmmmmmmm
3310086_x491	tgagacctctgggttctgagct	ssc-mir-769	22	tgagacctctgggttctgagct	0	mmmmmmmmmmmmmmmmmmmmmm
3310577_x491	ccacagggtagaaccacggac	ssc-mir-140	21	ccacagggtagaaccacggac	0	mmmmmmmmmmmmmmmmmmmmm
3311068_x488	tgtaaacatccccgactggaag	ssc-mir-30d	22	tgtaaacatccccgactggaag	0	mmmmmmmmmmmmmmmmmmmmmm
3311068_x488	tgtaaacatccccgactggaag	ssc-mir-30a	22	tgtaaacatcctcgactggaag	1	mmmmmmmmmmmMmmmmmmmmmm
3311556_x487	tacgctgtagaaccgaatttgt	ssc-mir-10b	22	taccctgtagaaccgaatttgt	1	mmmMmmmmmmmmmmmmmmmmmm
3313983_x480	tgacctatgaattgccagac	ssc-mir-215	20	tgacctatgaattgacagac	1	mmmmmmmmmmmmmmMmmmmm
3314943_x479	acccgtagatccgaacttgt	ssc-mir-100	20	acccgtagatccgaacttgt	0	mmmmmmmmmmmmmmmmmmmm
3314943_x479	acccgtagatccgaacttgt	ssc-mir-99a	20	acccgtagatccgatcttgt	1	mmmmmmmmmmmmmmMmmmmm
3315422_x477	ggtagtaggttgtatagtt	ssc-let-7a-2	19	ggtagtaggttgtatagtt	0	mmmmmmmmmmmmmmmmmmm
3315422_x477	ggtagtaggttgtatagtt	ssc-let-7a-1	19	ggtagtaggttgtatagtt	0	mmmmmmmmmmmmmmmmmmm
3315422_x477	ggtagtaggttgtatagtt	ssc-let-7d	19	ggtagtaggttgcatagtt	1	mmmmmmmmmmmmMmmmmmm
3315422_x477	ggtagtaggttgtatagtt	ssc-let-7c	19	ggtagtaggttgtatggtt	1	mmmmmmmmmmmmmmmMmmm
3315422_x477	ggtagtaggttgtatagtt	ssc-let-7f-1	19	ggtagtagattgtatagtt	1	mmmmmmmmMmmmmmmmmmm
3315422_x477	ggtagtaggttgtatagtt	ssc-let-7f-2	19	ggtagtagattgtatagtt	1	mmmmmmmmMmmmmmmmmmm
3315422_x477	ggtagtaggttgtatagtt	ssc-let-7e	19	ggtaggaggttgtatagtt	1	mmmmmMmmmmmmmmmmmmm
3315899_x476	tgtcacagcaactccatgtgga	ssc-mir-194a	22	tgtaacagcaactccatgtgga	1	mmmMmmmmmmmmmmmmmmmmmm
3316850_x471	tttggcaatggtagaactca	ssc-mir-182	20	tttggcaatggtagaactca	0	mmmmmmmmmmmmmmmmmmmm
3317321_x470	tgagatgaagcactgtagctcc	ssc-mir-143	22	tgagatgaagcactgtagctcg	1	mmmmmmmmmmmmmmmmmmmmmM
3317791_x469	tcctgtactgagctgccccgag	ssc-mir-486-1	22	tcctgtactgagctgccccgag	0	mmmmmmmmmmmmmmmmmmmmmm
3317791_x469	tcctgtactgagctgccccgag	ssc-mir-486-2	22	tcctgtactgagctgccccgag	0	mmmmmmmmmmmmmmmmmmmmmm
3318260_x468	ctgacctatgaatagacagcc	ssc-mir-192	21	ctgacctatgaattgacagcc	1	mmmmmmmmmmmmmMmmmmmmm
3319195_x466	ccctgtagaaccgaatttgtgt	ssc-mir-10b	22	ccctgtagaaccgaatttgtgt	0	mmmmmmmmmmmmmmmmmmmmmm
3319195_x466	ccctgtagaaccgaatttgtgt	ssc-mir-10a	22	ccctgtagatccgaatttgtgt	1	mmmmmmmmmMmmmmmmmmmmmm
3320125_x464	tgacctatgacttgacagcca	ssc-mir-192	21	tgacctatgaattgacagcca	1	mmmmmmmmmmMmmmmmmmmmm
3320589_x462	cattcaacgctgtcggtgagt	ssc-mir-181a-1	21	cattcaacgctgtcggtgagt	0	mmmmmmmmmmmmmmmmmmmmm
3320589_x462	cattcaacgctgtcggtgagt	ssc-mir-181a-2	21	cattcaacgctgtcggtgagt	0	mmmmmmmmmmmmmmmmmmmmm
3322434_x458	tcacattgccagggattacc	ssc-mir-23b	20	tcacattgccagggattacc	0	mmmmmmmmmmmmmmmmmmmm
3322434_x458	tcacattgccagggattacc	ssc-mir-23a	20	tcacattgccagggatttcc	1	mmmmmmmmmmmmmmmmmMmm
3322892_x457	ctgccctatgaattgacagc	ssc-mir-192	20	ctgacctatgaattgacagc	1	mmmMmmmmmmmmmmmmmmmm
3323349_x456	aaagaattctccttttgggctt	ssc-mir-186	22	aaagaattctccttttgggctt	0	mmmmmmmmmmmmmmmmmmmmmm
3323805_x454	tgaggtagtagtttgtgctgttt	ssc-let-7i	23	tgaggtagtagtttgtgctgttg	1	mmmmmmmmmmmmmmmmmmmmmmM
3324713_x453	gatgaagcactgtagctcgt	ssc-mir-143	20	gatgaagcactgtagctcgg	1	mmmmmmmmmmmmmmmmmmmM
3326072_x452	ctggacttggagtcagaagga	ssc-mir-378-2	21	ctggacttggagtcagaaggc	1	mmmmmmmmmmmmmmmmmmmmM
3326072_x452	ctggacttggagtcagaagga	ssc-mir-378-1	21	ctggacttggagtcagaaggc	1	mmmmmmmmmmmmmmmmmmmmM
3326524_x452	tgaggtagtagtttgtgc	ssc-let-7i	18	tgaggtagtagtttgtgc	0	mmmmmmmmmmmmmmmmmm
3326524_x452	tgaggtagtagtttgtgc	ssc-let-7g	18	tgaggtagtagtttgtac	1	mmmmmmmmmmmmmmmmMm
3327428_x451	ctagactgaagctccttgaga	ssc-mir-151	21	ctagactgaagctccttgagg	1	mmmmmmmmmmmmmmmmmmmmM
3327879_x450	gctcggtctgaggcccctcagt	ssc-mir-423	22	gctcggtctgaggcccctcagt	0	mmmmmmmmmmmmmmmmmmmmmm
3328329_x450	cactagattgtgagctcctgg	ssc-mir-28	21	cactagattgtgagctcctgg	0	mmmmmmmmmmmmmmmmmmmmm
3328779_x449	tgaggtagtaggttgtatggtt	ssc-let-7c	22	tgaggtagtaggttgtatggtt	0	mmmmmmmmmmmmmmmmmmmmmm
3328779_x449	tgaggtagtaggttgtatggtt	ssc-let-7a-2	22	tgaggtagtaggttgtatagtt	1	mmmmmmmmmmmmmmmmmmMmmm
3328779_x449	tgaggtagtaggttgtatggtt	ssc-let-7a-1	22	tgaggtagtaggttgtatagtt	1	mmmmmmmmmmmmmmmmmmMmmm
3329228_x448	ggtagtagattgtatagtt	ssc-let-7f-1	19	ggtagtagattgtatagtt	0	mmmmmmmmmmmmmmmmmmm
3329228_x448	ggtagtagattgtatagtt	ssc-let-7f-2	19	ggtagtagattgtatagtt	0	mmmmmmmmmmmmmmmmmmm
3329228_x448	ggtagtagattgtatagtt	ssc-let-7a-1	19	ggtagtaggttgtatagtt	1	mmmmmmmmMmmmmmmmmmm
3329228_x448	ggtagtagattgtatagtt	ssc-let-7a-2	19	ggtagtaggttgtatagtt	1	mmmmmmmmMmmmmmmmmmm
3330122_x445	tccctgagaccctttaacctgtga	ssc-mir-125a	24	tccctgagaccctttaacctgtga	0	mmmmmmmmmmmmmmmmmmmmmmmm
3330567_x444	cctatgaattgacagaca	ssc-mir-215	18	cctatgaattgacagaca	0	mmmmmmmmmmmmmmmmmm
3330567_x444	cctatgaattgacagaca	ssc-mir-192	18	cctatgaattgacagcca	1	mmmmmmmmmmmmmmmMmm
3331011_x444	tattgcacttgtcccggcctgtag	ssc-mir-92a-1	24	tattgcacttgtcccggcctgttg	1	mmmmmmmmmmmmmmmmmmmmmmMm
3331011_x444	tattgcacttgtcccggcctgtag	ssc-mir-92a-2	24	tattgcacttgtcccggcctgtgg	1	mmmmmmmmmmmmmmmmmmmmmmMm
3332340_x442	tgagatgaagcactgtagctcga	ssc-mir-143	23	tgagatgaagcactgtagctcgg	1	mmmmmmmmmmmmmmmmmmmmmmM
3333663_x440	agcttatcagactgatgttgac	ssc-mir-21	22	agcttatcagactgatgttgac	0	mmmmmmmmmmmmmmmmmmmmmm
3334103_x439	tgacctgtgaattgacagaca	ssc-mir-215	21	tgacctatgaattgacagaca	1	mmmmmmMmmmmmmmmmmmmmm
3335418_x438	ttcgcagtggctaagttctg	ssc-mir-27b	20	ttcacagtggctaagttctg	1	mmmMmmmmmmmmmmmmmmmm
3335856_x438	tagcagcacgtaaatattggc	ssc-mir-16-2	21	tagcagcacgtaaatattggc	0	mmmmmmmmmmmmmmmmmmmmm
3335856_x438	tagcagcacgtaaatattggc	ssc-mir-16-1	21	tagcagcacgtaaatattggc	0	mmmmmmmmmmmmmmmmmmmmm
3336294_x438	tgtaaacatcctcgactggaaga	ssc-mir-30a	23	tgtaaacatcctcgactggaagc	1	mmmmmmmmmmmmmmmmmmmmmmM
3337168_x435	ttcacagtggctaagttctgt	ssc-mir-27b	21	ttcacagtggctaagttctgc	1	mmmmmmmmmmmmmmmmmmmmM
3338036_x432	taaagaattctccttttgggct	ssc-mir-186	22	caaagaattctccttttgggct	1	Mmmmmmmmmmmmmmmmmmmmmm
3338468_x432	caagggaatcccaaaagcagctg	ssc-mir-191	23	caacggaatcccaaaagcagctg	1	mmmMmmmmmmmmmmmmmmmmmmm
3338900_x430	tatcttatcagactgatgttgac	ssc-mir-21	23	tagcttatcagactgatgttgac	1	mmMmmmmmmmmmmmmmmmmmmmm
3339757_x427	ccctgtagatccgaatttgtgt	ssc-mir-10a	22	ccctgtagatccgaatttgtgt	0	mmmmmmmmmmmmmmmmmmmmmm
3339757_x427	ccctgtagatccgaatttgtgt	ssc-mir-10b	22	ccctgtagaaccgaatttgtgt	1	mmmmmmmmmMmmmmmmmmmmmm
3340184_x426	tcagtgcatcacagaactttgtt	ssc-mir-148b	23	tcagtgcatcacagaactttgtc	1	mmmmmmmmmmmmmmmmmmmmmmM
3341462_x426	tgagaactgaattccatgggtt	ssc-mir-146a	22	tgagaactgaattccatgggtt	0	mmmmmmmmmmmmmmmmmmmmmm
3341888_x425	caccctgtagatccgaatttgtg	ssc-mir-10a	23	taccctgtagatccgaatttgtg	1	Mmmmmmmmmmmmmmmmmmmmmmm
3342737_x422	ccctatgaattgacagcc	ssc-mir-192	18	acctatgaattgacagcc	1	Mmmmmmmmmmmmmmmmmm
3343159_x421	tgaggtagtagtttgtacagttt	ssc-let-7g	23	tgaggtagtagtttgtacagttt	0	mmmmmmmmmmmmmmmmmmmmmmm
3343580_x419	tgcacagtggctaagttctg	ssc-mir-27b	20	ttcacagtggctaagttctg	1	mMmmmmmmmmmmmmmmmmmm
3343999_x419	agacctatgaattgacagac	ssc-mir-215	20	tgacctatgaattgacagac	1	Mmmmmmmmmmmmmmmmmmmm
3344418_x418	tcagtgcatcacagaactttgttt	ssc-mir-148b	24	tcagtgcatcacagaactttgtct	1	mmmmmmmmmmmmmmmmmmmmmmMm
3344836_x418	ttcaagtaattcaggatagg	ssc-mir-26a	20	ttcaagtaatccaggatagg	1	mmmmmmmmmmMmmmmmmmmm
3346087_x415	acctatgaattgacagcc	ssc-mir-192	18	acctatgaattgacagcc	0	mmmmmmmmmmmmmmmmmm
3346087_x415	acctatgaattgacagcc	ssc-mir-215	18	acctatgaattgacagac	1	mmmmmmmmmmmmmmmmMm
3346917_x415	cttacctatgaattgacagc	ssc-mir-192	20	ctgacctatgaattgacagc	1	mmMmmmmmmmmmmmmmmmmm
3348569_x411	ctgacctatgaattgacagct	ssc-mir-192	21	ctgacctatgaattgacagcc	1	mmmmmmmmmmmmmmmmmmmmM
3349391_x411	catgacctatgaattgacagac	ssc-mir-215	22	aatgacctatgaattgacagac	1	Mmmmmmmmmmmmmmmmmmmmmm
3349802_x410	tttggcaatggtagaactcac	ssc-mir-182	21	tttggcaatggtagaactcac	0	mmmmmmmmmmmmmmmmmmmmm
3351030_x408	tactagattgtgagctcctgga	ssc-mir-28	22	cactagattgtgagctcctgga	1	Mmmmmmmmmmmmmmmmmmmmmm
3352254_x407	cagcagcacgtaaatattggcg	ssc-mir-16-1	22	tagcagcacgtaaatattggcg	1	Mmmmmmmmmmmmmmmmmmmmmm
3352254_x407	cagcagcacgtaaatattggcg	ssc-mir-16-2	22	tagcagcacgtaaatattggcg	1	Mmmmmmmmmmmmmmmmmmmmmm
3352661_x407	ctgacctatgaattgacagccg	ssc-mir-192	22	ctgacctatgaattgacagcca	1	mmmmmmmmmmmmmmmmmmmmmM
3353068_x405	gcagcattgtacagggctat	ssc-mir-103-2	20	gcagcattgtacagggctat	0	mmmmmmmmmmmmmmmmmmmm
3353068_x405	gcagcattgtacagggctat	ssc-mir-107	20	gcagcattgtacagggctat	0	mmmmmmmmmmmmmmmmmmmm
3353068_x405	gcagcattgtacagggctat	ssc-mir-103-1	20	gcagcattgtacagggctat	0	mmmmmmmmmmmmmmmmmmmm
3353877_x404	taacctatgaattgacagac	ssc-mir-215	20	tgacctatgaattgacagac	1	mMmmmmmmmmmmmmmmmmmm
3354281_x403	taccctgtagaaccgaatttgtgt	ssc-mir-10b	24	taccctgtagaaccgaatttgtgt	0	mmmmmmmmmmmmmmmmmmmmmmmm
3354281_x403	taccctgtagaaccgaatttgtgt	ssc-mir-10a	24	taccctgtagatccgaatttgtgt	1	mmmmmmmmmmmMmmmmmmmmmmmm
3355087_x402	ctgacctatgaattgacagccatt	ssc-mir-192	24	ctgacctatgaattgacagccagt	1	mmmmmmmmmmmmmmmmmmmmmmMm
3355891_x400	agtattacttttggtacgcg	ssc-mir-126	20	attattacttttggtacgcg	1	mMmmmmmmmmmmmmmmmmmm
3356291_x400	tagactgaagctccttgagga	ssc-mir-151	21	tagactgaagctccttgagga	0	mmmmmmmmmmmmmmmmmmmmm
3357491_x399	tgagattaagcactgtagct	ssc-mir-143	20	tgagatgaagcactgtagct	1	mmmmmmMmmmmmmmmmmmmm
3357890_x399	tattgcacttgtcccggcctgttt	ssc-mir-92a-1	24	tattgcacttgtcccggcctgttg	1	mmmmmmmmmmmmmmmmmmmmmmmM
3358289_x399	cgtaaacatccccgactggaagct	ssc-mir-30d	24	tgtaaacatccccgactggaagct	1	Mmmmmmmmmmmmmmmmmmmmmmmm
3358688_x397	ttcaagtaatccaggataggca	ssc-mir-26a	22	ttcaagtaatccaggataggct	1	mmmmmmmmmmmmmmmmmmmmmM
3359085_x396	tgaggtagtaggttgtatagttt	ssc-let-7a-2	23	tgaggtagtaggttgtatagttt	0	mmmmmmmmmmmmmmmmmmmmmmm
3359085_x396	tgaggtagtaggttgtatagttt	ssc-let-7a-1	23	tgaggtagtaggttgtatagttt	0	mmmmmmmmmmmmmmmmmmmmmmm
3359085_x396	tgaggtagtaggttgtatagttt	ssc-let-7c	23	tgaggtagtaggttgtatggttt	1	mmmmmmmmmmmmmmmmmmMmmmm
3359085_x396	tgaggtagtaggttgtatagttt	ssc-let-7f-1	23	tgaggtagtagattgtatagttt	1	mmmmmmmmmmmMmmmmmmmmmmm
3359481_x394	tgaggtagtagattgtatagtta	ssc-let-7f-1	23	tgaggtagtagattgtatagttt	1	mmmmmmmmmmmmmmmmmmmmmmM
3359481_x394	tgaggtagtagattgtatagtta	ssc-let-7f-2	23	tgaggtagtagattgtatagttg	1	mmmmmmmmmmmmmmmmmmmmmmM
3360269_x394	cccataaagtagaaagcactac	ssc-mir-142	22	cccataaagtagaaagcactac	0	mmmmmmmmmmmmmmmmmmmmmm
3360663_x394	tcagtgcactacagaactttgtc	ssc-mir-148a	23	tcagtgcactacagaactttgtc	0	mmmmmmmmmmmmmmmmmmmmmmm
3361057_x392	tagaagcacgtaaatattggcg	ssc-mir-16-2	22	tagcagcacgtaaatattggcg	1	mmmMmmmmmmmmmmmmmmmmmm
3361057_x392	tagaagcacgtaaatattggcg	ssc-mir-16-1	22	tagcagcacgtaaatattggcg	1	mmmMmmmmmmmmmmmmmmmmmm
3361449_x390	ctgacatatgaattgacagcc	ssc-mir-192	21	ctgacctatgaattgacagcc	1	mmmmmMmmmmmmmmmmmmmmm
3361839_x389	gcctatgaattgacagcc	ssc-mir-192	18	acctatgaattgacagcc	1	Mmmmmmmmmmmmmmmmmm
3363006_x388	tgggatgaagcactgtagctcg	ssc-mir-143	22	tgagatgaagcactgtagctcg	1	mmMmmmmmmmmmmmmmmmmmmm
3363394_x388	gaggtagtaggttgcatagtt	ssc-let-7d	21	gaggtagtaggttgcatagtt	0	mmmmmmmmmmmmmmmmmmmmm
3363394_x388	gaggtagtaggttgcatagtt	ssc-let-7a-1	21	gaggtagtaggttgtatagtt	1	mmmmmmmmmmmmmmMmmmmmm
3363394_x388	gaggtagtaggttgcatagtt	ssc-let-7a-2	21	gaggtagtaggttgtatagtt	1	mmmmmmmmmmmmmmMmmmmmm
3364169_x386	ccctgtagaaccgaatttgtga	ssc-mir-10b	22	ccctgtagaaccgaatttgtgt	1	mmmmmmmmmmmmmmmmmmmmmM
3364941_x386	cattattacttttggtacgcga	ssc-mir-126	22	cattattacttttggtacgcgc	1	mmmmmmmmmmmmmmmmmmmmmM
3365327_x385	tggcctatgaattgacagccag	ssc-mir-192	22	tgacctatgaattgacagccag	1	mmMmmmmmmmmmmmmmmmmmmm
3365712_x384	tggctcagttcagcaggaac	ssc-mir-24-1	20	tggctcagttcagcaggaac	0	mmmmmmmmmmmmmmmmmmmm
3365712_x384	tggctcagttcagcaggaac	ssc-mir-24-2	20	tggctcagttcagcaggaac	0	mmmmmmmmmmmmmmmmmmmm
3366478_x381	taggttatcagactgatgttga	ssc-mir-21	22	tagcttatcagactgatgttga	1	mmmMmmmmmmmmmmmmmmmmmm
3367619_x378	tggcctatgaattgacagac	ssc-mir-215	20	tgacctatgaattgacagac	1	mmMmmmmmmmmmmmmmmmmm
3367997_x377	tgtaaacatcctacactctcagc	ssc-mir-30c-1	23	tgtaaacatcctacactctcagc	0	mmmmmmmmmmmmmmmmmmmmmmm
3367997_x377	tgtaaacatcctacactctcagc	ssc-mir-30c-2	23	tgtaaacatcctacactctcagc	0	mmmmmmmmmmmmmmmmmmmmmmm
3369127_x375	tcagtgcactacagcactttgt	ssc-mir-148a	22	tcagtgcactacagaactttgt	1	mmmmmmmmmmmmmmMmmmmmmm
3369502_x374	tgtcaacatccttgactggaagct	ssc-mir-30e	24	tgtaaacatccttgactggaagct	1	mmmMmmmmmmmmmmmmmmmmmmmm
3370620_x371	tgacctatgaattgacagccatt	ssc-mir-192	23	tgacctatgaattgacagccagt	1	mmmmmmmmmmmmmmmmmmmmmMm
3370991_x370	tcactgcactacagaactttgt	ssc-mir-148a	22	tcagtgcactacagaactttgt	1	mmmMmmmmmmmmmmmmmmmmmm
3371730_x369	tcggatccgtctgagcttgg	ssc-mir-127	20	tcggatccgtctgagcttgg	0	mmmmmmmmmmmmmmmmmmmm
3372099_x369	ttcgagtaatccaggataggct	ssc-mir-26a	22	ttcaagtaatccaggataggct	1	mmmMmmmmmmmmmmmmmmmmmm
3372468_x366	tagcttatcagactgatgttgacc	ssc-mir-21	24	tagcttatcagactgatgttgact	1	mmmmmmmmmmmmmmmmmmmmmmmM
3372834_x366	taatactgtctggtaatgcc	ssc-mir-429	20	taatactgtctggtaatgcc	0	mmmmmmmmmmmmmmmmmmmm
3373931_x365	tgtaacagcaactccatgtggaaa	ssc-mir-194a	24	tgtaacagcaactccatgtggaag	1	mmmmmmmmmmmmmmmmmmmmmmmM
3374296_x365	tatcttatcagactgatgttgact	ssc-mir-21	24	tagcttatcagactgatgttgact	1	mmMmmmmmmmmmmmmmmmmmmmmm
3374661_x364	taccctgtagatccgaatttgtgg	ssc-mir-10a	24	taccctgtagatccgaatttgtgt	1	mmmmmmmmmmmmmmmmmmmmmmmM
3375388_x363	tccctgtcctccaggagctc	ssc-mir-339-1	20	tccctgtcctccaggagctc	0	mmmmmmmmmmmmmmmmmmmm
3375388_x363	tccctgtcctccaggagctc	ssc-mir-339-2	20	tccctgtcctccaggagctc	0	mmmmmmmmmmmmmmmmmmmm
3375388_x363	tccctgtcctccaggagctc	ssc-mir-4334	20	tccctgtcctccaggagctc	0	mmmmmmmmmmmmmmmmmmmm
3376114_x363	cttatcaggttgtattgtaatt	ssc-mir-374a	22	cttatcaggttgtattgtaatt	0	mmmmmmmmmmmmmmmmmmmmmm
3376838_x360	tgatctatgaattgacagccag	ssc-mir-192	22	tgacctatgaattgacagccag	1	mmmMmmmmmmmmmmmmmmmmmm
3377198_x360	tgacctatgcattgacagcc	ssc-mir-192	20	tgacctatgaattgacagcc	1	mmmmmmmmmMmmmmmmmmmm
3377558_x359	tgacctatgaatagacagaca	ssc-mir-215	21	tgacctatgaattgacagaca	1	mmmmmmmmmmmmMmmmmmmmm
3377917_x356	tgagatgcagcactgtagctc	ssc-mir-143	21	tgagatgaagcactgtagctc	1	mmmmmmmMmmmmmmmmmmmmm
3378273_x356	agcttatcagactgatgttgact	ssc-mir-21	23	agcttatcagactgatgttgact	0	mmmmmmmmmmmmmmmmmmmmmmm
3378629_x356	tctgtcatttctgtaggcc	ssc-mir-215	19	tctgtcatttctgtaggcc	0	mmmmmmmmmmmmmmmmmmm
3378985_x355	ctgacctatgcattgacagcca	ssc-mir-192	22	ctgacctatgaattgacagcca	1	mmmmmmmmmmMmmmmmmmmmmm
3380045_x352	gctacattgtctgctgggttt	ssc-mir-221	21	gctacattgtctgctgggttt	0	mmmmmmmmmmmmmmmmmmmmm
3380749_x352	attgcacttgtcccggcctgt	ssc-mir-92a-1	21	attgcacttgtcccggcctgt	0	mmmmmmmmmmmmmmmmmmmmm
3380749_x352	attgcacttgtcccggcctgt	ssc-mir-92a-2	21	attgcacttgtcccggcctgt	0	mmmmmmmmmmmmmmmmmmmmm
3381803_x350	ccctgtagatccgaatttgtgg	ssc-mir-10a	22	ccctgtagatccgaatttgtgt	1	mmmmmmmmmmmmmmmmmmmmmM
3382852_x349	cccctgtagatccgaatttgt	ssc-mir-10a	21	accctgtagatccgaatttgt	1	Mmmmmmmmmmmmmmmmmmmmm
3383201_x348	tgtcaacatcctcgactggaagct	ssc-mir-30a	24	tgtaaacatcctcgactggaagct	1	mmmMmmmmmmmmmmmmmmmmmmmm
3383897_x348	tgagatgaagcactgtaact	ssc-mir-143	20	tgagatgaagcactgtagct	1	mmmmmmmmmmmmmmmmmMmm
3384245_x348	ttgggcaatggtagaactcacact	ssc-mir-182	24	tttggcaatggtagaactcacact	1	mmMmmmmmmmmmmmmmmmmmmmmm
3384941_x348	tagcagcacgtaaatattggcgt	ssc-mir-16-2	23	tagcagcacgtaaatattggcgt	0	mmmmmmmmmmmmmmmmmmmmmmm
3384941_x348	tagcagcacgtaaatattggcgt	ssc-mir-16-1	23	tagcagcacgtaaatattggcgt	0	mmmmmmmmmmmmmmmmmmmmmmm
3385289_x348	ttagtgcactacagaactttgt	ssc-mir-148a	22	tcagtgcactacagaactttgt	1	mMmmmmmmmmmmmmmmmmmmmm
3385637_x347	tgaggtagtaggttgtatagtta	ssc-let-7a-2	23	tgaggtagtaggttgtatagttt	1	mmmmmmmmmmmmmmmmmmmmmmM
3385637_x347	tgaggtagtaggttgtatagtta	ssc-let-7a-1	23	tgaggtagtaggttgtatagttt	1	mmmmmmmmmmmmmmmmmmmmmmM
3386331_x347	tgacctatgaattgacagacg	ssc-mir-215	21	tgacctatgaattgacagaca	1	mmmmmmmmmmmmmmmmmmmmM
3386678_x347	tacattcaacgctgtcggtgag	ssc-mir-181a-1	22	aacattcaacgctgtcggtgag	1	Mmmmmmmmmmmmmmmmmmmmmm
3386678_x347	tacattcaacgctgtcggtgag	ssc-mir-181a-2	22	aacattcaacgctgtcggtgag	1	Mmmmmmmmmmmmmmmmmmmmmm
3387025_x347	taccttatcagactgatgttga	ssc-mir-21	22	tagcttatcagactgatgttga	1	mmMmmmmmmmmmmmmmmmmmmm
3387372_x346	ccataaagtagaaagcact	ssc-mir-142	19	ccataaagtagaaagcact	0	mmmmmmmmmmmmmmmmmmm
3388064_x346	cggacctatgaattgacagcca	ssc-mir-192	22	ctgacctatgaattgacagcca	1	mMmmmmmmmmmmmmmmmmmmmm
3388410_x345	accttcaacgctgtcggtgag	ssc-mir-181a-2	21	acattcaacgctgtcggtgag	1	mmMmmmmmmmmmmmmmmmmmm
3388410_x345	accttcaacgctgtcggtgag	ssc-mir-181a-1	21	acattcaacgctgtcggtgag	1	mmMmmmmmmmmmmmmmmmmmm
3389444_x344	atgacacgatcactcccgttg	ssc-mir-425	21	atgacacgatcactcccgttg	0	mmmmmmmmmmmmmmmmmmmmm
3389788_x343	actatgaattgacagcca	ssc-mir-192	18	cctatgaattgacagcca	1	Mmmmmmmmmmmmmmmmmm
3390473_x342	tgatctatgaattgacagcc	ssc-mir-192	20	tgacctatgaattgacagcc	1	mmmMmmmmmmmmmmmmmmmm
3390815_x341	tcggtgcactacagaactttgt	ssc-mir-148a	22	tcagtgcactacagaactttgt	1	mmMmmmmmmmmmmmmmmmmmmm
3392179_x341	tgacctatgaattgaaagcc	ssc-mir-192	20	tgacctatgaattgacagcc	1	mmmmmmmmmmmmmmmMmmmm
3392520_x340	tgagatgaagaactgtagctc	ssc-mir-143	21	tgagatgaagcactgtagctc	1	mmmmmmmmmmMmmmmmmmmmm
3392860_x340	tgacctatgaattgaccga	ssc-mir-215	19	tgacctatgaattgacaga	1	mmmmmmmmmmmmmmmmMmm
3393877_x338	tgccctatgaattgacaga	ssc-mir-215	19	tgacctatgaattgacaga	1	mmMmmmmmmmmmmmmmmmm
3394215_x337	acattcattgctgtcggtggg	ssc-mir-181b-1	21	acattcattgctgtcggtggg	0	mmmmmmmmmmmmmmmmmmmmm
3394215_x337	acattcattgctgtcggtggg	ssc-mir-181b-2	21	acattcattgctgtcggtggg	0	mmmmmmmmmmmmmmmmmmmmm
3394215_x337	acattcattgctgtcggtggg	ssc-mir-181d	21	acattcattgttgtcggtggg	1	mmmmmmmmmmMmmmmmmmmmm
3395556_x333	tggaaacatccccgactggaagct	ssc-mir-30d	24	tgtaaacatccccgactggaagct	1	mmMmmmmmmmmmmmmmmmmmmmmm
3395889_x332	acccgtagatccgaacttgtga	ssc-mir-100	22	acccgtagatccgaacttgtgc	1	mmmmmmmmmmmmmmmmmmmmmM
3396552_x330	taaagtgcttatagtgcaggtag	ssc-mir-20a	23	taaagtgcttatagtgcaggtag	0	mmmmmmmmmmmmmmmmmmmmmmm
3396882_x330	tttggtccccttcaaccagctgt	ssc-mir-133a-2	23	tttggtccccttcaaccagctgt	0	mmmmmmmmmmmmmmmmmmmmmmm
3396882_x330	tttggtccccttcaaccagctgt	ssc-mir-133a-1	23	tttggtccccttcaaccagctgt	0	mmmmmmmmmmmmmmmmmmmmmmm
3396882_x330	tttggtccccttcaaccagctgt	ssc-mir-133b	23	tttggtccccttcaaccagctat	1	mmmmmmmmmmmmmmmmmmmmmMm
3397212_x328	tgtcctatgaattgacagaca	ssc-mir-215	21	tgacctatgaattgacagaca	1	mmMmmmmmmmmmmmmmmmmmm
3397868_x326	tgcaagtaatccaggataggct	ssc-mir-26a	22	ttcaagtaatccaggataggct	1	mMmmmmmmmmmmmmmmmmmmmm
3398519_x324	tagcttatcagactgctgttga	ssc-mir-21	22	tagcttatcagactgatgttga	1	mmmmmmmmmmmmmmmMmmmmmm
3399166_x322	tgtgcaaatccatgcaaaactga	ssc-mir-19b-1	23	tgtgcaaatccatgcaaaactga	0	mmmmmmmmmmmmmmmmmmmmmmm
3399166_x322	tgtgcaaatccatgcaaaactga	ssc-mir-19b-2	23	tgtgcaaatccatgcaaaactga	0	mmmmmmmmmmmmmmmmmmmmmmm
3399166_x322	tgtgcaaatccatgcaaaactga	ssc-mir-19a	23	tgtgcaaatctatgcaaaactga	1	mmmmmmmmmmMmmmmmmmmmmmm
3400452_x320	ggtagtagtttgtacagtt	ssc-let-7g	19	ggtagtagtttgtacagtt	0	mmmmmmmmmmmmmmmmmmm
3400772_x319	aagaattctccttttgggct	ssc-mir-186	20	aagaattctccttttgggct	0	mmmmmmmmmmmmmmmmmmmm
3401091_x319	ctagactgaagctccttgaggaa	ssc-mir-151	23	ctagactgaagctccttgaggac	1	mmmmmmmmmmmmmmmmmmmmmmM
3401410_x318	cctggacttggagtcagaagg	ssc-mir-378-2	21	actggacttggagtcagaagg	1	Mmmmmmmmmmmmmmmmmmmmm
3401410_x318	cctggacttggagtcagaagg	ssc-mir-378-1	21	actggacttggagtcagaagg	1	Mmmmmmmmmmmmmmmmmmmmm
3401728_x318	tgacctatgaattgacagccaat	ssc-mir-215	23	tgacctatgaattgacagacaat	1	mmmmmmmmmmmmmmmmmmMmmmm
3401728_x318	tgacctatgaattgacagccaat	ssc-mir-192	23	tgacctatgaattgacagccagt	1	mmmmmmmmmmmmmmmmmmmmmMm
3402046_x318	ttacctatgaattgacagc	ssc-mir-192	19	tgacctatgaattgacagc	1	mMmmmmmmmmmmmmmmmmm
3402364_x317	tgccctatgaattgacagc	ssc-mir-192	19	tgacctatgaattgacagc	1	mmMmmmmmmmmmmmmmmmm
3403315_x316	ctggacttggagtcagaag	ssc-mir-378-2	19	ctggacttggagtcagaag	0	mmmmmmmmmmmmmmmmmmm
3403315_x316	ctggacttggagtcagaag	ssc-mir-378-1	19	ctggacttggagtcagaag	0	mmmmmmmmmmmmmmmmmmm
3403631_x315	tgtaacagcaactccatgtggat	ssc-mir-194a	23	tgtaacagcaactccatgtggaa	1	mmmmmmmmmmmmmmmmmmmmmmM
3404261_x315	ttcacagtggctacgttctg	ssc-mir-27b	20	ttcacagtggctaagttctg	1	mmmmmmmmmmmmmMmmmmmm
3405206_x313	tactctgtagatccgaatttgtg	ssc-mir-10a	23	taccctgtagatccgaatttgtg	1	mmmMmmmmmmmmmmmmmmmmmmm
3405519_x312	aaagctgggttgagagggcga	ssc-mir-320	21	aaagctgggttgagagggcga	0	mmmmmmmmmmmmmmmmmmmmm
3405831_x312	tataaagtagaaagcactact	ssc-mir-142	21	cataaagtagaaagcactact	1	Mmmmmmmmmmmmmmmmmmmmm
3406143_x311	gcagcattgtacagggctatgt	ssc-mir-103-1	22	gcagcattgtacagggctatga	1	mmmmmmmmmmmmmmmmmmmmmM
3406143_x311	gcagcattgtacagggctatgt	ssc-mir-103-2	22	gcagcattgtacagggctatga	1	mmmmmmmmmmmmmmmmmmmmmM
3406454_x311	tatggcactggtagaattcactg	ssc-mir-183	23	tatggcactggtagaattcactg	0	mmmmmmmmmmmmmmmmmmmmmmm
3406765_x311	gaggtagtaggttgtatagtt	ssc-let-7a-1	21	gaggtagtaggttgtatagtt	0	mmmmmmmmmmmmmmmmmmmmm
3406765_x311	gaggtagtaggttgtatagtt	ssc-let-7a-2	21	gaggtagtaggttgtatagtt	0	mmmmmmmmmmmmmmmmmmmmm
3406765_x311	gaggtagtaggttgtatagtt	ssc-let-7c	21	gaggtagtaggttgtatggtt	1	mmmmmmmmmmmmmmmmmMmmm
3406765_x311	gaggtagtaggttgtatagtt	ssc-let-7d	21	gaggtagtaggttgcatagtt	1	mmmmmmmmmmmmmmMmmmmmm
3406765_x311	gaggtagtaggttgtatagtt	ssc-let-7e	21	gaggtaggaggttgtatagtt	1	mmmmmmmMmmmmmmmmmmmmm
3406765_x311	gaggtagtaggttgtatagtt	ssc-let-7f-1	21	gaggtagtagattgtatagtt	1	mmmmmmmmmmMmmmmmmmmmm
3406765_x311	gaggtagtaggttgtatagtt	ssc-let-7f-2	21	gaggtagtagattgtatagtt	1	mmmmmmmmmmMmmmmmmmmmm
3407386_x309	ttggtccccttcaaccagctgt	ssc-mir-133a-1	22	ttggtccccttcaaccagctgt	0	mmmmmmmmmmmmmmmmmmmmmm
3407386_x309	ttggtccccttcaaccagctgt	ssc-mir-133a-2	22	ttggtccccttcaaccagctgt	0	mmmmmmmmmmmmmmmmmmmmmm
3407386_x309	ttggtccccttcaaccagctgt	ssc-mir-133b	22	ttggtccccttcaaccagctat	1	mmmmmmmmmmmmmmmmmmmmMm
3407695_x307	tgaggtagtagtttgtacagtta	ssc-let-7g	23	tgaggtagtagtttgtacagttt	1	mmmmmmmmmmmmmmmmmmmmmmM
3408002_x307	gaggtagtagattgtatagtt	ssc-let-7f-1	21	gaggtagtagattgtatagtt	0	mmmmmmmmmmmmmmmmmmmmm
3408002_x307	gaggtagtagattgtatagtt	ssc-let-7f-2	21	gaggtagtagattgtatagtt	0	mmmmmmmmmmmmmmmmmmmmm
3408002_x307	gaggtagtagattgtatagtt	ssc-let-7a-1	21	gaggtagtaggttgtatagtt	1	mmmmmmmmmmMmmmmmmmmmm
3408002_x307	gaggtagtagattgtatagtt	ssc-let-7a-2	21	gaggtagtaggttgtatagtt	1	mmmmmmmmmmMmmmmmmmmmm
3408921_x306	agctgccagttgcagaactgt	ssc-mir-22	21	agctgccagttgaagaactgt	1	mmmmmmmmmmmmMmmmmmmmm
3409227_x306	tccctgagaccctaacttgtgaa	ssc-mir-125b-1	23	tccctgagaccctaacttgtgat	1	mmmmmmmmmmmmmmmmmmmmmmM
3409227_x306	tccctgagaccctaacttgtgaa	ssc-mir-125b-2	23	tccctgagaccctaacttgtgag	1	mmmmmmmmmmmmmmmmmmmmmmM
3409533_x306	acattcaacgctgtcggtga	ssc-mir-181a-2	20	acattcaacgctgtcggtga	0	mmmmmmmmmmmmmmmmmmmm
3409533_x306	acattcaacgctgtcggtga	ssc-mir-181a-1	20	acattcaacgctgtcggtga	0	mmmmmmmmmmmmmmmmmmmm
3410144_x305	taaagtagaaagcactact	ssc-mir-142	19	taaagtagaaagcactact	0	mmmmmmmmmmmmmmmmmmm
3410449_x305	tattgcacttgtcccggcc	ssc-mir-92a-1	19	tattgcacttgtcccggcc	0	mmmmmmmmmmmmmmmmmmm
3410449_x305	tattgcacttgtcccggcc	ssc-mir-92a-2	19	tattgcacttgtcccggcc	0	mmmmmmmmmmmmmmmmmmm
3410449_x305	tattgcacttgtcccggcc	ssc-mir-92b	19	tattgcactcgtcccggcc	1	mmmmmmmmmMmmmmmmmmm
3410754_x304	tggaacagcgactccatgtgga	ssc-mir-194b	22	tgtaacagcgactccatgtgga	1	mmMmmmmmmmmmmmmmmmmmmm
3411058_x304	tgtcctatgaattgacagcca	ssc-mir-192	21	tgacctatgaattgacagcca	1	mmMmmmmmmmmmmmmmmmmmm
3411664_x302	tcctgtactgagctgccccgagt	ssc-mir-486-1	23	tcctgtactgagctgccccgagg	1	mmmmmmmmmmmmmmmmmmmmmmM
3411664_x302	tcctgtactgagctgccccgagt	ssc-mir-486-2	23	tcctgtactgagctgccccgagg	1	mmmmmmmmmmmmmmmmmmmmmmM
3411966_x302	caacgaattctccttttgggct	ssc-mir-186	22	caaagaattctccttttgggct	1	mmmMmmmmmmmmmmmmmmmmmm
3412268_x302	ttcacagtggctaagttccgc	ssc-mir-27a	21	ttcacagtggctaagttccgc	0	mmmmmmmmmmmmmmmmmmmmm
3412268_x302	ttcacagtggctaagttccgc	ssc-mir-27b	21	ttcacagtggctaagttctgc	1	mmmmmmmmmmmmmmmmmmMmm
3412570_x301	tggaacagcaactccatgtggaa	ssc-mir-194a	23	tgtaacagcaactccatgtggaa	1	mmMmmmmmmmmmmmmmmmmmmmm
3412871_x301	tgacctatgaattgaaagccag	ssc-mir-192	22	tgacctatgaattgacagccag	1	mmmmmmmmmmmmmmmMmmmmmm
3414071_x299	acattcattgctgtcggtgggtt	ssc-mir-181b-1	23	acattcattgctgtcggtgggtt	0	mmmmmmmmmmmmmmmmmmmmmmm
3414071_x299	acattcattgctgtcggtgggtt	ssc-mir-181b-2	23	acattcattgctgtcggtgggtt	0	mmmmmmmmmmmmmmmmmmmmmmm
3414071_x299	acattcattgctgtcggtgggtt	ssc-mir-181d	23	acattcattgttgtcggtgggtt	1	mmmmmmmmmmMmmmmmmmmmmmm
3414370_x299	atctgccagttgaagaactgt	ssc-mir-22	21	agctgccagttgaagaactgt	1	mMmmmmmmmmmmmmmmmmmmm
3414967_x298	tgtaaacatccccgactggaaga	ssc-mir-30d	23	tgtaaacatccccgactggaagc	1	mmmmmmmmmmmmmmmmmmmmmmM
3415265_x298	tcggatccgtctgagcttggc	ssc-mir-127	21	tcggatccgtctgagcttggc	0	mmmmmmmmmmmmmmmmmmmmm
3415563_x297	tatggcactggtagaattcact	ssc-mir-183	22	tatggcactggtagaattcact	0	mmmmmmmmmmmmmmmmmmmmmm
3415860_x297	cattcaacgctgtcggtgag	ssc-mir-181a-2	20	cattcaacgctgtcggtgag	0	mmmmmmmmmmmmmmmmmmmm
3415860_x297	cattcaacgctgtcggtgag	ssc-mir-181a-1	20	cattcaacgctgtcggtgag	0	mmmmmmmmmmmmmmmmmmmm
3416454_x297	gagatgaagcactgtagc	ssc-mir-143	18	gagatgaagcactgtagc	0	mmmmmmmmmmmmmmmmmm
3416751_x296	cttggcaatggtagaactcacact	ssc-mir-182	24	tttggcaatggtagaactcacact	1	Mmmmmmmmmmmmmmmmmmmmmmmm
3417639_x296	acccgtagaaccgaccttgcg	ssc-mir-99b	21	acccgtagaaccgaccttgcg	0	mmmmmmmmmmmmmmmmmmmmm
3417935_x295	ccctatgaattgacagaca	ssc-mir-215	19	acctatgaattgacagaca	1	Mmmmmmmmmmmmmmmmmmm
3419110_x293	acattcaacgctgtcggtgaga	ssc-mir-181a-1	22	acattcaacgctgtcggtgagt	1	mmmmmmmmmmmmmmmmmmmmmM
3419110_x293	acattcaacgctgtcggtgaga	ssc-mir-181a-2	22	acattcaacgctgtcggtgagt	1	mmmmmmmmmmmmmmmmmmmmmM
3419403_x291	tagcagcacatcatggtttaca	ssc-mir-15b	22	tagcagcacatcatggtttaca	0	mmmmmmmmmmmmmmmmmmmmmm
3420273_x289	cctatgaattgacagccaga	ssc-mir-192	20	cctatgaattgacagccagt	1	mmmmmmmmmmmmmmmmmmmM
3420562_x289	ttcaagtaatccaggataggcg	ssc-mir-26a	22	ttcaagtaatccaggataggct	1	mmmmmmmmmmmmmmmmmmmmmM
3420851_x288	tgacctatgaattgacagccg	ssc-mir-192	21	tgacctatgaattgacagcca	1	mmmmmmmmmmmmmmmmmmmmM
3421139_x287	cgtaacagcgactccatgtgga	ssc-mir-194b	22	tgtaacagcgactccatgtgga	1	Mmmmmmmmmmmmmmmmmmmmmm
3422000_x286	tggaacagcgactccatgtggact	ssc-mir-194b	24	tgtaacagcgactccatgtggact	1	mmMmmmmmmmmmmmmmmmmmmmmm
3422286_x285	gagatgaagcactgtagctt	ssc-mir-143	20	gagatgaagcactgtagctc	1	mmmmmmmmmmmmmmmmmmmM
3423424_x283	ttgggcaatggtagaactcaca	ssc-mir-182	22	tttggcaatggtagaactcaca	1	mmMmmmmmmmmmmmmmmmmmmm
3423990_x282	ctgacctatgaattgacagccaat	ssc-mir-192	24	ctgacctatgaattgacagccagt	1	mmmmmmmmmmmmmmmmmmmmmmMm
3424554_x282	ccctgtagatccgaatttg	ssc-mir-10a	19	ccctgtagatccgaatttg	0	mmmmmmmmmmmmmmmmmmm
3424554_x282	ccctgtagatccgaatttg	ssc-mir-10b	19	ccctgtagaaccgaatttg	1	mmmmmmmmmMmmmmmmmmm
3424836_x281	tgtaaacatccttgactggaag	ssc-mir-30e	22	tgtaaacatccttgactggaag	0	mmmmmmmmmmmmmmmmmmmmmm
3424836_x281	tgtaaacatccttgactggaag	ssc-mir-30a	22	tgtaaacatcctcgactggaag	1	mmmmmmmmmmmmMmmmmmmmmm
3425117_x280	tgaggggcagagagcgagact	ssc-mir-423	21	tgaggggcagagagcgagact	0	mmmmmmmmmmmmmmmmmmmmm
3425677_x280	ggtagtagtttgtgctgtt	ssc-let-7i	19	ggtagtagtttgtgctgtt	0	mmmmmmmmmmmmmmmmmmm
3425957_x279	taacttatcagactgatgttga	ssc-mir-21	22	tagcttatcagactgatgttga	1	mmMmmmmmmmmmmmmmmmmmmm
3426792_x277	tgacatatgaattgacagcc	ssc-mir-192	20	tgacctatgaattgacagcc	1	mmmmMmmmmmmmmmmmmmmm
3427346_x277	taatactgtctggtaatgcca	ssc-mir-429	21	taatactgtctggtaatgccg	1	mmmmmmmmmmmmmmmmmmmmM
3427623_x276	tagcagcacataatggtttgt	ssc-mir-15a	21	tagcagcacataatggtttgt	0	mmmmmmmmmmmmmmmmmmmmm
3427899_x276	tgacctatgaattgaccgcca	ssc-mir-192	21	tgacctatgaattgacagcca	1	mmmmmmmmmmmmmmmmMmmmm
3428727_x275	catgacctatgaattgacagaca	ssc-mir-215	23	aatgacctatgaattgacagaca	1	Mmmmmmmmmmmmmmmmmmmmmmm
3429276_x274	taccctgtagatccgaattt	ssc-mir-10a	20	taccctgtagatccgaattt	0	mmmmmmmmmmmmmmmmmmmm
3429276_x274	taccctgtagatccgaattt	ssc-mir-10b	20	taccctgtagaaccgaattt	1	mmmmmmmmmmmMmmmmmmmm
3429550_x274	tgacctatgaattgccagccag	ssc-mir-192	22	tgacctatgaattgacagccag	1	mmmmmmmmmmmmmmMmmmmmmm
3431459_x271	tgaggtagtagattgtatagttt	ssc-let-7f-1	23	tgaggtagtagattgtatagttt	0	mmmmmmmmmmmmmmmmmmmmmmm
3431459_x271	tgaggtagtagattgtatagttt	ssc-let-7f-2	23	tgaggtagtagattgtatagttg	1	mmmmmmmmmmmmmmmmmmmmmmM
3431459_x271	tgaggtagtagattgtatagttt	ssc-let-7a-1	23	tgaggtagtaggttgtatagttt	1	mmmmmmmmmmmMmmmmmmmmmmm
3431459_x271	tgaggtagtagattgtatagttt	ssc-let-7a-2	23	tgaggtagtaggttgtatagttt	1	mmmmmmmmmmmMmmmmmmmmmmm
3432001_x270	tctgtgcactacagaactttgt	ssc-mir-148a	22	tcagtgcactacagaactttgt	1	mmMmmmmmmmmmmmmmmmmmmm
3432271_x270	tgtgatgaagcactgtagctcg	ssc-mir-143	22	tgagatgaagcactgtagctcg	1	mmMmmmmmmmmmmmmmmmmmmm
3432541_x270	agcagcacgtaaatattggcg	ssc-mir-16-1	21	agcagcacgtaaatattggcg	0	mmmmmmmmmmmmmmmmmmmmm
3432541_x270	agcagcacgtaaatattggcg	ssc-mir-16-2	21	agcagcacgtaaatattggcg	0	mmmmmmmmmmmmmmmmmmmmm
3432811_x270	taacctgtagatccgaatttgt	ssc-mir-10a	22	taccctgtagatccgaatttgt	1	mmMmmmmmmmmmmmmmmmmmmm
3433081_x270	tcagtgcactacagaact	ssc-mir-148a	18	tcagtgcactacagaact	0	mmmmmmmmmmmmmmmmmm
3433351_x269	cgacctatgaattgacagac	ssc-mir-215	20	tgacctatgaattgacagac	1	Mmmmmmmmmmmmmmmmmmmm
3433620_x269	agctgccagttgacgaactgt	ssc-mir-22	21	agctgccagttgaagaactgt	1	mmmmmmmmmmmmmMmmmmmmm
3433889_x269	tcagtgcactccagaactttgt	ssc-mir-148a	22	tcagtgcactacagaactttgt	1	mmmmmmmmmmMmmmmmmmmmmm
3434694_x266	tacagtactgtgataactgaaa	ssc-mir-101-1	22	tacagtactgtgataactgaag	1	mmmmmmmmmmmmmmmmmmmmmM
3434694_x266	tacagtactgtgataactgaaa	ssc-mir-101-2	22	tacagtactgtgataactgaag	1	mmmmmmmmmmmmmmmmmmmmmM
3435226_x266	tgacctatggattgacagaca	ssc-mir-215	21	tgacctatgaattgacagaca	1	mmmmmmmmmMmmmmmmmmmmm
3435492_x265	cacgctcatgcacacacccaca	ssc-mir-574	22	cacgctcatgcacacacccaca	0	mmmmmmmmmmmmmmmmmmmmmm
3436022_x264	ctgacctatgaattgacagccaga	ssc-mir-192	24	ctgacctatgaattgacagccagt	1	mmmmmmmmmmmmmmmmmmmmmmmM
3436286_x264	tttaacagcgactccatgtggac	ssc-mir-194b	23	tgtaacagcgactccatgtggac	1	mMmmmmmmmmmmmmmmmmmmmmm
3436813_x263	ctttcagtcggatgtttacagc	ssc-mir-30e	22	ctttcagtcggatgtttacagc	0	mmmmmmmmmmmmmmmmmmmmmm
3436813_x263	ctttcagtcggatgtttacagc	ssc-mir-30a	22	ctttcagtcggatgtttgcagc	1	mmmmmmmmmmmmmmmmmMmmmm
3437076_x262	tgaggggcagagagcgagacttt	ssc-mir-423	23	tgaggggcagagagcgagacttt	0	mmmmmmmmmmmmmmmmmmmmmmm
3437599_x261	tagactgaagctccttgagg	ssc-mir-151	20	tagactgaagctccttgagg	0	mmmmmmmmmmmmmmmmmmmm
3437860_x261	ctagactgaagctccttgaggt	ssc-mir-151	22	ctagactgaagctccttgagga	1	mmmmmmmmmmmmmmmmmmmmmM
3438121_x261	ttacctatgaattgacagccag	ssc-mir-192	22	tgacctatgaattgacagccag	1	mMmmmmmmmmmmmmmmmmmmmm
3438642_x259	gagatgaagcactgtagctcgt	ssc-mir-143	22	gagatgaagcactgtagctcgg	1	mmmmmmmmmmmmmmmmmmmmmM
3438901_x259	cgtaacagcaactccatgtggaa	ssc-mir-194a	23	tgtaacagcaactccatgtggaa	1	Mmmmmmmmmmmmmmmmmmmmmmm
3439678_x257	tcacattgccagggatttcc	ssc-mir-23a	20	tcacattgccagggatttcc	0	mmmmmmmmmmmmmmmmmmmm
3439678_x257	tcacattgccagggatttcc	ssc-mir-23b	20	tcacattgccagggattacc	1	mmmmmmmmmmmmmmmmmMmm
3439935_x257	cgtaacagcgactccatgtggact	ssc-mir-194b	24	tgtaacagcgactccatgtggact	1	Mmmmmmmmmmmmmmmmmmmmmmmm
3440448_x256	tgagatgaagcactgtacctc	ssc-mir-143	21	tgagatgaagcactgtagctc	1	mmmmmmmmmmmmmmmmmMmmm
3440704_x256	ttcacagtggctaagttc	ssc-mir-27b	18	ttcacagtggctaagttc	0	mmmmmmmmmmmmmmmmmm
3440704_x256	ttcacagtggctaagttc	ssc-mir-27a	18	ttcacagtggctaagttc	0	mmmmmmmmmmmmmmmmmm
3441471_x255	ctagattgtgagctcctgga	ssc-mir-28	20	ctagattgtgagctcctgga	0	mmmmmmmmmmmmmmmmmmmm
3441981_x254	tagattatcagactgatgttg	ssc-mir-21	21	tagcttatcagactgatgttg	1	mmmMmmmmmmmmmmmmmmmmm
3442235_x254	ccagtagtctgcacattggtta	ssc-mir-199a-1	22	acagtagtctgcacattggtta	1	Mmmmmmmmmmmmmmmmmmmmmm
3442235_x254	ccagtagtctgcacattggtta	ssc-mir-199b	22	acagtagtctgcacattggtta	1	Mmmmmmmmmmmmmmmmmmmmmm
3442235_x254	ccagtagtctgcacattggtta	ssc-mir-199a-2	22	acagtagtctgcacattggtta	1	Mmmmmmmmmmmmmmmmmmmmmm
3442489_x254	tgagatggagcactgtagctc	ssc-mir-143	21	tgagatgaagcactgtagctc	1	mmmmmmmMmmmmmmmmmmmmm
3444255_x250	tcacattgccagggattacca	ssc-mir-23b	21	tcacattgccagggattacca	0	mmmmmmmmmmmmmmmmmmmmm
3444255_x250	tcacattgccagggattacca	ssc-mir-23a	21	tcacattgccagggatttcca	1	mmmmmmmmmmmmmmmmmMmmm
3444505_x250	tgtaaacatccccgactggaaa	ssc-mir-30d	22	tgtaaacatccccgactggaag	1	mmmmmmmmmmmmmmmmmmmmmM
3444755_x250	gcctatgaattgacagaca	ssc-mir-215	19	acctatgaattgacagaca	1	Mmmmmmmmmmmmmmmmmmm
3445005_x249	aagggaatcccaaaagcagctg	ssc-mir-191	22	aacggaatcccaaaagcagctg	1	mmMmmmmmmmmmmmmmmmmmmm
3445254_x249	ttcaagtaacccaggataggct	ssc-mir-26a	22	ttcaagtaatccaggataggct	1	mmmmmmmmmMmmmmmmmmmmmm
3446250_x248	gtacagtactgtgataact	ssc-mir-101-2	19	gtacagtactgtgataact	0	mmmmmmmmmmmmmmmmmmm
3446250_x248	gtacagtactgtgataact	ssc-mir-101-1	19	gtacagtactgtgataact	0	mmmmmmmmmmmmmmmmmmm
3446498_x248	ttttgcaatatgttcctgaat	ssc-mir-450b	21	ttttgcaatatgttcctgaat	0	mmmmmmmmmmmmmmmmmmmmm
3446993_x247	ttacctatgaattgacaga	ssc-mir-215	19	tgacctatgaattgacaga	1	mMmmmmmmmmmmmmmmmmm
3448227_x246	tggctcagttcagcaggaacagt	ssc-mir-24-1	23	tggctcagttcagcaggaacagg	1	mmmmmmmmmmmmmmmmmmmmmmM
3448227_x246	tggctcagttcagcaggaacagt	ssc-mir-24-2	23	tggctcagttcagcaggaacagg	1	mmmmmmmmmmmmmmmmmmmmmmM
3448473_x246	gtaaacatccccgactggaagct	ssc-mir-30d	23	gtaaacatccccgactggaagct	0	mmmmmmmmmmmmmmmmmmmmmmm
3448473_x246	gtaaacatccccgactggaagct	ssc-mir-30a	23	gtaaacatcctcgactggaagct	1	mmmmmmmmmmMmmmmmmmmmmmm
3448964_x244	tccctgagaccctttaacctg	ssc-mir-125a	21	tccctgagaccctttaacctg	0	mmmmmmmmmmmmmmmmmmmmm
3449696_x244	tgacctatgacttgacagccag	ssc-mir-192	22	tgacctatgaattgacagccag	1	mmmmmmmmmmMmmmmmmmmmmm
3449940_x244	tatcagcacgtaaatattggcg	ssc-mir-16-2	22	tagcagcacgtaaatattggcg	1	mmMmmmmmmmmmmmmmmmmmmm
3449940_x244	tatcagcacgtaaatattggcg	ssc-mir-16-1	22	tagcagcacgtaaatattggcg	1	mmMmmmmmmmmmmmmmmmmmmm
3450184_x244	ttcacagtggctaagttctga	ssc-mir-27b	21	ttcacagtggctaagttctgc	1	mmmmmmmmmmmmmmmmmmmmM
3451158_x243	taccctgtagatccgaatt	ssc-mir-10a	19	taccctgtagatccgaatt	0	mmmmmmmmmmmmmmmmmmm
3451158_x243	taccctgtagatccgaatt	ssc-mir-10b	19	taccctgtagaaccgaatt	1	mmmmmmmmmmmMmmmmmmm
3451401_x242	tttaacagcaactccatgtgga	ssc-mir-194a	22	tgtaacagcaactccatgtgga	1	mMmmmmmmmmmmmmmmmmmmmm
3451643_x242	aggagctcacagtctattgaga	ssc-mir-28	22	aggagctcacagtctattgagt	1	mmmmmmmmmmmmmmmmmmmmmM
3452127_x242	caaagtgcttacagtgcaggtag	ssc-mir-17	23	caaagtgcttacagtgcaggtag	0	mmmmmmmmmmmmmmmmmmmmmmm
3452127_x242	caaagtgcttacagtgcaggtag	ssc-mir-20b-1	23	caaagtgctcacagtgcaggtag	1	mmmmmmmmmMmmmmmmmmmmmmm
3452127_x242	caaagtgcttacagtgcaggtag	ssc-mir-20b-2	23	caaagtgctcacagtgcaggtag	1	mmmmmmmmmMmmmmmmmmmmmmm
3452127_x242	caaagtgcttacagtgcaggtag	ssc-mir-106a	23	aaaagtgcttacagtgcaggtag	1	Mmmmmmmmmmmmmmmmmmmmmmm
3452369_x242	tgacctatgaattgacagaaa	ssc-mir-215	21	tgacctatgaattgacagaca	1	mmmmmmmmmmmmmmmmmmmMm
3452852_x240	tcggtcatttctgtaggccaat	ssc-mir-215	22	tctgtcatttctgtaggccaat	1	mmMmmmmmmmmmmmmmmmmmmm
3453092_x239	tgtaacagcaactccatgtggaat	ssc-mir-194a	24	tgtaacagcaactccatgtggaag	1	mmmmmmmmmmmmmmmmmmmmmmmM
3453331_x239	tacagtactgtgataactga	ssc-mir-101-1	20	tacagtactgtgataactga	0	mmmmmmmmmmmmmmmmmmmm
3453331_x239	tacagtactgtgataactga	ssc-mir-101-2	20	tacagtactgtgataactga	0	mmmmmmmmmmmmmmmmmmmm
3453570_x239	taccctgtagatccgaatttgta	ssc-mir-10a	23	taccctgtagatccgaatttgtg	1	mmmmmmmmmmmmmmmmmmmmmmM
3454285_x238	tgacctatgaattgacagca	ssc-mir-192	20	tgacctatgaattgacagcc	1	mmmmmmmmmmmmmmmmmmmM
3454523_x238	tcagtagtctgcacattggtt	ssc-mir-199b	21	acagtagtctgcacattggtt	1	Mmmmmmmmmmmmmmmmmmmmm
3454523_x238	tcagtagtctgcacattggtt	ssc-mir-199a-2	21	acagtagtctgcacattggtt	1	Mmmmmmmmmmmmmmmmmmmmm
3454523_x238	tcagtagtctgcacattggtt	ssc-mir-199a-1	21	acagtagtctgcacattggtt	1	Mmmmmmmmmmmmmmmmmmmmm
3455946_x236	aggagctcacagtctattgag	ssc-mir-28	21	aggagctcacagtctattgag	0	mmmmmmmmmmmmmmmmmmmmm
3456418_x235	cattattacttttggtacgca	ssc-mir-126	21	cattattacttttggtacgcg	1	mmmmmmmmmmmmmmmmmmmmM
3456653_x235	gaactatgaattgacagcca	ssc-mir-192	20	gacctatgaattgacagcca	1	mmMmmmmmmmmmmmmmmmmm
3457358_x235	catgccttgagtgtaggaccgt	ssc-mir-532	22	catgccttgagtgtaggaccgt	0	mmmmmmmmmmmmmmmmmmmmmm
3457827_x234	ggacctatgaattgacagcca	ssc-mir-192	21	tgacctatgaattgacagcca	1	Mmmmmmmmmmmmmmmmmmmmm
3459231_x234	tgaggtagtaagttgtattgt	ssc-mir-98	21	tgaggtagtaagttgtattgt	0	mmmmmmmmmmmmmmmmmmmmm
3459465_x234	aaccgttaccattactgagttt	ssc-mir-451	22	aaccgttaccattactgagttt	0	mmmmmmmmmmmmmmmmmmmmmm
3459699_x233	tattgcactcgtcccggcctcc	ssc-mir-92b	22	tattgcactcgtcccggcctcc	0	mmmmmmmmmmmmmmmmmmmmmm
3459932_x233	ttgacctatgaattgacagacaa	ssc-mir-215	23	atgacctatgaattgacagacaa	1	Mmmmmmmmmmmmmmmmmmmmmmm
3462015_x231	ctgacctatgaattgacggcc	ssc-mir-192	21	ctgacctatgaattgacagcc	1	mmmmmmmmmmmmmmmmmMmmm
3462706_x229	ttcacagtggctaagttatg	ssc-mir-27b	20	ttcacagtggctaagttctg	1	mmmmmmmmmmmmmmmmmMmm
3463164_x229	cacggaatcccaaaagcagctg	ssc-mir-191	22	aacggaatcccaaaagcagctg	1	Mmmmmmmmmmmmmmmmmmmmmm
3463393_x229	aacagcagtcgatgggctgt	ssc-mir-21	20	aacagcagtcgatgggctgt	0	mmmmmmmmmmmmmmmmmmmm
3463622_x229	taagatgaagcactgtagctc	ssc-mir-143	21	tgagatgaagcactgtagctc	1	mMmmmmmmmmmmmmmmmmmmm
3464080_x228	cagcttatcagactgatgttg	ssc-mir-21	21	tagcttatcagactgatgttg	1	Mmmmmmmmmmmmmmmmmmmmm
3465217_x227	cgtaccgtgagtaataatgcg	ssc-mir-126	21	cgtaccgtgagtaataatgcg	0	mmmmmmmmmmmmmmmmmmmmm
3465444_x226	cagtagtctgcacattggt	ssc-mir-199b	19	cagtagtctgcacattggt	0	mmmmmmmmmmmmmmmmmmm
3465444_x226	cagtagtctgcacattggt	ssc-mir-199a-1	19	cagtagtctgcacattggt	0	mmmmmmmmmmmmmmmmmmm
3465444_x226	cagtagtctgcacattggt	ssc-mir-199a-2	19	cagtagtctgcacattggt	0	mmmmmmmmmmmmmmmmmmm
3465895_x225	gtgtttcctactttatggatg	ssc-mir-142	21	gtgtttcctactttatggatg	0	mmmmmmmmmmmmmmmmmmmmm
3466120_x225	tgtaacagcgactccatgtggat	ssc-mir-194b	23	tgtaacagcgactccatgtggac	1	mmmmmmmmmmmmmmmmmmmmmmM
3466345_x224	accctgtagatccgaatttgtg	ssc-mir-10a	22	accctgtagatccgaatttgtg	0	mmmmmmmmmmmmmmmmmmmmmm
3466345_x224	accctgtagatccgaatttgtg	ssc-mir-10b	22	accctgtagaaccgaatttgtg	1	mmmmmmmmmmMmmmmmmmmmmm
3466569_x224	tgaggtaggaggttgtatagt	ssc-let-7e	21	tgaggtaggaggttgtatagt	0	mmmmmmmmmmmmmmmmmmmmm
3466569_x224	tgaggtaggaggttgtatagt	ssc-let-7a-2	21	tgaggtagtaggttgtatagt	1	mmmmmmmmMmmmmmmmmmmmm
3466569_x224	tgaggtaggaggttgtatagt	ssc-let-7a-1	21	tgaggtagtaggttgtatagt	1	mmmmmmmmMmmmmmmmmmmmm
3467239_x223	ctcacctatgaattgacagcca	ssc-mir-192	22	ctgacctatgaattgacagcca	1	mmMmmmmmmmmmmmmmmmmmmm
3467462_x222	tagcagcacagaaatattggca	ssc-mir-195	22	tagcagcacagaaatattggca	0	mmmmmmmmmmmmmmmmmmmmmm
3468127_x221	aacggaatcccaaaagcagct	ssc-mir-191	21	aacggaatcccaaaagcagct	0	mmmmmmmmmmmmmmmmmmmmm
3468348_x221	gtacagtactgtgataactg	ssc-mir-101-1	20	gtacagtactgtgataactg	0	mmmmmmmmmmmmmmmmmmmm
3468348_x221	gtacagtactgtgataactg	ssc-mir-101-2	20	gtacagtactgtgataactg	0	mmmmmmmmmmmmmmmmmmmm
3468569_x221	tagcctgtagatccgaatttgt	ssc-mir-10a	22	taccctgtagatccgaatttgt	1	mmMmmmmmmmmmmmmmmmmmmm
3469230_x220	cttggcaatggtagaactcaca	ssc-mir-182	22	tttggcaatggtagaactcaca	1	Mmmmmmmmmmmmmmmmmmmmmm
3469450_x219	tcgaggagctcacagtctag	ssc-mir-151	20	tcgaggagctcacagtctag	0	mmmmmmmmmmmmmmmmmmmm
3469669_x219	cccagtgttcagactacctgttc	ssc-mir-199a-1	23	cccagtgttcagactacctgttc	0	mmmmmmmmmmmmmmmmmmmmmmm
3469669_x219	cccagtgttcagactacctgttc	ssc-mir-199a-2	23	cccagtgttcagactacctgttc	0	mmmmmmmmmmmmmmmmmmmmmmm
3469888_x218	ttcaagtaatccaggataggcta	ssc-mir-26a	23	ttcaagtaatccaggataggctg	1	mmmmmmmmmmmmmmmmmmmmmmM
3470106_x218	ttctcagtggctaagttctg	ssc-mir-27b	20	ttcacagtggctaagttctg	1	mmmMmmmmmmmmmmmmmmmm
3470760_x218	ctccgtttgcctgttttgctga	ssc-mir-1468	22	ctccgtttgcctgttttgctga	0	mmmmmmmmmmmmmmmmmmmmmm
3470978_x216	ctgacctatgaattgccagcca	ssc-mir-192	22	ctgacctatgaattgacagcca	1	mmmmmmmmmmmmmmmMmmmmmm
3471194_x216	tgtaaacatccttgactggaagctt	ssc-mir-30e	25	tgtaaacatccttgactggaagctg	1	mmmmmmmmmmmmmmmmmmmmmmmmM
3471410_x216	taatgcacttgtcccggcctgt	ssc-mir-92a-2	22	tattgcacttgtcccggcctgt	1	mmMmmmmmmmmmmmmmmmmmmm
3471410_x216	taatgcacttgtcccggcctgt	ssc-mir-92a-1	22	tattgcacttgtcccggcctgt	1	mmMmmmmmmmmmmmmmmmmmmm
3471626_x215	tgaggtagtaggttgtgtggttt	ssc-let-7c	23	tgaggtagtaggttgtatggttt	1	mmmmmmmmmmmmmmmmMmmmmmm
3472909_x213	gtcaagttttcccaggaatccct	ssc-mir-145	23	gtccagttttcccaggaatccct	1	mmmMmmmmmmmmmmmmmmmmmmm
3473122_x213	tgacctatgaattaacagac	ssc-mir-215	20	tgacctatgaattgacagac	1	mmmmmmmmmmmmmMmmmmmm
3473335_x212	ttagatgaagcactgtagctcg	ssc-mir-143	22	tgagatgaagcactgtagctcg	1	mMmmmmmmmmmmmmmmmmmmmm
3473759_x212	tagcaccatctgaaatcggtt	ssc-mir-29a	21	tagcaccatctgaaatcggtt	0	mmmmmmmmmmmmmmmmmmmmm
3473759_x212	tagcaccatctgaaatcggtt	ssc-mir-29c	21	tagcaccatttgaaatcggtt	1	mmmmmmmmmMmmmmmmmmmmm
3474182_x211	ctgacctatgcattgacagc	ssc-mir-192	20	ctgacctatgaattgacagc	1	mmmmmmmmmmMmmmmmmmmm
3474393_x211	agctgccagttgaagaact	ssc-mir-22	19	agctgccagttgaagaact	0	mmmmmmmmmmmmmmmmmmm
3474604_x211	gaggtagtagtttgtacagtt	ssc-let-7g	21	gaggtagtagtttgtacagtt	0	mmmmmmmmmmmmmmmmmmmmm
3475024_x209	ttcaagtaatccaggatagg	ssc-mir-26a	20	ttcaagtaatccaggatagg	0	mmmmmmmmmmmmmmmmmmmm
3475233_x209	ttaaagtaatccaggataggct	ssc-mir-26a	22	ttcaagtaatccaggataggct	1	mmMmmmmmmmmmmmmmmmmmmm
3475442_x209	aacgaattctccttttgggct	ssc-mir-186	21	aaagaattctccttttgggct	1	mmMmmmmmmmmmmmmmmmmmm
3475651_x209	cacccgtagaaccgaccttgcga	ssc-mir-99b	23	cacccgtagaaccgaccttgcgg	1	mmmmmmmmmmmmmmmmmmmmmmM
3476068_x208	tgaggtagtaggttgtatag	ssc-let-7a-1	20	tgaggtagtaggttgtatag	0	mmmmmmmmmmmmmmmmmmmm
3476068_x208	tgaggtagtaggttgtatag	ssc-let-7a-2	20	tgaggtagtaggttgtatag	0	mmmmmmmmmmmmmmmmmmmm
3476068_x208	tgaggtagtaggttgtatag	ssc-let-7f-2	20	tgaggtagtagattgtatag	1	mmmmmmmmmmmMmmmmmmmm
3476068_x208	tgaggtagtaggttgtatag	ssc-let-7f-1	20	tgaggtagtagattgtatag	1	mmmmmmmmmmmMmmmmmmmm
3476068_x208	tgaggtagtaggttgtatag	ssc-let-7c	20	tgaggtagtaggttgtatgg	1	mmmmmmmmmmmmmmmmmmMm
3476068_x208	tgaggtagtaggttgtatag	ssc-let-7e	20	tgaggtaggaggttgtatag	1	mmmmmmmmMmmmmmmmmmmm
3476899_x207	tgagatgaagcactgtagttc	ssc-mir-143	21	tgagatgaagcactgtagctc	1	mmmmmmmmmmmmmmmmmmMmm
3477106_x207	caacggaatcccacaagcagctg	ssc-mir-191	23	caacggaatcccaaaagcagctg	1	mmmmmmmmmmmmmMmmmmmmmmm
3477313_x207	cttggcacctagtaagcactca	ssc-mir-1271	22	cttggcacctagtaagcactca	0	mmmmmmmmmmmmmmmmmmmmmm
3477727_x206	cagtagtctgcacattggttaa	ssc-mir-199a-1	22	cagtagtctgcacattggttag	1	mmmmmmmmmmmmmmmmmmmmmM
3477727_x206	cagtagtctgcacattggttaa	ssc-mir-199a-2	22	cagtagtctgcacattggttag	1	mmmmmmmmmmmmmmmmmmmmmM
3477727_x206	cagtagtctgcacattggttaa	ssc-mir-199b	22	cagtagtctgcacattggttag	1	mmmmmmmmmmmmmmmmmmmmmM
3478756_x205	caacggaatcccaacagcagctg	ssc-mir-191	23	caacggaatcccaaaagcagctg	1	mmmmmmmmmmmmmmMmmmmmmmm
3479371_x204	gcagtagtctgcacattggtt	ssc-mir-199a-2	21	acagtagtctgcacattggtt	1	Mmmmmmmmmmmmmmmmmmmmm
3479371_x204	gcagtagtctgcacattggtt	ssc-mir-199a-1	21	acagtagtctgcacattggtt	1	Mmmmmmmmmmmmmmmmmmmmm
3479371_x204	gcagtagtctgcacattggtt	ssc-mir-199b	21	acagtagtctgcacattggtt	1	Mmmmmmmmmmmmmmmmmmmmm
3479779_x204	gctacattgtctgctgggtt	ssc-mir-221	20	gctacattgtctgctgggtt	0	mmmmmmmmmmmmmmmmmmmm
3479983_x204	tagcaccatctgaaatcggtta	ssc-mir-29a	22	tagcaccatctgaaatcggtta	0	mmmmmmmmmmmmmmmmmmmmmm
3479983_x204	tagcaccatctgaaatcggtta	ssc-mir-29c	22	tagcaccatttgaaatcggtta	1	mmmmmmmmmMmmmmmmmmmmmm
3481202_x203	aaagaattctccttttgggc	ssc-mir-186	20	aaagaattctccttttgggc	0	mmmmmmmmmmmmmmmmmmmm
3482010_x201	caatactgtctggtaatgccg	ssc-mir-429	21	taatactgtctggtaatgccg	1	Mmmmmmmmmmmmmmmmmmmmm
3482412_x200	cccataaagtagaaagcacta	ssc-mir-142	21	cccataaagtagaaagcacta	0	mmmmmmmmmmmmmmmmmmmmm
3483212_x200	tagcttatcagactgctgttgac	ssc-mir-21	23	tagcttatcagactgatgttgac	1	mmmmmmmmmmmmmmmMmmmmmmm
3484209_x199	tgagatgaagaactgtagct	ssc-mir-143	20	tgagatgaagcactgtagct	1	mmmmmmmmmmMmmmmmmmmm
3484408_x198	cgtaaacatcctcgactgga	ssc-mir-30a	20	tgtaaacatcctcgactgga	1	Mmmmmmmmmmmmmmmmmmmm
3485199_x197	ctccagttttcccaggaatccct	ssc-mir-145	23	gtccagttttcccaggaatccct	1	Mmmmmmmmmmmmmmmmmmmmmmm
3485592_x195	caacggaatcccaaaagaagctg	ssc-mir-191	23	caacggaatcccaaaagcagctg	1	mmmmmmmmmmmmmmmmmMmmmmm
3485787_x195	gcagcattgtacagggctatc	ssc-mir-107	21	gcagcattgtacagggctatc	0	mmmmmmmmmmmmmmmmmmmmm
3485787_x195	gcagcattgtacagggctatc	ssc-mir-103-1	21	gcagcattgtacagggctatg	1	mmmmmmmmmmmmmmmmmmmmM
3485787_x195	gcagcattgtacagggctatc	ssc-mir-103-2	21	gcagcattgtacagggctatg	1	mmmmmmmmmmmmmmmmmmmmM
3485982_x195	tgacatgaagcactgtagctcg	ssc-mir-143	22	tgagatgaagcactgtagctcg	1	mmmMmmmmmmmmmmmmmmmmmm
3486177_x195	ttgacctatgaattgacag	ssc-mir-192	19	ctgacctatgaattgacag	1	Mmmmmmmmmmmmmmmmmmm
3486177_x195	ttgacctatgaattgacag	ssc-mir-215	19	atgacctatgaattgacag	1	Mmmmmmmmmmmmmmmmmmm
3486567_x195	tacgctgtagatccgaatttgtg	ssc-mir-10a	23	taccctgtagatccgaatttgtg	1	mmmMmmmmmmmmmmmmmmmmmmm
3486762_x195	taccacagggtagaaccacggac	ssc-mir-140	23	taccacagggtagaaccacggac	0	mmmmmmmmmmmmmmmmmmmmmmm
3487151_x194	aaggaatcccaaaagcagctg	ssc-mir-191	21	acggaatcccaaaagcagctg	1	mMmmmmmmmmmmmmmmmmmmm
3487345_x194	tgtgacagcgactccatgtggac	ssc-mir-194b	23	tgtaacagcgactccatgtggac	1	mmmMmmmmmmmmmmmmmmmmmmm
3487732_x193	tgtgacagcaactccatgtgga	ssc-mir-194a	22	tgtaacagcaactccatgtgga	1	mmmMmmmmmmmmmmmmmmmmmm
3487925_x193	tggcctatgaattgacagccagt	ssc-mir-192	23	tgacctatgaattgacagccagt	1	mmMmmmmmmmmmmmmmmmmmmmm
3488504_x193	tgaggtagtaggttgtgtggt	ssc-let-7c	21	tgaggtagtaggttgtatggt	1	mmmmmmmmmmmmmmmmMmmmm
3488697_x192	cgggacttggagtcagaaggc	ssc-mir-378-2	21	ctggacttggagtcagaaggc	1	mMmmmmmmmmmmmmmmmmmmm
3488697_x192	cgggacttggagtcagaaggc	ssc-mir-378-1	21	ctggacttggagtcagaaggc	1	mMmmmmmmmmmmmmmmmmmmm
3489081_x192	cttggcacctagtaagcactc	ssc-mir-1271	21	cttggcacctagtaagcactc	0	mmmmmmmmmmmmmmmmmmmmm
3489847_x191	tacactgtagaaccgaatttgtg	ssc-mir-10b	23	taccctgtagaaccgaatttgtg	1	mmmMmmmmmmmmmmmmmmmmmmm
3490229_x191	tgcacctgggcaaggattctga	ssc-mir-500	22	tgcacctgggcaaggattctga	0	mmmmmmmmmmmmmmmmmmmmmm
3490800_x190	tcaatgcactacagaactttgt	ssc-mir-148a	22	tcagtgcactacagaactttgt	1	mmmMmmmmmmmmmmmmmmmmmm
3490990_x190	cataaagtagaaagcact	ssc-mir-142	18	cataaagtagaaagcact	0	mmmmmmmmmmmmmmmmmm
3491180_x190	gggatgaagcactgtagctc	ssc-mir-143	20	gagatgaagcactgtagctc	1	mMmmmmmmmmmmmmmmmmmm
3491370_x190	ctggcctatgaattgacagcca	ssc-mir-192	22	ctgacctatgaattgacagcca	1	mmmMmmmmmmmmmmmmmmmmmm
3491560_x190	tttggcaatggtagaactcacaa	ssc-mir-182	23	tttggcaatggtagaactcacac	1	mmmmmmmmmmmmmmmmmmmmmmM
3491750_x189	taccctgtagctccgaatttgt	ssc-mir-10a	22	taccctgtagatccgaatttgt	1	mmmmmmmmmmMmmmmmmmmmmm
3491939_x189	tgacctatgaattgacagacaaa	ssc-mir-215	23	tgacctatgaattgacagacaat	1	mmmmmmmmmmmmmmmmmmmmmmM
3492128_x189	taatactgtctggtaatgccgt	ssc-mir-429	22	taatactgtctggtaatgccgt	0	mmmmmmmmmmmmmmmmmmmmmm
3492317_x189	taggttatcagactgatgttgac	ssc-mir-21	23	tagcttatcagactgatgttgac	1	mmmMmmmmmmmmmmmmmmmmmmm
3492694_x188	cctatgaattgacagccat	ssc-mir-192	19	cctatgaattgacagccag	1	mmmmmmmmmmmmmmmmmmM
3493070_x188	ctagattgtgagctcctggaa	ssc-mir-28	21	ctagattgtgagctcctggag	1	mmmmmmmmmmmmmmmmmmmmM
3493446_x188	tcagtgcactacagaacttt	ssc-mir-148a	20	tcagtgcactacagaacttt	0	mmmmmmmmmmmmmmmmmmmm
3494568_x186	tggaaacatcctcgactgga	ssc-mir-30a	20	tgtaaacatcctcgactgga	1	mmMmmmmmmmmmmmmmmmmm
3494940_x185	tggggtagtaggttgtatagtt	ssc-let-7a-2	22	tgaggtagtaggttgtatagtt	1	mmMmmmmmmmmmmmmmmmmmmm
3494940_x185	tggggtagtaggttgtatagtt	ssc-let-7a-1	22	tgaggtagtaggttgtatagtt	1	mmMmmmmmmmmmmmmmmmmmmm
3495125_x185	ttcacagtggctaagttccgct	ssc-mir-27a	22	ttcacagtggctaagttccgcc	1	mmmmmmmmmmmmmmmmmmmmmM
3495310_x185	tcacattgccagggattaccac	ssc-mir-23b	22	tcacattgccagggattaccac	0	mmmmmmmmmmmmmmmmmmmmmm
3495863_x184	tctggacttggagtcagaaggc	ssc-mir-378-2	22	actggacttggagtcagaaggc	1	Mmmmmmmmmmmmmmmmmmmmmm
3495863_x184	tctggacttggagtcagaaggc	ssc-mir-378-1	22	actggacttggagtcagaaggc	1	Mmmmmmmmmmmmmmmmmmmmmm
3497331_x182	gacctatgaattgacagccaga	ssc-mir-192	22	gacctatgaattgacagccagt	1	mmmmmmmmmmmmmmmmmmmmmM
3498601_x180	actatgaattgacagccag	ssc-mir-192	19	cctatgaattgacagccag	1	Mmmmmmmmmmmmmmmmmmm
3498781_x180	tgacatatgaattgacagaca	ssc-mir-215	21	tgacctatgaattgacagaca	1	mmmmMmmmmmmmmmmmmmmmm
3499141_x180	ctagactgaagctccttgaggat	ssc-mir-151	23	ctagactgaagctccttgaggac	1	mmmmmmmmmmmmmmmmmmmmmmM
3499501_x180	gtgacctatgaattgacagacaa	ssc-mir-215	23	atgacctatgaattgacagacaa	1	Mmmmmmmmmmmmmmmmmmmmmmm
3499681_x180	tgtaaacatccttgactggaa	ssc-mir-30e	21	tgtaaacatccttgactggaa	0	mmmmmmmmmmmmmmmmmmmmm
3499681_x180	tgtaaacatccttgactggaa	ssc-mir-30a	21	tgtaaacatcctcgactggaa	1	mmmmmmmmmmmmMmmmmmmmm
3499861_x180	taaagaattctccttttgggctt	ssc-mir-186	23	caaagaattctccttttgggctt	1	Mmmmmmmmmmmmmmmmmmmmmmm
3500221_x180	tcctgtactgagctgccccgaga	ssc-mir-486-2	23	tcctgtactgagctgccccgagg	1	mmmmmmmmmmmmmmmmmmmmmmM
3500221_x180	tcctgtactgagctgccccgaga	ssc-mir-486-1	23	tcctgtactgagctgccccgagg	1	mmmmmmmmmmmmmmmmmmmmmmM
3500401_x179	tacactgtagatccgaatttg	ssc-mir-10a	21	taccctgtagatccgaatttg	1	mmmMmmmmmmmmmmmmmmmmm
3500580_x179	tggggtagtagattgtatagtt	ssc-let-7f-2	22	tgaggtagtagattgtatagtt	1	mmMmmmmmmmmmmmmmmmmmmm
3500580_x179	tggggtagtagattgtatagtt	ssc-let-7f-1	22	tgaggtagtagattgtatagtt	1	mmMmmmmmmmmmmmmmmmmmmm
3500759_x179	ttgcacttgtcccggcctgt	ssc-mir-92a-1	20	ttgcacttgtcccggcctgt	0	mmmmmmmmmmmmmmmmmmmm
3500759_x179	ttgcacttgtcccggcctgt	ssc-mir-92a-2	20	ttgcacttgtcccggcctgt	0	mmmmmmmmmmmmmmmmmmmm
3501650_x177	ttcacagtggctaagttcc	ssc-mir-27a	19	ttcacagtggctaagttcc	0	mmmmmmmmmmmmmmmmmmm
3501650_x177	ttcacagtggctaagttcc	ssc-mir-27b	19	ttcacagtggctaagttct	1	mmmmmmmmmmmmmmmmmmM
3502004_x177	cagtgcaatgttaaaagggcatt	ssc-mir-130a	23	cagtgcaatgttaaaagggcatt	0	mmmmmmmmmmmmmmmmmmmmmmm
3502181_x177	tactgcacttgtcccggcctgt	ssc-mir-92a-1	22	tattgcacttgtcccggcctgt	1	mmMmmmmmmmmmmmmmmmmmmm
3502181_x177	tactgcacttgtcccggcctgt	ssc-mir-92a-2	22	tattgcacttgtcccggcctgt	1	mmMmmmmmmmmmmmmmmmmmmm
3502358_x177	tcctgtactgagctgccccga	ssc-mir-486-2	21	tcctgtactgagctgccccga	0	mmmmmmmmmmmmmmmmmmmmm
3502358_x177	tcctgtactgagctgccccga	ssc-mir-486-1	21	tcctgtactgagctgccccga	0	mmmmmmmmmmmmmmmmmmmmm
3502535_x177	tgacctatgacttgacagcc	ssc-mir-192	20	tgacctatgaattgacagcc	1	mmmmmmmmmmMmmmmmmmmm
3502712_x177	agtgcaatagtattgtcaaagc	ssc-mir-301	22	agtccaatagtattgtcaaagc	1	mmmMmmmmmmmmmmmmmmmmmm
3502889_x177	acattcaacgctgtcggtgagttt	ssc-mir-181a-2	24	acattcaacgctgtcggtgagttt	0	mmmmmmmmmmmmmmmmmmmmmmmm
3502889_x177	acattcaacgctgtcggtgagttt	ssc-mir-181a-1	24	acattcaacgctgtcggtgagttt	0	mmmmmmmmmmmmmmmmmmmmmmmm
3503242_x176	ttggcaatggtagaactcacact	ssc-mir-182	23	ttggcaatggtagaactcacact	0	mmmmmmmmmmmmmmmmmmmmmmm
3503770_x176	cctgtcatttctgtaggccaat	ssc-mir-215	22	tctgtcatttctgtaggccaat	1	Mmmmmmmmmmmmmmmmmmmmmm
3504121_x175	ttcgcagtggctaagttctgc	ssc-mir-27b	21	ttcacagtggctaagttctgc	1	mmmMmmmmmmmmmmmmmmmmm
3504821_x175	tgaggtagtagattgtatag	ssc-let-7f-2	20	tgaggtagtagattgtatag	0	mmmmmmmmmmmmmmmmmmmm
3504821_x175	tgaggtagtagattgtatag	ssc-let-7f-1	20	tgaggtagtagattgtatag	0	mmmmmmmmmmmmmmmmmmmm
3504821_x175	tgaggtagtagattgtatag	ssc-let-7a-1	20	tgaggtagtaggttgtatag	1	mmmmmmmmmmmMmmmmmmmm
3504821_x175	tgaggtagtagattgtatag	ssc-let-7a-2	20	tgaggtagtaggttgtatag	1	mmmmmmmmmmmMmmmmmmmm
3504996_x175	ttataaagcaatgagactgat	ssc-mir-340-2	21	ttataaagcaatgagactgat	0	mmmmmmmmmmmmmmmmmmmmm
3504996_x175	ttataaagcaatgagactgat	ssc-mir-340-1	21	ttataaagcaatgagactgat	0	mmmmmmmmmmmmmmmmmmmmm
3505171_x175	tccgtgcactacagaactttgt	ssc-mir-148a	22	tcagtgcactacagaactttgt	1	mmMmmmmmmmmmmmmmmmmmmm
3505521_x174	tgagaactgaattccataggctgt	ssc-mir-146b	24	tgagaactgaattccataggctgt	0	mmmmmmmmmmmmmmmmmmmmmmmm
3505695_x174	tgtagtgtttcctactttatgga	ssc-mir-142	23	tgtagtgtttcctactttatgga	0	mmmmmmmmmmmmmmmmmmmmmmm
3506217_x174	tacacagtggctaagttctg	ssc-mir-27b	20	ttcacagtggctaagttctg	1	mMmmmmmmmmmmmmmmmmmm
3506565_x173	ggagatgaagcactgtagctc	ssc-mir-143	21	tgagatgaagcactgtagctc	1	Mmmmmmmmmmmmmmmmmmmmm
3506738_x173	tgtcacagcgactccatgtgga	ssc-mir-194b	22	tgtaacagcgactccatgtgga	1	mmmMmmmmmmmmmmmmmmmmmm
3508286_x171	gaggtagtagtttgtgctgtt	ssc-let-7i	21	gaggtagtagtttgtgctgtt	0	mmmmmmmmmmmmmmmmmmmmm
3508457_x171	cataaagtagaaagcactac	ssc-mir-142	20	cataaagtagaaagcactac	0	mmmmmmmmmmmmmmmmmmmm
3508628_x171	tagcagcacataatggtttg	ssc-mir-15a	20	tagcagcacataatggtttg	0	mmmmmmmmmmmmmmmmmmmm
3508799_x171	cacattcaacgctgtcggtgagtt	ssc-mir-181a-1	24	aacattcaacgctgtcggtgagtt	1	Mmmmmmmmmmmmmmmmmmmmmmmm
3508799_x171	cacattcaacgctgtcggtgagtt	ssc-mir-181a-2	24	aacattcaacgctgtcggtgagtt	1	Mmmmmmmmmmmmmmmmmmmmmmmm
3509312_x170	gtaacagcaactccatgtggaa	ssc-mir-194a	22	gtaacagcaactccatgtggaa	0	mmmmmmmmmmmmmmmmmmmmmm
3509482_x170	acccgtagaaccgaccttgc	ssc-mir-99b	20	acccgtagaaccgaccttgc	0	mmmmmmmmmmmmmmmmmmmm
3509652_x170	gtgacctatgaattgacag	ssc-mir-192	19	ctgacctatgaattgacag	1	Mmmmmmmmmmmmmmmmmmm
3509652_x170	gtgacctatgaattgacag	ssc-mir-215	19	atgacctatgaattgacag	1	Mmmmmmmmmmmmmmmmmmm
3509822_x170	taacctgtagaaccgaatttgt	ssc-mir-10b	22	taccctgtagaaccgaatttgt	1	mmMmmmmmmmmmmmmmmmmmmm
3509992_x170	tcagtgcactacagacctttgt	ssc-mir-148a	22	tcagtgcactacagaactttgt	1	mmmmmmmmmmmmmmmMmmmmmm
3510332_x170	taccctgtagaaccgaatttgtgg	ssc-mir-10b	24	taccctgtagaaccgaatttgtgt	1	mmmmmmmmmmmmmmmmmmmmmmmM
3511009_x169	agcttatcagactgatgttg	ssc-mir-21	20	agcttatcagactgatgttg	0	mmmmmmmmmmmmmmmmmmmm
3511178_x169	tggctcagttcagcaggaaca	ssc-mir-24-1	21	tggctcagttcagcaggaaca	0	mmmmmmmmmmmmmmmmmmmmm
3511178_x169	tggctcagttcagcaggaaca	ssc-mir-24-2	21	tggctcagttcagcaggaaca	0	mmmmmmmmmmmmmmmmmmmmm
3511851_x168	acgttcaacgctgtcggtgagt	ssc-mir-181a-1	22	acattcaacgctgtcggtgagt	1	mmMmmmmmmmmmmmmmmmmmmm
3511851_x168	acgttcaacgctgtcggtgagt	ssc-mir-181a-2	22	acattcaacgctgtcggtgagt	1	mmMmmmmmmmmmmmmmmmmmmm
3512187_x168	tgaactatgaattgacagc	ssc-mir-192	19	tgacctatgaattgacagc	1	mmmMmmmmmmmmmmmmmmm
3512522_x167	tcgtaccgtgagtaataatgc	ssc-mir-126	21	tcgtaccgtgagtaataatgc	0	mmmmmmmmmmmmmmmmmmmmm
3512856_x166	tgaaacagcaactccatgtgga	ssc-mir-194a	22	tgtaacagcaactccatgtgga	1	mmMmmmmmmmmmmmmmmmmmmm
3513188_x166	tcagcgcactacagaactttgt	ssc-mir-148a	22	tcagtgcactacagaactttgt	1	mmmmMmmmmmmmmmmmmmmmmm
3513520_x166	cgcagcattgtacagggctatg	ssc-mir-103-2	22	agcagcattgtacagggctatg	1	Mmmmmmmmmmmmmmmmmmmmmm
3513520_x166	cgcagcattgtacagggctatg	ssc-mir-103-1	22	agcagcattgtacagggctatg	1	Mmmmmmmmmmmmmmmmmmmmmm
3513852_x166	cggacctatgaattgacagc	ssc-mir-192	20	ctgacctatgaattgacagc	1	mMmmmmmmmmmmmmmmmmmm
3514184_x166	tgagacgaagcactgtagctc	ssc-mir-143	21	tgagatgaagcactgtagctc	1	mmmmmMmmmmmmmmmmmmmmm
3514847_x165	tccagttttcccaggaatccct	ssc-mir-145	22	tccagttttcccaggaatccct	0	mmmmmmmmmmmmmmmmmmmmmm
3515340_x164	tgacctattaattgacagcca	ssc-mir-192	21	tgacctatgaattgacagcca	1	mmmmmmmmMmmmmmmmmmmmm
3515668_x164	tgagatgaagcactgtagctcggt	ssc-mir-143	24	tgagatgaagcactgtagctcggg	1	mmmmmmmmmmmmmmmmmmmmmmmM
3515832_x163	tcacagtgaaccggtctcttt	ssc-mir-128-2	21	tcacagtgaaccggtctcttt	0	mmmmmmmmmmmmmmmmmmmmm
3515832_x163	tcacagtgaaccggtctcttt	ssc-mir-128-1	21	tcacagtgaaccggtctcttt	0	mmmmmmmmmmmmmmmmmmmmm
3515995_x163	ctgacctctgaattgacagcc	ssc-mir-192	21	ctgacctatgaattgacagcc	1	mmmmmmmMmmmmmmmmmmmmm
3516158_x163	tgagatgaagcactgtagctctg	ssc-mir-143	23	tgagatgaagcactgtagctcgg	1	mmmmmmmmmmmmmmmmmmmmmMm
3516321_x163	ccacagggtagaaccacggact	ssc-mir-140	22	ccacagggtagaaccacggaca	1	mmmmmmmmmmmmmmmmmmmmmM
3516972_x162	ttgaagtaatccaggataggct	ssc-mir-26a	22	ttcaagtaatccaggataggct	1	mmMmmmmmmmmmmmmmmmmmmm
3517457_x161	taggttatcagactgatgttgact	ssc-mir-21	24	tagcttatcagactgatgttgact	1	mmmMmmmmmmmmmmmmmmmmmmmm
3517940_x161	cacccgtagatccgaacttgtg	ssc-mir-100	22	aacccgtagatccgaacttgtg	1	Mmmmmmmmmmmmmmmmmmmmmm
3518101_x161	tgagatgcagcactgtagct	ssc-mir-143	20	tgagatgaagcactgtagct	1	mmmmmmmMmmmmmmmmmmmm
3518423_x161	acctatgaattgacagaca	ssc-mir-215	19	acctatgaattgacagaca	0	mmmmmmmmmmmmmmmmmmm
3518423_x161	acctatgaattgacagaca	ssc-mir-192	19	acctatgaattgacagcca	1	mmmmmmmmmmmmmmmmMmm
3518584_x161	cagctgccagttgaagaactg	ssc-mir-22	21	aagctgccagttgaagaactg	1	Mmmmmmmmmmmmmmmmmmmmm
3518745_x161	gtaacagcgactccatgtggact	ssc-mir-194b	23	gtaacagcgactccatgtggact	0	mmmmmmmmmmmmmmmmmmmmmmm
3518906_x161	ctgacctatgaattgaaagcc	ssc-mir-192	21	ctgacctatgaattgacagcc	1	mmmmmmmmmmmmmmmmMmmmm
3519067_x160	ctgacctatgaattgacaa	ssc-mir-192	19	ctgacctatgaattgacag	1	mmmmmmmmmmmmmmmmmmM
3519227_x160	ggacctatgaattgacaga	ssc-mir-215	19	tgacctatgaattgacaga	1	Mmmmmmmmmmmmmmmmmmm
3519707_x160	tgacctatgaattgacaacca	ssc-mir-192	21	tgacctatgaattgacagcca	1	mmmmmmmmmmmmmmmmmMmmm
3520027_x159	tgtaaacatccttgactgga	ssc-mir-30e	20	tgtaaacatccttgactgga	0	mmmmmmmmmmmmmmmmmmmm
3520027_x159	tgtaaacatccttgactgga	ssc-mir-30a	20	tgtaaacatcctcgactgga	1	mmmmmmmmmmmmMmmmmmmm
3520345_x159	cacattcaacctgtcggtgagt	ssc-mir-181c	22	aacattcaacctgtcggtgagt	1	Mmmmmmmmmmmmmmmmmmmmmm
3520504_x159	tgtgcaaatctatgcaaaactg	ssc-mir-19a	22	tgtgcaaatctatgcaaaactg	0	mmmmmmmmmmmmmmmmmmmmmm
3520504_x159	tgtgcaaatctatgcaaaactg	ssc-mir-19b-2	22	tgtgcaaatccatgcaaaactg	1	mmmmmmmmmmMmmmmmmmmmmm
3520504_x159	tgtgcaaatctatgcaaaactg	ssc-mir-19b-1	22	tgtgcaaatccatgcaaaactg	1	mmmmmmmmmmMmmmmmmmmmmm
3520663_x159	ctgagatgaagcactgtagctca	ssc-mir-143	23	ctgagatgaagcactgtagctcg	1	mmmmmmmmmmmmmmmmmmmmmmM
3521138_x158	tgagatgaagcactgtagctg	ssc-mir-143	21	tgagatgaagcactgtagctc	1	mmmmmmmmmmmmmmmmmmmmM
3521454_x158	tgacctatgaattgacagacat	ssc-mir-215	22	tgacctatgaattgacagacaa	1	mmmmmmmmmmmmmmmmmmmmmM
3521770_x158	tgatctatgaattgacagccagt	ssc-mir-192	23	tgacctatgaattgacagccagt	1	mmmMmmmmmmmmmmmmmmmmmmm
3521928_x158	tgtcctatgaattgacagac	ssc-mir-215	20	tgacctatgaattgacagac	1	mmMmmmmmmmmmmmmmmmmm
3522086_x158	tgcgatgaagcactgtagctcg	ssc-mir-143	22	tgagatgaagcactgtagctcg	1	mmMmmmmmmmmmmmmmmmmmmm
3522402_x158	ctagactgaagctccttgag	ssc-mir-151	20	ctagactgaagctccttgag	0	mmmmmmmmmmmmmmmmmmmm
3522560_x158	tgagatgaagcactgcagctcg	ssc-mir-143	22	tgagatgaagcactgtagctcg	1	mmmmmmmmmmmmmmmMmmmmmm
3523032_x157	taccacagggtagaaccacgga	ssc-mir-140	22	taccacagggtagaaccacgga	0	mmmmmmmmmmmmmmmmmmmmmm
3523189_x157	gccctatgaattgacagcc	ssc-mir-192	19	gacctatgaattgacagcc	1	mMmmmmmmmmmmmmmmmmm
3523346_x156	tgcaacagcgactccatgtggac	ssc-mir-194b	23	tgtaacagcgactccatgtggac	1	mmMmmmmmmmmmmmmmmmmmmmm
3523658_x156	ctacggaatcccaaaagcagctg	ssc-mir-191	23	caacggaatcccaaaagcagctg	1	mMmmmmmmmmmmmmmmmmmmmmm
3523814_x156	cccctgtagaaccgaatttgtg	ssc-mir-10b	22	accctgtagaaccgaatttgtg	1	Mmmmmmmmmmmmmmmmmmmmmm
3523970_x156	caagttctgagacactccgact	ssc-mir-148a	22	aaagttctgagacactccgact	1	Mmmmmmmmmmmmmmmmmmmmmm
3524126_x156	tgagatggagcactgtagct	ssc-mir-143	20	tgagatgaagcactgtagct	1	mmmmmmmMmmmmmmmmmmmm
3524282_x156	cattattacttttggtacg	ssc-mir-126	19	cattattacttttggtacg	0	mmmmmmmmmmmmmmmmmmm
3524594_x156	gtaacagcgactccatgtgga	ssc-mir-194b	21	gtaacagcgactccatgtgga	0	mmmmmmmmmmmmmmmmmmmmm
3524594_x156	gtaacagcgactccatgtgga	ssc-mir-194a	21	gtaacagcaactccatgtgga	1	mmmmmmmmMmmmmmmmmmmmm
3525060_x155	atgacctatgaattgacaga	ssc-mir-215	20	atgacctatgaattgacaga	0	mmmmmmmmmmmmmmmmmmmm
3525524_x154	gctacatctggctactgggtctc	ssc-mir-222	23	gctacatctggctactgggtctc	0	mmmmmmmmmmmmmmmmmmmmmmm
3525986_x154	tgtcacagcaactccatgtggaa	ssc-mir-194a	23	tgtaacagcaactccatgtggaa	1	mmmMmmmmmmmmmmmmmmmmmmm
3526140_x154	gtccagttttcccaggaatccca	ssc-mir-145	23	gtccagttttcccaggaatccct	1	mmmmmmmmmmmmmmmmmmmmmmM
3526294_x154	tgagatgatgcactgtagctc	ssc-mir-143	21	tgagatgaagcactgtagctc	1	mmmmmmmmMmmmmmmmmmmmm
3526448_x154	cggcaagatgctggcatagctg	ssc-mir-31	22	aggcaagatgctggcatagctg	1	Mmmmmmmmmmmmmmmmmmmmmm
3526602_x154	tgaagcactgtagctcgggaa	ssc-mir-143	21	tgaagcactgtagctcgggaa	0	mmmmmmmmmmmmmmmmmmmmm
3526909_x153	tgtcaacatccccgactggaagct	ssc-mir-30d	24	tgtaaacatccccgactggaagct	1	mmmMmmmmmmmmmmmmmmmmmmmm
3527062_x153	acattcaacctgtcggtgag	ssc-mir-181c	20	acattcaacctgtcggtgag	0	mmmmmmmmmmmmmmmmmmmm
3527521_x153	ttgacctatgaattgacagccagt	ssc-mir-192	24	ctgacctatgaattgacagccagt	1	Mmmmmmmmmmmmmmmmmmmmmmmm
3527674_x152	ctaacctatgaattgacagcca	ssc-mir-192	22	ctgacctatgaattgacagcca	1	mmMmmmmmmmmmmmmmmmmmmm
3527826_x152	cacattcaacctgtcggtgagtt	ssc-mir-181c	23	aacattcaacctgtcggtgagtt	1	Mmmmmmmmmmmmmmmmmmmmmmm
3528434_x152	tagcttatcagactgatg	ssc-mir-21	18	tagcttatcagactgatg	0	mmmmmmmmmmmmmmmmmm
3528586_x151	aaattcaacgctgtcggtgagt	ssc-mir-181a-1	22	acattcaacgctgtcggtgagt	1	mMmmmmmmmmmmmmmmmmmmmm
3528586_x151	aaattcaacgctgtcggtgagt	ssc-mir-181a-2	22	acattcaacgctgtcggtgagt	1	mMmmmmmmmmmmmmmmmmmmmm
3528737_x151	tagcagcacgtaactattggcg	ssc-mir-16-2	22	tagcagcacgtaaatattggcg	1	mmmmmmmmmmmmmMmmmmmmmm
3528737_x151	tagcagcacgtaactattggcg	ssc-mir-16-1	22	tagcagcacgtaaatattggcg	1	mmmmmmmmmmmmmMmmmmmmmm
3528888_x151	cacccgtagaaccgaccttgcgt	ssc-mir-99b	23	cacccgtagaaccgaccttgcgg	1	mmmmmmmmmmmmmmmmmmmmmmM
3529190_x151	tgacctatgaattgacggaca	ssc-mir-215	21	tgacctatgaattgacagaca	1	mmmmmmmmmmmmmmmmMmmmm
3529492_x151	ttgcttatcagactgatgttga	ssc-mir-21	22	tagcttatcagactgatgttga	1	mMmmmmmmmmmmmmmmmmmmmm
3529643_x150	tggaagactagtgattttgttgt	ssc-mir-7-1	23	tggaagactagtgattttgttgt	0	mmmmmmmmmmmmmmmmmmmmmmm
3529643_x150	tggaagactagtgattttgttgt	ssc-mir-7-2	23	tggaagactagtgattttgttgt	0	mmmmmmmmmmmmmmmmmmmmmmm
3530243_x150	caagtcaggctcttgggacct	ssc-mir-125b-2	21	caagtcaggctcttgggacct	0	mmmmmmmmmmmmmmmmmmmmm
3530393_x150	tattgcacttgtcccggcctgtta	ssc-mir-92a-1	24	tattgcacttgtcccggcctgttg	1	mmmmmmmmmmmmmmmmmmmmmmmM
3530543_x150	tagcagcacgtaaatattggca	ssc-mir-16-1	22	tagcagcacgtaaatattggcg	1	mmmmmmmmmmmmmmmmmmmmmM
3530543_x150	tagcagcacgtaaatattggca	ssc-mir-16-2	22	tagcagcacgtaaatattggcg	1	mmmmmmmmmmmmmmmmmmmmmM
3530693_x149	tttaaacatcctcgactggaagct	ssc-mir-30a	24	tgtaaacatcctcgactggaagct	1	mMmmmmmmmmmmmmmmmmmmmmmm
3531289_x149	ttgacagtggctaagttctg	ssc-mir-27b	20	ttcacagtggctaagttctg	1	mmMmmmmmmmmmmmmmmmmm
3531736_x149	tgcacagtggctaagttctgc	ssc-mir-27b	21	ttcacagtggctaagttctgc	1	mMmmmmmmmmmmmmmmmmmmm
3532183_x149	tttaaacatccttgactggaagct	ssc-mir-30e	24	tgtaaacatccttgactggaagct	1	mMmmmmmmmmmmmmmmmmmmmmmm
3532332_x148	ctgacctttgaattgacagcc	ssc-mir-192	21	ctgacctatgaattgacagcc	1	mmmmmmmMmmmmmmmmmmmmm
3532480_x148	taccctgtagaaccgaatttgta	ssc-mir-10b	23	taccctgtagaaccgaatttgtg	1	mmmmmmmmmmmmmmmmmmmmmmM
3532628_x148	cgtaaacatcctacactctcagct	ssc-mir-30c-2	24	tgtaaacatcctacactctcagct	1	Mmmmmmmmmmmmmmmmmmmmmmmm
3532628_x148	cgtaaacatcctacactctcagct	ssc-mir-30c-1	24	tgtaaacatcctacactctcagct	1	Mmmmmmmmmmmmmmmmmmmmmmmm
3533511_x147	caacagcagtcgatgggctga	ssc-mir-21	21	caacagcagtcgatgggctgt	1	mmmmmmmmmmmmmmmmmmmmM
3533658_x146	gtccagttttcccaggaatccctt	ssc-mir-145	24	gtccagttttcccaggaatccctt	0	mmmmmmmmmmmmmmmmmmmmmmmm
3534096_x146	gtaaacatcctcgactgga	ssc-mir-30a	19	gtaaacatcctcgactgga	0	mmmmmmmmmmmmmmmmmmm
3534096_x146	gtaaacatcctcgactgga	ssc-mir-30e	19	gtaaacatccttgactgga	1	mmmmmmmmmmmMmmmmmmm
3534096_x146	gtaaacatcctcgactgga	ssc-mir-30d	19	gtaaacatccccgactgga	1	mmmmmmmmmmMmmmmmmmm
3534388_x146	tcgtaccgtgagtaataatg	ssc-mir-126	20	tcgtaccgtgagtaataatg	0	mmmmmmmmmmmmmmmmmmmm
3534680_x146	aatactgtctggtaatgccg	ssc-mir-429	20	aatactgtctggtaatgccg	0	mmmmmmmmmmmmmmmmmmmm
3534826_x146	cagcagcacactgtggtttgt	ssc-mir-497	21	cagcagcacactgtggtttgt	0	mmmmmmmmmmmmmmmmmmmmm
3534972_x146	ccagtgtttagactatctgttc	ssc-mir-199b	22	ccagtgtttagactatctgttc	0	mmmmmmmmmmmmmmmmmmmmmm
3535264_x146	caacagcagtcgatgggctgta	ssc-mir-21	22	caacagcagtcgatgggctgtc	1	mmmmmmmmmmmmmmmmmmmmmM
3535556_x145	cagtggagatgctgttacct	ssc-mir-194b	20	cagtggagatgctgttacct	0	mmmmmmmmmmmmmmmmmmmm
3535701_x145	gcagcattgtacagggcta	ssc-mir-103-2	19	gcagcattgtacagggcta	0	mmmmmmmmmmmmmmmmmmm
3535701_x145	gcagcattgtacagggcta	ssc-mir-107	19	gcagcattgtacagggcta	0	mmmmmmmmmmmmmmmmmmm
3535701_x145	gcagcattgtacagggcta	ssc-mir-103-1	19	gcagcattgtacagggcta	0	mmmmmmmmmmmmmmmmmmm
3535846_x145	ttcacagtggctaagttctgcaa	ssc-mir-27b	23	ttcacagtggctaagttctgcac	1	mmmmmmmmmmmmmmmmmmmmmmM
3535991_x145	gatgaagcactgcagctc	ssc-mir-143	18	gatgaagcactgtagctc	1	mmmmmmmmmmmmMmmmmm
3536568_x143	gctggacttggagtcagaaggc	ssc-mir-378-2	22	actggacttggagtcagaaggc	1	Mmmmmmmmmmmmmmmmmmmmmm
3536568_x143	gctggacttggagtcagaaggc	ssc-mir-378-1	22	actggacttggagtcagaaggc	1	Mmmmmmmmmmmmmmmmmmmmmm
3537426_x143	tcggatccgtctgagcttggctt	ssc-mir-127	23	tcggatccgtctgagcttggctg	1	mmmmmmmmmmmmmmmmmmmmmmM
3537569_x143	taccctgtagcaccgaatttgt	ssc-mir-10b	22	taccctgtagaaccgaatttgt	1	mmmmmmmmmmMmmmmmmmmmmm
3537855_x142	tggcactggtagaattcactg	ssc-mir-183	21	tggcactggtagaattcactg	0	mmmmmmmmmmmmmmmmmmmmm
3537997_x142	tatcttatcagactgatgttg	ssc-mir-21	21	tagcttatcagactgatgttg	1	mmMmmmmmmmmmmmmmmmmmm
3538139_x142	aacggaatcccaaaagcagctgt	ssc-mir-191	23	aacggaatcccaaaagcagctgt	0	mmmmmmmmmmmmmmmmmmmmmmm
3538281_x142	tgacctgtgaattgacagac	ssc-mir-215	20	tgacctatgaattgacagac	1	mmmmmmMmmmmmmmmmmmmm
3538423_x142	tgagatgaggcactgtagctc	ssc-mir-143	21	tgagatgaagcactgtagctc	1	mmmmmmmmMmmmmmmmmmmmm
3539129_x140	gggatgaagcactgtagct	ssc-mir-143	19	gagatgaagcactgtagct	1	mMmmmmmmmmmmmmmmmmm
3539269_x140	ttacctatgaattgacagccagt	ssc-mir-192	23	tgacctatgaattgacagccagt	1	mMmmmmmmmmmmmmmmmmmmmmm
3539409_x140	tagcagcacgtaaatattggcga	ssc-mir-16-2	23	tagcagcacgtaaatattggcgt	1	mmmmmmmmmmmmmmmmmmmmmmM
3539409_x140	tagcagcacgtaaatattggcga	ssc-mir-16-1	23	tagcagcacgtaaatattggcgt	1	mmmmmmmmmmmmmmmmmmmmmmM
3539969_x140	cagacctatgaattgacagcca	ssc-mir-192	22	ctgacctatgaattgacagcca	1	mMmmmmmmmmmmmmmmmmmmmm
3540389_x140	ttaacagtggctaagttctg	ssc-mir-27b	20	ttcacagtggctaagttctg	1	mmMmmmmmmmmmmmmmmmmm
3540668_x139	ccatgtagatccgaatttgtg	ssc-mir-10a	21	ccctgtagatccgaatttgtg	1	mmMmmmmmmmmmmmmmmmmmm
3540807_x139	ttcaagtaatccaggatag	ssc-mir-26a	19	ttcaagtaatccaggatag	0	mmmmmmmmmmmmmmmmmmm
3540946_x139	taccgtagtctgcacattggtt	ssc-mir-199a-2	22	tacagtagtctgcacattggtt	1	mmmMmmmmmmmmmmmmmmmmmm
3540946_x139	taccgtagtctgcacattggtt	ssc-mir-199a-1	22	tacagtagtctgcacattggtt	1	mmmMmmmmmmmmmmmmmmmmmm
3540946_x139	taccgtagtctgcacattggtt	ssc-mir-199b	22	tacagtagtctgcacattggtt	1	mmmMmmmmmmmmmmmmmmmmmm
3541224_x139	tgaggtagtagtttgtgctg	ssc-let-7i	20	tgaggtagtagtttgtgctg	0	mmmmmmmmmmmmmmmmmmmm
3541363_x138	tgtaaacatcctcgcctggaagct	ssc-mir-30a	24	tgtaaacatcctcgactggaagct	1	mmmmmmmmmmmmmmMmmmmmmmmm
3541639_x138	tgtaaacatccttgcctggaagct	ssc-mir-30e	24	tgtaaacatccttgactggaagct	1	mmmmmmmmmmmmmmMmmmmmmmmm
3542052_x137	ccagtgcactacagaactttg	ssc-mir-148a	21	tcagtgcactacagaactttg	1	Mmmmmmmmmmmmmmmmmmmmm
3542189_x137	tgcaacagcaactccatgtgga	ssc-mir-194a	22	tgtaacagcaactccatgtgga	1	mmMmmmmmmmmmmmmmmmmmmm
3542326_x137	ttatcagaatctccaggggtac	ssc-mir-361	22	ttatcagaatctccaggggtac	0	mmmmmmmmmmmmmmmmmmmmmm
3542874_x137	tccctgtagatccgaatttgtg	ssc-mir-10a	22	accctgtagatccgaatttgtg	1	Mmmmmmmmmmmmmmmmmmmmmm
3543148_x137	tgtaaacatcctcgactggaaa	ssc-mir-30a	22	tgtaaacatcctcgactggaag	1	mmmmmmmmmmmmmmmmmmmmmM
3543285_x137	ttggcaatggtagaactcaca	ssc-mir-182	21	ttggcaatggtagaactcaca	0	mmmmmmmmmmmmmmmmmmmmm
3543422_x136	caaagaattctccttttgggca	ssc-mir-186	22	caaagaattctccttttgggct	1	mmmmmmmmmmmmmmmmmmmmmM
3543558_x136	tagcagcacataatggtttgtg	ssc-mir-15a	22	tagcagcacataatggtttgtg	0	mmmmmmmmmmmmmmmmmmmmmm
3544102_x136	caccctgtagatccgaatttg	ssc-mir-10a	21	taccctgtagatccgaatttg	1	Mmmmmmmmmmmmmmmmmmmmm
3544238_x136	tctgtcatttctgtaggccaa	ssc-mir-215	21	tctgtcatttctgtaggccaa	0	mmmmmmmmmmmmmmmmmmmmm
3544509_x135	caatggaatcccaaaagcagctg	ssc-mir-191	23	caacggaatcccaaaagcagctg	1	mmmMmmmmmmmmmmmmmmmmmmm
3544779_x135	taatactgtctggtaatgcct	ssc-mir-429	21	taatactgtctggtaatgccg	1	mmmmmmmmmmmmmmmmmmmmM
3544914_x135	cagaaagtagaaagcactact	ssc-mir-142	21	cataaagtagaaagcactact	1	mmMmmmmmmmmmmmmmmmmmm
3545454_x134	agctgccagttgaagaactgta	ssc-mir-22	22	agctgccagttgaagaactgtt	1	mmmmmmmmmmmmmmmmmmmmmM
3545588_x134	tccacagtggctaagttctg	ssc-mir-27b	20	ttcacagtggctaagttctg	1	mMmmmmmmmmmmmmmmmmmm
3545856_x134	tgagatgaagcactgtagatc	ssc-mir-143	21	tgagatgaagcactgtagctc	1	mmmmmmmmmmmmmmmmmmMmm
3545990_x134	aagaattctccttttgggctt	ssc-mir-186	21	aagaattctccttttgggctt	0	mmmmmmmmmmmmmmmmmmmmm
3546124_x134	taagatgaagcactgtagct	ssc-mir-143	20	tgagatgaagcactgtagct	1	mMmmmmmmmmmmmmmmmmmm
3546258_x134	ccctatgaattgacagac	ssc-mir-215	18	acctatgaattgacagac	1	Mmmmmmmmmmmmmmmmmm
3546792_x133	tacggaatcccaaaagcagctg	ssc-mir-191	22	aacggaatcccaaaagcagctg	1	Mmmmmmmmmmmmmmmmmmmmmm
3547058_x133	cagtgcaatgttaaaagggca	ssc-mir-130a	21	cagtgcaatgttaaaagggca	0	mmmmmmmmmmmmmmmmmmmmm
3547457_x133	tgacctatgaattgacagacc	ssc-mir-215	21	tgacctatgaattgacagaca	1	mmmmmmmmmmmmmmmmmmmmM
3547590_x133	tgagatgaagcactgtagcttg	ssc-mir-143	22	tgagatgaagcactgtagctcg	1	mmmmmmmmmmmmmmmmmmmmMm
3547723_x133	tcgtaccgtgagtaataatgcga	ssc-mir-126	23	tcgtaccgtgagtaataatgcgc	1	mmmmmmmmmmmmmmmmmmmmmmM
3548121_x132	catgaagcactgtagctc	ssc-mir-143	18	gatgaagcactgtagctc	1	Mmmmmmmmmmmmmmmmmm
3548385_x132	tgaaacagcgactccatgtggac	ssc-mir-194b	23	tgtaacagcgactccatgtggac	1	mmMmmmmmmmmmmmmmmmmmmmm
3548649_x132	tagcctgtagaaccgaatttgt	ssc-mir-10b	22	taccctgtagaaccgaatttgt	1	mmMmmmmmmmmmmmmmmmmmmm
3548913_x132	tagcttatcagactgctgttgact	ssc-mir-21	24	tagcttatcagactgatgttgact	1	mmmmmmmmmmmmmmmMmmmmmmmm
3549045_x132	tgacctttgaattgacagaca	ssc-mir-215	21	tgacctatgaattgacagaca	1	mmmmmmMmmmmmmmmmmmmmm
3549177_x132	tacaagtaatccaggataggct	ssc-mir-26a	22	ttcaagtaatccaggataggct	1	mMmmmmmmmmmmmmmmmmmmmm
3549309_x131	tgtcacagcgactccatgtggact	ssc-mir-194b	24	tgtaacagcgactccatgtggact	1	mmmMmmmmmmmmmmmmmmmmmmmm
3549571_x131	tgggatgaagcactgtagc	ssc-mir-143	19	tgagatgaagcactgtagc	1	mmMmmmmmmmmmmmmmmmm
3549964_x131	tgacctatgaattgacagccagtt	ssc-mir-192	24	tgacctatgaattgacagccagtg	1	mmmmmmmmmmmmmmmmmmmmmmmM
3550095_x131	taccctgtagaaccgaatt	ssc-mir-10b	19	taccctgtagaaccgaatt	0	mmmmmmmmmmmmmmmmmmm
3550095_x131	taccctgtagaaccgaatt	ssc-mir-10a	19	taccctgtagatccgaatt	1	mmmmmmmmmmmMmmmmmmm
3550226_x131	tatacaaggacaagctctct	ssc-mir-381	20	tatacaaggacaagctctct	0	mmmmmmmmmmmmmmmmmmmm
3550618_x130	tcacattgccagggatttcca	ssc-mir-23a	21	tcacattgccagggatttcca	0	mmmmmmmmmmmmmmmmmmmmm
3550618_x130	tcacattgccagggatttcca	ssc-mir-23b	21	tcacattgccagggattacca	1	mmmmmmmmmmmmmmmmmMmmm
3551008_x130	taacttatcagactgatgttgac	ssc-mir-21	23	tagcttatcagactgatgttgac	1	mmMmmmmmmmmmmmmmmmmmmmm
3551528_x129	tggaaacatcctacactctcagct	ssc-mir-30c-1	24	tgtaaacatcctacactctcagct	1	mmMmmmmmmmmmmmmmmmmmmmmm
3551528_x129	tggaaacatcctacactctcagct	ssc-mir-30c-2	24	tgtaaacatcctacactctcagct	1	mmMmmmmmmmmmmmmmmmmmmmmm
3551657_x129	cacattcattgctgtcggtgggt	ssc-mir-181b-1	23	aacattcattgctgtcggtgggt	1	Mmmmmmmmmmmmmmmmmmmmmmm
3551657_x129	cacattcattgctgtcggtgggt	ssc-mir-181b-2	23	aacattcattgctgtcggtgggt	1	Mmmmmmmmmmmmmmmmmmmmmmm
3551786_x129	ttccctgtagatccgaatttgt	ssc-mir-10a	22	taccctgtagatccgaatttgt	1	mMmmmmmmmmmmmmmmmmmmmm
3552173_x129	tcaggctcagtcccctcccgat	ssc-mir-484	22	tcaggctcagtcccctcccgat	0	mmmmmmmmmmmmmmmmmmmmmm
3552687_x128	tgtaaacatcctcgactggaagt	ssc-mir-30a	23	tgtaaacatcctcgactggaagc	1	mmmmmmmmmmmmmmmmmmmmmmM
3552815_x128	ctgacctatgaattgacaacc	ssc-mir-192	21	ctgacctatgaattgacagcc	1	mmmmmmmmmmmmmmmmmmMmm
3552943_x128	ttcctggaaatactgttct	ssc-mir-145	19	ttcctggaaatactgttct	0	mmmmmmmmmmmmmmmmmmm
3553071_x128	gaactatgaattgacagccag	ssc-mir-192	21	gacctatgaattgacagccag	1	mmMmmmmmmmmmmmmmmmmmm
3553455_x128	tgtaaacatccttgactggaaga	ssc-mir-30e	23	tgtaaacatccttgactggaagc	1	mmmmmmmmmmmmmmmmmmmmmmM
3553583_x128	tgacctatgaattgaaagccagt	ssc-mir-192	23	tgacctatgaattgacagccagt	1	mmmmmmmmmmmmmmmMmmmmmmm
3553711_x128	ttcacagtggctaagttatgc	ssc-mir-27b	21	ttcacagtggctaagttctgc	1	mmmmmmmmmmmmmmmmmMmmm
3553966_x127	gccctgtagatccgaatttgtg	ssc-mir-10a	22	accctgtagatccgaatttgtg	1	Mmmmmmmmmmmmmmmmmmmmmm
3554093_x127	taacttatcagactgatgttgact	ssc-mir-21	24	tagcttatcagactgatgttgact	1	mmMmmmmmmmmmmmmmmmmmmmmm
3554600_x126	ctgacctatgaattgccagc	ssc-mir-192	20	ctgacctatgaattgacagc	1	mmmmmmmmmmmmmmmMmmmm
3554978_x126	taccttatcagactgatgttgact	ssc-mir-21	24	tagcttatcagactgatgttgact	1	mmMmmmmmmmmmmmmmmmmmmmmm
3555104_x126	acactgtagatccgaatttgt	ssc-mir-10a	21	accctgtagatccgaatttgt	1	mmMmmmmmmmmmmmmmmmmmm
3555230_x126	caacggaatcccaaaagcagc	ssc-mir-191	21	caacggaatcccaaaagcagc	0	mmmmmmmmmmmmmmmmmmmmm
3555356_x125	tgaggtaggaggttgtatagttt	ssc-let-7e	23	tgaggtaggaggttgtatagttg	1	mmmmmmmmmmmmmmmmmmmmmmM
3555356_x125	tgaggtaggaggttgtatagttt	ssc-let-7a-1	23	tgaggtagtaggttgtatagttt	1	mmmmmmmmMmmmmmmmmmmmmmm
3555356_x125	tgaggtaggaggttgtatagttt	ssc-let-7a-2	23	tgaggtagtaggttgtatagttt	1	mmmmmmmmMmmmmmmmmmmmmmm
3555606_x125	tggctcagttcagcaggaacag	ssc-mir-24-2	22	tggctcagttcagcaggaacag	0	mmmmmmmmmmmmmmmmmmmmmm
3555606_x125	tggctcagttcagcaggaacag	ssc-mir-24-1	22	tggctcagttcagcaggaacag	0	mmmmmmmmmmmmmmmmmmmmmm
3555731_x125	cccctgtagaaccgaatttgt	ssc-mir-10b	21	accctgtagaaccgaatttgt	1	Mmmmmmmmmmmmmmmmmmmmm
3556106_x125	taccctgtagatccgcatttgt	ssc-mir-10a	22	taccctgtagatccgaatttgt	1	mmmmmmmmmmmmmmmMmmmmmm
3556231_x125	ggcaagatgctggcatagct	ssc-mir-31	20	ggcaagatgctggcatagct	0	mmmmmmmmmmmmmmmmmmmm
3556356_x125	tccctgagaccctaacttgtgg	ssc-mir-125b-2	22	tccctgagaccctaacttgtga	1	mmmmmmmmmmmmmmmmmmmmmM
3556356_x125	tccctgagaccctaacttgtgg	ssc-mir-125b-1	22	tccctgagaccctaacttgtga	1	mmmmmmmmmmmmmmmmmmmmmM
3556481_x125	tccataaagtagaaagcact	ssc-mir-142	20	cccataaagtagaaagcact	1	Mmmmmmmmmmmmmmmmmmmm
3556606_x125	tgtcctatgaattgacagccag	ssc-mir-192	22	tgacctatgaattgacagccag	1	mmMmmmmmmmmmmmmmmmmmmm
3556731_x125	tgtgaacatccttgactggaagct	ssc-mir-30e	24	tgtaaacatccttgactggaagct	1	mmmMmmmmmmmmmmmmmmmmmmmm
3557976_x123	ctgtcatttctgtaggccaat	ssc-mir-215	21	ctgtcatttctgtaggccaat	0	mmmmmmmmmmmmmmmmmmmmm
3558099_x123	tatgtgcctttggactacatcg	ssc-mir-455	22	tatgtgcctttggactacatcg	0	mmmmmmmmmmmmmmmmmmmmmm
3558222_x123	tgagaactgaattccataggctg	ssc-mir-146b	23	tgagaactgaattccataggctg	0	mmmmmmmmmmmmmmmmmmmmmmm
3558345_x123	taccacagggtagaaccacggaa	ssc-mir-140	23	taccacagggtagaaccacggac	1	mmmmmmmmmmmmmmmmmmmmmmM
3558591_x123	tagtttatcagactgatgttga	ssc-mir-21	22	tagcttatcagactgatgttga	1	mmmMmmmmmmmmmmmmmmmmmm
3558714_x123	tgacctatgaatagacagac	ssc-mir-215	20	tgacctatgaattgacagac	1	mmmmmmmmmmmmMmmmmmmm
3558960_x123	tcgaggagctcacagtctagtaa	ssc-mir-151	23	tcgaggagctcacagtctagtac	1	mmmmmmmmmmmmmmmmmmmmmmM
3559083_x123	caacgaattctccttttgggctt	ssc-mir-186	23	caaagaattctccttttgggctt	1	mmmMmmmmmmmmmmmmmmmmmmm
3559329_x123	tgtggtagtaggttgtatagtt	ssc-let-7a-2	22	tgaggtagtaggttgtatagtt	1	mmMmmmmmmmmmmmmmmmmmmm
3559329_x123	tgtggtagtaggttgtatagtt	ssc-let-7a-1	22	tgaggtagtaggttgtatagtt	1	mmMmmmmmmmmmmmmmmmmmmm
3559452_x123	ctgacctatgaattgacaccc	ssc-mir-192	21	ctgacctatgaattgacagcc	1	mmmmmmmmmmmmmmmmmmMmm
3559819_x122	tgagatgaagcacagtagctc	ssc-mir-143	21	tgagatgaagcactgtagctc	1	mmmmmmmmmmmmmMmmmmmmm
3560063_x122	ctttcagtcggatgtttgcagc	ssc-mir-30a	22	ctttcagtcggatgtttgcagc	0	mmmmmmmmmmmmmmmmmmmmmm
3560063_x122	ctttcagtcggatgtttgcagc	ssc-mir-30e	22	ctttcagtcggatgtttacagc	1	mmmmmmmmmmmmmmmmmMmmmm
3560307_x122	tcggacctatgaattgacagcc	ssc-mir-192	22	tctgacctatgaattgacagcc	1	mmMmmmmmmmmmmmmmmmmmmm
3560429_x121	gacctatgaattgacagccat	ssc-mir-192	21	gacctatgaattgacagccag	1	mmmmmmmmmmmmmmmmmmmmM
3560550_x121	tgacctatgaattgccagccagt	ssc-mir-192	23	tgacctatgaattgacagccagt	1	mmmmmmmmmmmmmmMmmmmmmmm
3560671_x121	tgcagcattgtacagggctatga	ssc-mir-103-2	23	agcagcattgtacagggctatga	1	Mmmmmmmmmmmmmmmmmmmmmmm
3560671_x121	tgcagcattgtacagggctatga	ssc-mir-103-1	23	agcagcattgtacagggctatga	1	Mmmmmmmmmmmmmmmmmmmmmmm
3560913_x121	tgagatgaagcactgtagcc	ssc-mir-143	20	tgagatgaagcactgtagct	1	mmmmmmmmmmmmmmmmmmmM
3561034_x120	tgccctatgaattgacagccag	ssc-mir-192	22	tgacctatgaattgacagccag	1	mmMmmmmmmmmmmmmmmmmmmm
3561274_x120	gctacatctggctactgggtct	ssc-mir-222	22	gctacatctggctactgggtct	0	mmmmmmmmmmmmmmmmmmmmmm
3561514_x120	gtacagtactgtgataactgaaa	ssc-mir-101-1	23	gtacagtactgtgataactgaag	1	mmmmmmmmmmmmmmmmmmmmmmM
3561514_x120	gtacagtactgtgataactgaaa	ssc-mir-101-2	23	gtacagtactgtgataactgaag	1	mmmmmmmmmmmmmmmmmmmmmmM
3561754_x120	ttagactgaagctccttgagga	ssc-mir-151	22	ctagactgaagctccttgagga	1	Mmmmmmmmmmmmmmmmmmmmmm
3561874_x119	cccagtgtttagactatctgtt	ssc-mir-199b	22	cccagtgtttagactatctgtt	0	mmmmmmmmmmmmmmmmmmmmmm
3561993_x119	tccctgagaccctaacttgt	ssc-mir-125b-1	20	tccctgagaccctaacttgt	0	mmmmmmmmmmmmmmmmmmmm
3561993_x119	tccctgagaccctaacttgt	ssc-mir-125b-2	20	tccctgagaccctaacttgt	0	mmmmmmmmmmmmmmmmmmmm
3562112_x119	ctgacctatgaattgacagccc	ssc-mir-192	22	ctgacctatgaattgacagcca	1	mmmmmmmmmmmmmmmmmmmmmM
3562469_x119	cctatgaattgacagccaa	ssc-mir-192	19	cctatgaattgacagccag	1	mmmmmmmmmmmmmmmmmmM
3562469_x119	cctatgaattgacagccaa	ssc-mir-215	19	cctatgaattgacagacaa	1	mmmmmmmmmmmmmmmMmmm
3563183_x119	tagcttatcagactgatgttgg	ssc-mir-21	22	tagcttatcagactgatgttga	1	mmmmmmmmmmmmmmmmmmmmmM
3563302_x119	tgacctatgacttgacagccagt	ssc-mir-192	23	tgacctatgaattgacagccagt	1	mmmmmmmmmmMmmmmmmmmmmmm
3564247_x118	tggggtagtagtttgtgctgtt	ssc-let-7i	22	tgaggtagtagtttgtgctgtt	1	mmMmmmmmmmmmmmmmmmmmmm
3564365_x118	cattattacttttggtacgc	ssc-mir-126	20	cattattacttttggtacgc	0	mmmmmmmmmmmmmmmmmmmm
3564483_x118	ttataatacaacctgataagt	ssc-mir-374a	21	ttataatacaacctgataagt	0	mmmmmmmmmmmmmmmmmmmmm
3564837_x118	tgacctgtgaattgacagcc	ssc-mir-192	20	tgacctatgaattgacagcc	1	mmmmmmMmmmmmmmmmmmmm
3564955_x117	cacccgtagatccgaacttgt	ssc-mir-100	21	aacccgtagatccgaacttgt	1	Mmmmmmmmmmmmmmmmmmmmm
3565306_x117	taggagcacgtaaatattggcg	ssc-mir-16-1	22	tagcagcacgtaaatattggcg	1	mmmMmmmmmmmmmmmmmmmmmm
3565306_x117	taggagcacgtaaatattggcg	ssc-mir-16-2	22	tagcagcacgtaaatattggcg	1	mmmMmmmmmmmmmmmmmmmmmm
3565657_x117	taccttatcagactgatgttgac	ssc-mir-21	23	tagcttatcagactgatgttgac	1	mmMmmmmmmmmmmmmmmmmmmmm
3566242_x116	ttctagtaatccaggataggct	ssc-mir-26a	22	ttcaagtaatccaggataggct	1	mmmMmmmmmmmmmmmmmmmmmm
3566590_x116	tcggtcatttctgtaggccaata	ssc-mir-215	23	tctgtcatttctgtaggccaata	1	mmMmmmmmmmmmmmmmmmmmmmm
3567402_x115	gagatgaagcactgcagctc	ssc-mir-143	20	gagatgaagcactgtagctc	1	mmmmmmmmmmmmmmMmmmmm
3567632_x115	tgtaaacatcctcgactggaagctt	ssc-mir-30a	25	tgtaaacatcctcgactggaagctg	1	mmmmmmmmmmmmmmmmmmmmmmmmM
3567977_x115	tccctgtcctccaggagctcact	ssc-mir-339-1	23	tccctgtcctccaggagctcact	0	mmmmmmmmmmmmmmmmmmmmmmm
3568092_x115	aggtgccagttgaagaactgt	ssc-mir-22	21	agctgccagttgaagaactgt	1	mmMmmmmmmmmmmmmmmmmmm
3568436_x114	gaactatgaattgacagcc	ssc-mir-192	19	gacctatgaattgacagcc	1	mmMmmmmmmmmmmmmmmmm
3568550_x114	gtgacctatgaattgacagccagt	ssc-mir-192	24	ctgacctatgaattgacagccagt	1	Mmmmmmmmmmmmmmmmmmmmmmmm
3568664_x114	tgacctatgaattgaccgacaa	ssc-mir-215	22	tgacctatgaattgacagacaa	1	mmmmmmmmmmmmmmmmMmmmmm
3569576_x114	caatattacttttggtacgcg	ssc-mir-126	21	cattattacttttggtacgcg	1	mmMmmmmmmmmmmmmmmmmmm
3569690_x114	acccgtagatccgaacttg	ssc-mir-100	19	acccgtagatccgaacttg	0	mmmmmmmmmmmmmmmmmmm
3569690_x114	acccgtagatccgaacttg	ssc-mir-99a	19	acccgtagatccgatcttg	1	mmmmmmmmmmmmmmMmmmm
3569804_x113	taacctatgaattgacagcca	ssc-mir-192	21	tgacctatgaattgacagcca	1	mMmmmmmmmmmmmmmmmmmmm
3570369_x113	tagtgcacttgtcccggcctgtt	ssc-mir-92a-1	23	tattgcacttgtcccggcctgtt	1	mmMmmmmmmmmmmmmmmmmmmmm
3570708_x113	catgccttgagtgtaggaccg	ssc-mir-532	21	catgccttgagtgtaggaccg	0	mmmmmmmmmmmmmmmmmmmmm
3570821_x113	tccctgagaccctaacttgtg	ssc-mir-125b-2	21	tccctgagaccctaacttgtg	0	mmmmmmmmmmmmmmmmmmmmm
3570821_x113	tccctgagaccctaacttgtg	ssc-mir-125b-1	21	tccctgagaccctaacttgtg	0	mmmmmmmmmmmmmmmmmmmmm
3570934_x113	acccgtagatccgatcttgt	ssc-mir-99a	20	acccgtagatccgatcttgt	0	mmmmmmmmmmmmmmmmmmmm
3570934_x113	acccgtagatccgatcttgt	ssc-mir-100	20	acccgtagatccgaacttgt	1	mmmmmmmmmmmmmmMmmmmm
3571159_x112	tgaaatgaagcactgtagctcg	ssc-mir-143	22	tgagatgaagcactgtagctcg	1	mmmMmmmmmmmmmmmmmmmmmm
3571495_x111	ccatcgaccgttgattgtacc	ssc-mir-181a-1	21	ccatcgaccgttgattgtacc	0	mmmmmmmmmmmmmmmmmmmmm
3571606_x111	tggcacagggtccagctgtcgga	ssc-mir-2320	23	tggcacagggtccagctgtcggc	1	mmmmmmmmmmmmmmmmmmmmmmM
3571828_x111	tgccctatgaattgacagacaa	ssc-mir-215	22	tgacctatgaattgacagacaa	1	mmMmmmmmmmmmmmmmmmmmmm
3572272_x111	cagcggaatcccaaaagcagctg	ssc-mir-191	23	caacggaatcccaaaagcagctg	1	mmMmmmmmmmmmmmmmmmmmmmm
3572716_x111	gaggtagtaggttgcatagt	ssc-let-7d	20	gaggtagtaggttgcatagt	0	mmmmmmmmmmmmmmmmmmmm
3572716_x111	gaggtagtaggttgcatagt	ssc-let-7a-2	20	gaggtagtaggttgtatagt	1	mmmmmmmmmmmmmmMmmmmm
3572716_x111	gaggtagtaggttgcatagt	ssc-let-7a-1	20	gaggtagtaggttgtatagt	1	mmmmmmmmmmmmmmMmmmmm
3572938_x111	cacccgtagaaccgaccttg	ssc-mir-99b	20	cacccgtagaaccgaccttg	0	mmmmmmmmmmmmmmmmmmmm
3573160_x111	cgtaaacatcctcgactggaagc	ssc-mir-30a	23	tgtaaacatcctcgactggaagc	1	Mmmmmmmmmmmmmmmmmmmmmmm
3573711_x110	caacggaatcccaaacgcagctg	ssc-mir-191	23	caacggaatcccaaaagcagctg	1	mmmmmmmmmmmmmmmMmmmmmmm
3573821_x110	tacagtagtctgcacattggt	ssc-mir-199b	21	tacagtagtctgcacattggt	0	mmmmmmmmmmmmmmmmmmmmm
3573821_x110	tacagtagtctgcacattggt	ssc-mir-199a-1	21	tacagtagtctgcacattggt	0	mmmmmmmmmmmmmmmmmmmmm
3573821_x110	tacagtagtctgcacattggt	ssc-mir-199a-2	21	tacagtagtctgcacattggt	0	mmmmmmmmmmmmmmmmmmmmm
3574041_x110	ttataatacaacctgataagtg	ssc-mir-374a	22	ttataatacaacctgataagtg	0	mmmmmmmmmmmmmmmmmmmmmm
3574151_x110	tactctgtagaaccgaatttgtg	ssc-mir-10b	23	taccctgtagaaccgaatttgtg	1	mmmMmmmmmmmmmmmmmmmmmmm
3574481_x109	tcgaccggacctcgaccggctc	ssc-mir-1307	22	tcgaccggacctcgaccggctc	0	mmmmmmmmmmmmmmmmmmmmmm
3574699_x109	caccctgtagaaccgaatttgtg	ssc-mir-10b	23	taccctgtagaaccgaatttgtg	1	Mmmmmmmmmmmmmmmmmmmmmmm
3575244_x109	ctttattacttttggtacgcg	ssc-mir-126	21	cattattacttttggtacgcg	1	mMmmmmmmmmmmmmmmmmmmm
3576006_x108	gtattacttttggtacgcg	ssc-mir-126	19	ttattacttttggtacgcg	1	Mmmmmmmmmmmmmmmmmmm
3576114_x108	tgagatgaagcactgtagcttgg	ssc-mir-143	23	tgagatgaagcactgtagctcgg	1	mmmmmmmmmmmmmmmmmmmmMmm
3576762_x108	ttcacagtggctacgttctgc	ssc-mir-27b	21	ttcacagtggctaagttctgc	1	mmmmmmmmmmmmmMmmmmmmm
3576978_x107	tgacctatgaattgacagccagg	ssc-mir-192	23	tgacctatgaattgacagccagt	1	mmmmmmmmmmmmmmmmmmmmmmM
3577085_x107	gctacattgtctgctgggtttc	ssc-mir-221	22	gctacattgtctgctgggtttc	0	mmmmmmmmmmmmmmmmmmmmmm
3577406_x107	gcctatgaattgacagac	ssc-mir-215	18	acctatgaattgacagac	1	Mmmmmmmmmmmmmmmmmm
3577620_x107	cgctcggtctgaggcccctcagt	ssc-mir-423	23	agctcggtctgaggcccctcagt	1	Mmmmmmmmmmmmmmmmmmmmmmm
3577834_x107	tgacctatgaattgacaacc	ssc-mir-192	20	tgacctatgaattgacagcc	1	mmmmmmmmmmmmmmmmmMmm
3577941_x106	tagcagcacagaaatattggc	ssc-mir-195	21	tagcagcacagaaatattggc	0	mmmmmmmmmmmmmmmmmmmmm
3578047_x106	agctgccagttgaaaaactgt	ssc-mir-22	21	agctgccagttgaagaactgt	1	mmmmmmmmmmmmmmMmmmmmm
3578153_x106	tactctgtagatccgaatttg	ssc-mir-10a	21	taccctgtagatccgaatttg	1	mmmMmmmmmmmmmmmmmmmmm
3578259_x106	ggagatgaagcactgtagct	ssc-mir-143	20	tgagatgaagcactgtagct	1	Mmmmmmmmmmmmmmmmmmmm
3578471_x105	cactagattgtgagctcc	ssc-mir-28	18	cactagattgtgagctcc	0	mmmmmmmmmmmmmmmmmm
3578576_x105	tcacagtgaaccggtctctt	ssc-mir-128-2	20	tcacagtgaaccggtctctt	0	mmmmmmmmmmmmmmmmmmmm
3578576_x105	tcacagtgaaccggtctctt	ssc-mir-128-1	20	tcacagtgaaccggtctctt	0	mmmmmmmmmmmmmmmmmmmm
3578786_x105	gctatgaattgacagcca	ssc-mir-192	18	cctatgaattgacagcca	1	Mmmmmmmmmmmmmmmmmm
3579311_x105	tcagatgaagcactgtagctc	ssc-mir-143	21	tgagatgaagcactgtagctc	1	mMmmmmmmmmmmmmmmmmmmm
3579416_x105	tgtgaacatcctcgactggaagct	ssc-mir-30a	24	tgtaaacatcctcgactggaagct	1	mmmMmmmmmmmmmmmmmmmmmmmm
3579731_x105	ctcacctatgaattgacagc	ssc-mir-192	20	ctgacctatgaattgacagc	1	mmMmmmmmmmmmmmmmmmmm
3579941_x104	tggggtagtagtttgtacagtt	ssc-let-7g	22	tgaggtagtagtttgtacagtt	1	mmMmmmmmmmmmmmmmmmmmmm
3580149_x104	cagtgcaatgttaaaagggcat	ssc-mir-130a	22	cagtgcaatgttaaaagggcat	0	mmmmmmmmmmmmmmmmmmmmmm
3580461_x104	tgacctatggattgacagcca	ssc-mir-192	21	tgacctatgaattgacagcca	1	mmmmmmmmmMmmmmmmmmmmm
3580565_x104	tgtaacagcgactccctgtggac	ssc-mir-194b	23	tgtaacagcgactccatgtggac	1	mmmmmmmmmmmmmmmMmmmmmmm
3580669_x104	tcacagtgaaccggtctct	ssc-mir-128-1	19	tcacagtgaaccggtctct	0	mmmmmmmmmmmmmmmmmmm
3580669_x104	tcacagtgaaccggtctct	ssc-mir-128-2	19	tcacagtgaaccggtctct	0	mmmmmmmmmmmmmmmmmmm
3580877_x104	gacatgaagcactgtagctc	ssc-mir-143	20	gagatgaagcactgtagctc	1	mmMmmmmmmmmmmmmmmmmm
3580981_x104	acctgccagttgaagaactgt	ssc-mir-22	21	agctgccagttgaagaactgt	1	mMmmmmmmmmmmmmmmmmmmm
3581291_x103	attgcacttgtcccggcctgta	ssc-mir-92a-1	22	attgcacttgtcccggcctgtt	1	mmmmmmmmmmmmmmmmmmmmmM
3581291_x103	attgcacttgtcccggcctgta	ssc-mir-92a-2	22	attgcacttgtcccggcctgtg	1	mmmmmmmmmmmmmmmmmmmmmM
3581600_x103	tattgcactcgtcccggcct	ssc-mir-92b	20	tattgcactcgtcccggcct	0	mmmmmmmmmmmmmmmmmmmm
3581600_x103	tattgcactcgtcccggcct	ssc-mir-92a-2	20	tattgcacttgtcccggcct	1	mmmmmmmmmMmmmmmmmmmm
3581600_x103	tattgcactcgtcccggcct	ssc-mir-92a-1	20	tattgcacttgtcccggcct	1	mmmmmmmmmMmmmmmmmmmm
3581806_x103	agctgccagttgaagaac	ssc-mir-22	18	agctgccagttgaagaac	0	mmmmmmmmmmmmmmmmmm
3582012_x103	gtgatgaagcactgtagctc	ssc-mir-143	20	gagatgaagcactgtagctc	1	mMmmmmmmmmmmmmmmmmmm
3582115_x103	ctgaccgatgaattgacagcc	ssc-mir-192	21	ctgacctatgaattgacagcc	1	mmmmmmMmmmmmmmmmmmmmm
3582424_x103	cccctgtagaaccgaatttgtgt	ssc-mir-10b	23	accctgtagaaccgaatttgtgt	1	Mmmmmmmmmmmmmmmmmmmmmmm
3582527_x102	ctgaactatgaattgacagcc	ssc-mir-192	21	ctgacctatgaattgacagcc	1	mmmmMmmmmmmmmmmmmmmmm
3582629_x102	attgcacggtatccatctgt	ssc-mir-363-1	20	attgcacggtatccatctgt	0	mmmmmmmmmmmmmmmmmmmm
3582629_x102	attgcacggtatccatctgt	ssc-mir-363-2	20	attgcacggtatccatctgt	0	mmmmmmmmmmmmmmmmmmmm
3582935_x102	tagcttatcagactgatgttgacg	ssc-mir-21	24	tagcttatcagactgatgttgact	1	mmmmmmmmmmmmmmmmmmmmmmmM
3583037_x102	ctggcctatgaattgacagc	ssc-mir-192	20	ctgacctatgaattgacagc	1	mmmMmmmmmmmmmmmmmmmm
3583241_x101	tgaaaacatcctcgactggaagct	ssc-mir-30a	24	tgtaaacatcctcgactggaagct	1	mmMmmmmmmmmmmmmmmmmmmmmm
3583342_x101	ggtagtaggttgcatagtt	ssc-let-7d	19	ggtagtaggttgcatagtt	0	mmmmmmmmmmmmmmmmmmm
3583342_x101	ggtagtaggttgcatagtt	ssc-let-7a-1	19	ggtagtaggttgtatagtt	1	mmmmmmmmmmmmMmmmmmm
3583342_x101	ggtagtaggttgcatagtt	ssc-let-7a-2	19	ggtagtaggttgtatagtt	1	mmmmmmmmmmmmMmmmmmm
3583746_x101	ccacagggtagaaccacggaa	ssc-mir-140	21	ccacagggtagaaccacggac	1	mmmmmmmmmmmmmmmmmmmmM
3583847_x101	cccagtgttcagactacctgtt	ssc-mir-199a-2	22	cccagtgttcagactacctgtt	0	mmmmmmmmmmmmmmmmmmmmmm
3583847_x101	cccagtgttcagactacctgtt	ssc-mir-199a-1	22	cccagtgttcagactacctgtt	0	mmmmmmmmmmmmmmmmmmmmmm
3583948_x101	ttgagatgaagcactgtagctc	ssc-mir-143	22	ctgagatgaagcactgtagctc	1	Mmmmmmmmmmmmmmmmmmmmmm
3584049_x101	cgctacattgtctgctgggttt	ssc-mir-221	22	agctacattgtctgctgggttt	1	Mmmmmmmmmmmmmmmmmmmmmm
3584251_x101	gtagactgaagctccttgagga	ssc-mir-151	22	ctagactgaagctccttgagga	1	Mmmmmmmmmmmmmmmmmmmmmm
3584352_x101	tttacagtggctaagttctg	ssc-mir-27b	20	ttcacagtggctaagttctg	1	mmMmmmmmmmmmmmmmmmmm
3584756_x100	tccatgagaccctttaacctgt	ssc-mir-125a	22	tccctgagaccctttaacctgt	1	mmmMmmmmmmmmmmmmmmmmmm
3584856_x100	tccaagtaatccaggataggct	ssc-mir-26a	22	ttcaagtaatccaggataggct	1	mMmmmmmmmmmmmmmmmmmmmm
3585156_x100	taccctgtagaaccgaattt	ssc-mir-10b	20	taccctgtagaaccgaattt	0	mmmmmmmmmmmmmmmmmmmm
3585156_x100	taccctgtagaaccgaattt	ssc-mir-10a	20	taccctgtagatccgaattt	1	mmmmmmmmmmmMmmmmmmmm
3585456_x100	tgagattaagcactgtagctcg	ssc-mir-143	22	tgagatgaagcactgtagctcg	1	mmmmmmMmmmmmmmmmmmmmmm
3585556_x100	tgccctatgaattgacagccagt	ssc-mir-192	23	tgacctatgaattgacagccagt	1	mmMmmmmmmmmmmmmmmmmmmmm
3585856_x100	ctgacctatgaattggcagcc	ssc-mir-192	21	ctgacctatgaattgacagcc	1	mmmmmmmmmmmmmmmMmmmmm
3585956_x100	tgacctatgaattgacaaaca	ssc-mir-215	21	tgacctatgaattgacagaca	1	mmmmmmmmmmmmmmmmmMmmm
3586156_x100	tgacctatgaattgaaagaca	ssc-mir-215	21	tgacctatgaattgacagaca	1	mmmmmmmmmmmmmmmMmmmmm
3586256_x100	tgagctgaagcactgtagctc	ssc-mir-143	21	tgagatgaagcactgtagctc	1	mmmmMmmmmmmmmmmmmmmmm
3586655_x99	cagtgcaatgatgaaagggcat	ssc-mir-130b	22	cagtgcaatgatgaaagggcat	0	mmmmmmmmmmmmmmmmmmmmmm
3586754_x99	tagactgaagctccttgaga	ssc-mir-151	20	tagactgaagctccttgagg	1	mmmmmmmmmmmmmmmmmmmM
3587348_x99	ctagactgaagctccttgagaa	ssc-mir-151	22	ctagactgaagctccttgagga	1	mmmmmmmmmmmmmmmmmmmmMm
3587447_x99	tacccgtagaaccgaccttgcg	ssc-mir-99b	22	cacccgtagaaccgaccttgcg	1	Mmmmmmmmmmmmmmmmmmmmmm
3587546_x99	atgacacgatcactcccgttga	ssc-mir-425	22	atgacacgatcactcccgttga	0	mmmmmmmmmmmmmmmmmmmmmm
3587645_x98	tcacctatgaattgacagcca	ssc-mir-192	21	tgacctatgaattgacagcca	1	mMmmmmmmmmmmmmmmmmmmm
3587841_x98	cataaagtagaaagcactacta	ssc-mir-142	22	cataaagtagaaagcactacta	0	mmmmmmmmmmmmmmmmmmmmmm
3588135_x98	cactattacttttggtacgcg	ssc-mir-126	21	cattattacttttggtacgcg	1	mmMmmmmmmmmmmmmmmmmmm
3588723_x98	tattgcacattactaagttg	ssc-mir-32	20	tattgcacattactaagttg	0	mmmmmmmmmmmmmmmmmmmm
3588821_x97	tccctgagaccctttaacctgtgg	ssc-mir-125a	24	tccctgagaccctttaacctgtga	1	mmmmmmmmmmmmmmmmmmmmmmmM
3588918_x97	cagtagtctgcacattggta	ssc-mir-199a-1	20	cagtagtctgcacattggtt	1	mmmmmmmmmmmmmmmmmmmM
3588918_x97	cagtagtctgcacattggta	ssc-mir-199a-2	20	cagtagtctgcacattggtt	1	mmmmmmmmmmmmmmmmmmmM
3588918_x97	cagtagtctgcacattggta	ssc-mir-199b	20	cagtagtctgcacattggtt	1	mmmmmmmmmmmmmmmmmmmM
3589015_x97	tgacctatggattgacagac	ssc-mir-215	20	tgacctatgaattgacagac	1	mmmmmmmmmMmmmmmmmmmm
3589209_x97	tggaaacatcctcgactggaagc	ssc-mir-30a	23	tgtaaacatcctcgactggaagc	1	mmMmmmmmmmmmmmmmmmmmmmm
3589403_x97	tacagtagtctgcacattggtta	ssc-mir-199a-1	23	tacagtagtctgcacattggtta	0	mmmmmmmmmmmmmmmmmmmmmmm
3589403_x97	tacagtagtctgcacattggtta	ssc-mir-199a-2	23	tacagtagtctgcacattggtta	0	mmmmmmmmmmmmmmmmmmmmmmm
3589403_x97	tacagtagtctgcacattggtta	ssc-mir-199b	23	tacagtagtctgcacattggtta	0	mmmmmmmmmmmmmmmmmmmmmmm
3589500_x97	tcacagtggctaagttctgct	ssc-mir-27b	21	tcacagtggctaagttctgca	1	mmmmmmmmmmmmmmmmmmmmM
3589791_x97	gccctatgaattgacagaca	ssc-mir-215	20	gacctatgaattgacagaca	1	mMmmmmmmmmmmmmmmmmmm
3590272_x96	tcccagtggctaagttctg	ssc-mir-27b	19	tcacagtggctaagttctg	1	mmMmmmmmmmmmmmmmmmm
3590560_x96	actagattgtgagctcctgg	ssc-mir-28	20	actagattgtgagctcctgg	0	mmmmmmmmmmmmmmmmmmmm
3590656_x96	caaggaattctccttttgggct	ssc-mir-186	22	caaagaattctccttttgggct	1	mmmMmmmmmmmmmmmmmmmmmm
3590752_x96	tgcaaacatccttgactggaagct	ssc-mir-30e	24	tgtaaacatccttgactggaagct	1	mmMmmmmmmmmmmmmmmmmmmmmm
3590944_x96	tgacctatgaattgacggcc	ssc-mir-192	20	tgacctatgaattgacagcc	1	mmmmmmmmmmmmmmmmMmmm
3591232_x96	tttaagtaatccaggataggct	ssc-mir-26a	22	ttcaagtaatccaggataggct	1	mmMmmmmmmmmmmmmmmmmmmm
3591423_x95	ttgacctatgaattgaca	ssc-mir-192	18	ctgacctatgaattgaca	1	Mmmmmmmmmmmmmmmmmm
3591423_x95	ttgacctatgaattgaca	ssc-mir-215	18	atgacctatgaattgaca	1	Mmmmmmmmmmmmmmmmmm
3591898_x95	ccacagggtagaaccacggaca	ssc-mir-140	22	ccacagggtagaaccacggaca	0	mmmmmmmmmmmmmmmmmmmmmm
3591993_x95	aaattcaacgctgtcggtgag	ssc-mir-181a-2	21	acattcaacgctgtcggtgag	1	mMmmmmmmmmmmmmmmmmmmm
3591993_x95	aaattcaacgctgtcggtgag	ssc-mir-181a-1	21	acattcaacgctgtcggtgag	1	mMmmmmmmmmmmmmmmmmmmm
3592088_x95	cagcagcacactgtggtttgta	ssc-mir-497	22	cagcagcacactgtggtttgta	0	mmmmmmmmmmmmmmmmmmmmmm
3592183_x95	aaccgttaccattactgagtt	ssc-mir-451	21	aaccgttaccattactgagtt	0	mmmmmmmmmmmmmmmmmmmmm
3592278_x95	ccctgtagaaccgaatttgtgg	ssc-mir-10b	22	ccctgtagaaccgaatttgtgt	1	mmmmmmmmmmmmmmmmmmmmmM
3592373_x95	tagcaccatttgaaatcggtta	ssc-mir-29c	22	tagcaccatttgaaatcggtta	0	mmmmmmmmmmmmmmmmmmmmmm
3592373_x95	tagcaccatttgaaatcggtta	ssc-mir-29a	22	tagcaccatctgaaatcggtta	1	mmmmmmmmmMmmmmmmmmmmmm
3592468_x95	cttcctggaaatactgttctt	ssc-mir-145	21	attcctggaaatactgttctt	1	Mmmmmmmmmmmmmmmmmmmmm
3592753_x95	tgacctatgaattgacagct	ssc-mir-192	20	tgacctatgaattgacagcc	1	mmmmmmmmmmmmmmmmmmmM
3592848_x95	ggtagtagattgtatagt	ssc-let-7f-1	18	ggtagtagattgtatagt	0	mmmmmmmmmmmmmmmmmm
3592848_x95	ggtagtagattgtatagt	ssc-let-7f-2	18	ggtagtagattgtatagt	0	mmmmmmmmmmmmmmmmmm
3592848_x95	ggtagtagattgtatagt	ssc-let-7a-2	18	ggtagtaggttgtatagt	1	mmmmmmmmMmmmmmmmmm
3592848_x95	ggtagtagattgtatagt	ssc-let-7a-1	18	ggtagtaggttgtatagt	1	mmmmmmmmMmmmmmmmmm
3592943_x95	tgacctaggaattgacagcca	ssc-mir-192	21	tgacctatgaattgacagcca	1	mmmmmmmMmmmmmmmmmmmmm
3593038_x95	cctgtcatttctgtaggccaata	ssc-mir-215	23	tctgtcatttctgtaggccaata	1	Mmmmmmmmmmmmmmmmmmmmmmm
3593133_x95	tctcccaacccttgtaccagtg	ssc-mir-150-2	22	tctcccaacccttgtaccagtg	0	mmmmmmmmmmmmmmmmmmmmmm
3593133_x95	tctcccaacccttgtaccagtg	ssc-mir-150-1	22	tctcccaacccttgtaccagtg	0	mmmmmmmmmmmmmmmmmmmmmm
3593323_x95	gccgcattgtacagggctatga	ssc-mir-103-2	22	gcagcattgtacagggctatga	1	mmMmmmmmmmmmmmmmmmmmmm
3593323_x95	gccgcattgtacagggctatga	ssc-mir-103-1	22	gcagcattgtacagggctatga	1	mmMmmmmmmmmmmmmmmmmmmm
3593418_x95	agcggaatcccaaaagcagctg	ssc-mir-191	22	aacggaatcccaaaagcagctg	1	mMmmmmmmmmmmmmmmmmmmmm
3593513_x94	tgagatgaagcactatagctc	ssc-mir-143	21	tgagatgaagcactgtagctc	1	mmmmmmmmmmmmmmMmmmmmm
3593701_x94	accctgtagatccgaatttg	ssc-mir-10a	20	accctgtagatccgaatttg	0	mmmmmmmmmmmmmmmmmmmm
3593701_x94	accctgtagatccgaatttg	ssc-mir-10b	20	accctgtagaaccgaatttg	1	mmmmmmmmmmMmmmmmmmmm
3593889_x94	acattcaacgctgtcggggagt	ssc-mir-181a-2	22	acattcaacgctgtcggtgagt	1	mmmmmmmmmmmmmmmmmMmmmm
3593889_x94	acattcaacgctgtcggggagt	ssc-mir-181a-1	22	acattcaacgctgtcggtgagt	1	mmmmmmmmmmmmmmmmmMmmmm
3593983_x94	tcggatccgtctgagcttggcta	ssc-mir-127	23	tcggatccgtctgagcttggctg	1	mmmmmmmmmmmmmmmmmmmmmmM
3594453_x94	tgtaaacatccccgactggaagt	ssc-mir-30d	23	tgtaaacatccccgactggaagc	1	mmmmmmmmmmmmmmmmmmmmmmM
3594547_x94	ggtagtaggttgtatagt	ssc-let-7a-2	18	ggtagtaggttgtatagt	0	mmmmmmmmmmmmmmmmmm
3594547_x94	ggtagtaggttgtatagt	ssc-let-7a-1	18	ggtagtaggttgtatagt	0	mmmmmmmmmmmmmmmmmm
3594547_x94	ggtagtaggttgtatagt	ssc-let-7f-1	18	ggtagtagattgtatagt	1	mmmmmmmmMmmmmmmmmm
3594547_x94	ggtagtaggttgtatagt	ssc-let-7f-2	18	ggtagtagattgtatagt	1	mmmmmmmmMmmmmmmmmm
3594547_x94	ggtagtaggttgtatagt	ssc-let-7e	18	ggtaggaggttgtatagt	1	mmmmmMmmmmmmmmmmmm
3594547_x94	ggtagtaggttgtatagt	ssc-let-7d	18	ggtagtaggttgcatagt	1	mmmmmmmmmmmmMmmmmm
3594547_x94	ggtagtaggttgtatagt	ssc-let-7c	18	ggtagtaggttgtatggt	1	mmmmmmmmmmmmmmmMmm
3595017_x94	taatactgcctggtaatg	ssc-mir-429	18	taatactgtctggtaatg	1	mmmmmmmmMmmmmmmmmm
3595205_x93	cccctgtagatccgaatttgtgt	ssc-mir-10a	23	accctgtagatccgaatttgtgt	1	Mmmmmmmmmmmmmmmmmmmmmmm
3595391_x93	taccctgtagatccgaatttga	ssc-mir-10a	22	taccctgtagatccgaatttgt	1	mmmmmmmmmmmmmmmmmmmmmM
3595484_x93	ggcagcattgtacagggctatga	ssc-mir-103-1	23	agcagcattgtacagggctatga	1	Mmmmmmmmmmmmmmmmmmmmmmm
3595484_x93	ggcagcattgtacagggctatga	ssc-mir-103-2	23	agcagcattgtacagggctatga	1	Mmmmmmmmmmmmmmmmmmmmmmm
3595856_x93	tcagtgcatgacagaacttgg	ssc-mir-152	21	tcagtgcatgacagaacttgg	0	mmmmmmmmmmmmmmmmmmmmm
3596135_x93	tgcaaacatcctcgactggaagct	ssc-mir-30a	24	tgtaaacatcctcgactggaagct	1	mmMmmmmmmmmmmmmmmmmmmmmm
3596228_x93	taacagcagtcgatgggctgt	ssc-mir-21	21	caacagcagtcgatgggctgt	1	Mmmmmmmmmmmmmmmmmmmmm
3596414_x93	cccctgagaccctttaacctgt	ssc-mir-125a	22	tccctgagaccctttaacctgt	1	Mmmmmmmmmmmmmmmmmmmmmm
3596786_x93	tgagatgaagcactgaagctc	ssc-mir-143	21	tgagatgaagcactgtagctc	1	mmmmmmmmmmmmmmmMmmmmm
3596879_x92	acgttcaacgctgtcggtgag	ssc-mir-181a-1	21	acattcaacgctgtcggtgag	1	mmMmmmmmmmmmmmmmmmmmm
3596879_x92	acgttcaacgctgtcggtgag	ssc-mir-181a-2	21	acattcaacgctgtcggtgag	1	mmMmmmmmmmmmmmmmmmmmm
3596971_x92	tgacctatgaattgacagccgg	ssc-mir-192	22	tgacctatgaattgacagccag	1	mmmmmmmmmmmmmmmmmmmmMm
3597155_x92	ctgacctatgaattgaccg	ssc-mir-192	19	ctgacctatgaattgacag	1	mmmmmmmmmmmmmmmmmMm
3597247_x92	caaagaattctccttttgggcg	ssc-mir-186	22	caaagaattctccttttgggct	1	mmmmmmmmmmmmmmmmmmmmmM
3597339_x92	tgtaacagcacctccatgtgga	ssc-mir-194a	22	tgtaacagcaactccatgtgga	1	mmmmmmmmmmMmmmmmmmmmmm
3597523_x92	aatgaagcactgtagctc	ssc-mir-143	18	gatgaagcactgtagctc	1	Mmmmmmmmmmmmmmmmmm
3597707_x92	tctgacctatgaattgacagc	ssc-mir-192	21	tctgacctatgaattgacagc	0	mmmmmmmmmmmmmmmmmmmmm
3597891_x92	tgagatgaagcactgtacct	ssc-mir-143	20	tgagatgaagcactgtagct	1	mmmmmmmmmmmmmmmmmMmm
3598075_x92	taccctgtagaaccgaatttga	ssc-mir-10b	22	taccctgtagaaccgaatttgt	1	mmmmmmmmmmmmmmmmmmmmmM
3598259_x92	tgctgccagttgaagaactgt	ssc-mir-22	21	agctgccagttgaagaactgt	1	Mmmmmmmmmmmmmmmmmmmmm
3598627_x92	tgtcaacatcctcgactgga	ssc-mir-30a	20	tgtaaacatcctcgactgga	1	mmmMmmmmmmmmmmmmmmmm
3598719_x91	aactgccagttgaagaactgt	ssc-mir-22	21	agctgccagttgaagaactgt	1	mMmmmmmmmmmmmmmmmmmmm
3598810_x91	tgacctatgcattgacaga	ssc-mir-215	19	tgacctatgaattgacaga	1	mmmmmmmmmMmmmmmmmmm
3598901_x91	gccataaagtagaaagcact	ssc-mir-142	20	cccataaagtagaaagcact	1	Mmmmmmmmmmmmmmmmmmmm
3599083_x91	ctcaagtaatccaggataggc	ssc-mir-26a	21	ttcaagtaatccaggataggc	1	Mmmmmmmmmmmmmmmmmmmmm
3599265_x91	tgaagcactgtagctcggga	ssc-mir-143	20	tgaagcactgtagctcggga	0	mmmmmmmmmmmmmmmmmmmm
3599447_x91	tgacctatgaattgaccgc	ssc-mir-192	19	tgacctatgaattgacagc	1	mmmmmmmmmmmmmmmmMmm
3599538_x91	cccagtgttcagactacctgttct	ssc-mir-199a-1	24	cccagtgttcagactacctgttca	1	mmmmmmmmmmmmmmmmmmmmmmmM
3599538_x91	cccagtgttcagactacctgttct	ssc-mir-199a-2	24	cccagtgttcagactacctgttca	1	mmmmmmmmmmmmmmmmmmmmmmmM
3599902_x91	tgaggtagtagtttgtacag	ssc-let-7g	20	tgaggtagtagtttgtacag	0	mmmmmmmmmmmmmmmmmmmm
3599993_x91	atgacacgatcactcccgttgagt	ssc-mir-425	24	atgacacgatcactcccgttgagt	0	mmmmmmmmmmmmmmmmmmmmmmmm
3600174_x90	tgggcaaatccatgcaaaactg	ssc-mir-19b-2	22	tgtgcaaatccatgcaaaactg	1	mmMmmmmmmmmmmmmmmmmmmm
3600174_x90	tgggcaaatccatgcaaaactg	ssc-mir-19b-1	22	tgtgcaaatccatgcaaaactg	1	mmMmmmmmmmmmmmmmmmmmmm
3600264_x90	taacggaatcccaaaagcagct	ssc-mir-191	22	caacggaatcccaaaagcagct	1	Mmmmmmmmmmmmmmmmmmmmmm
3600354_x90	tgtggtagtagattgtatagtt	ssc-let-7f-1	22	tgaggtagtagattgtatagtt	1	mmMmmmmmmmmmmmmmmmmmmm
3600354_x90	tgtggtagtagattgtatagtt	ssc-let-7f-2	22	tgaggtagtagattgtatagtt	1	mmMmmmmmmmmmmmmmmmmmmm
3600444_x90	tgtaacagcgcctccatgtggac	ssc-mir-194b	23	tgtaacagcgactccatgtggac	1	mmmmmmmmmmMmmmmmmmmmmmm
3600534_x90	tggaacagcaactccatgtgg	ssc-mir-194a	21	tgtaacagcaactccatgtgg	1	mmMmmmmmmmmmmmmmmmmmm
3600714_x90	caacggaatcccaaaagcag	ssc-mir-191	20	caacggaatcccaaaagcag	0	mmmmmmmmmmmmmmmmmmmm
3600804_x90	cagtgcactacagaactttg	ssc-mir-148a	20	cagtgcactacagaactttg	0	mmmmmmmmmmmmmmmmmmmm
3600894_x90	tattgcacttgtcccggcctgtaga	ssc-mir-92a-1	25	tattgcacttgtcccggcctgttga	1	mmmmmmmmmmmmmmmmmmmmmmMmm
3600894_x90	tattgcacttgtcccggcctgtaga	ssc-mir-92a-2	25	tattgcacttgtcccggcctgtgga	1	mmmmmmmmmmmmmmmmmmmmmmMmm
3601162_x89	agacctatgaattgacagcca	ssc-mir-192	21	tgacctatgaattgacagcca	1	Mmmmmmmmmmmmmmmmmmmmm
3601251_x89	tttggtccccttcaaccagctg	ssc-mir-133a-1	22	tttggtccccttcaaccagctg	0	mmmmmmmmmmmmmmmmmmmmmm
3601251_x89	tttggtccccttcaaccagctg	ssc-mir-133a-2	22	tttggtccccttcaaccagctg	0	mmmmmmmmmmmmmmmmmmmmmm
3601251_x89	tttggtccccttcaaccagctg	ssc-mir-133b	22	tttggtccccttcaaccagcta	1	mmmmmmmmmmmmmmmmmmmmmM
3601429_x89	taccctgtagaaccgcatttgt	ssc-mir-10b	22	taccctgtagaaccgaatttgt	1	mmmmmmmmmmmmmmmMmmmmmm
3601607_x89	ctgacctaggaattgacagcc	ssc-mir-192	21	ctgacctatgaattgacagcc	1	mmmmmmmmMmmmmmmmmmmmm
3601696_x89	taatactgtctggtaatgccga	ssc-mir-429	22	taatactgtctggtaatgccgt	1	mmmmmmmmmmmmmmmmmmmmmM
3601874_x89	ctgccctatgaattgacag	ssc-mir-192	19	ctgacctatgaattgacag	1	mmmMmmmmmmmmmmmmmmm
3602052_x89	ctgacctatgaatttacagcc	ssc-mir-192	21	ctgacctatgaattgacagcc	1	mmmmmmmmmmmmmmMmmmmmm
3602408_x89	tgagatgaagcactgtaggtc	ssc-mir-143	21	tgagatgaagcactgtagctc	1	mmmmmmmmmmmmmmmmmmMmm
3602761_x88	cccacagggtagaaccacggac	ssc-mir-140	22	accacagggtagaaccacggac	1	Mmmmmmmmmmmmmmmmmmmmmm
3602849_x88	cagtagtctgcacattggttat	ssc-mir-199a-1	22	cagtagtctgcacattggttag	1	mmmmmmmmmmmmmmmmmmmmmM
3602849_x88	cagtagtctgcacattggttat	ssc-mir-199a-2	22	cagtagtctgcacattggttag	1	mmmmmmmmmmmmmmmmmmmmmM
3602849_x88	cagtagtctgcacattggttat	ssc-mir-199b	22	cagtagtctgcacattggttag	1	mmmmmmmmmmmmmmmmmmmmmM
3603113_x88	acccgtagatccgatcttgtg	ssc-mir-99a	21	acccgtagatccgatcttgtg	0	mmmmmmmmmmmmmmmmmmmmm
3603113_x88	acccgtagatccgatcttgtg	ssc-mir-100	21	acccgtagatccgaacttgtg	1	mmmmmmmmmmmmmmMmmmmmm
3603289_x88	aaagctgggttgagagggcgaa	ssc-mir-320	22	aaagctgggttgagagggcgaa	0	mmmmmmmmmmmmmmmmmmmmmm
3603377_x87	ttcaagtaatccaggataggcttt	ssc-mir-26a	24	ttcaagtaatccaggataggctgt	1	mmmmmmmmmmmmmmmmmmmmmmMm
3603464_x87	gacctatgaattgacagccaa	ssc-mir-192	21	gacctatgaattgacagccag	1	mmmmmmmmmmmmmmmmmmmmM
3603464_x87	gacctatgaattgacagccaa	ssc-mir-215	21	gacctatgaattgacagacaa	1	mmmmmmmmmmmmmmmmmMmmm
3603551_x87	tgaactatgaattgacagaca	ssc-mir-215	21	tgacctatgaattgacagaca	1	mmmMmmmmmmmmmmmmmmmmm
3603638_x87	gcagcattgtacagggct	ssc-mir-103-1	18	gcagcattgtacagggct	0	mmmmmmmmmmmmmmmmmm
3603638_x87	gcagcattgtacagggct	ssc-mir-103-2	18	gcagcattgtacagggct	0	mmmmmmmmmmmmmmmmmm
3603638_x87	gcagcattgtacagggct	ssc-mir-107	18	gcagcattgtacagggct	0	mmmmmmmmmmmmmmmmmm
3603899_x87	tgaggtagtaggttgcatagtt	ssc-let-7a-2	22	tgaggtagtaggttgtatagtt	1	mmmmmmmmmmmmmmmMmmmmmm
3603899_x87	tgaggtagtaggttgcatagtt	ssc-let-7a-1	22	tgaggtagtaggttgtatagtt	1	mmmmmmmmmmmmmmmMmmmmmm
3603899_x87	tgaggtagtaggttgcatagtt	ssc-let-7d	22	agaggtagtaggttgcatagtt	1	Mmmmmmmmmmmmmmmmmmmmmm
3604247_x87	cacagtagtctgcacattggtt	ssc-mir-199a-2	22	tacagtagtctgcacattggtt	1	Mmmmmmmmmmmmmmmmmmmmmm
3604247_x87	cacagtagtctgcacattggtt	ssc-mir-199a-1	22	tacagtagtctgcacattggtt	1	Mmmmmmmmmmmmmmmmmmmmmm
3604247_x87	cacagtagtctgcacattggtt	ssc-mir-199b	22	tacagtagtctgcacattggtt	1	Mmmmmmmmmmmmmmmmmmmmmm
3604421_x87	ctgacctatgaattaacagcca	ssc-mir-192	22	ctgacctatgaattgacagcca	1	mmmmmmmmmmmmmmMmmmmmmm
3604769_x87	tccctgtagatccgaatttgt	ssc-mir-10a	21	accctgtagatccgaatttgt	1	Mmmmmmmmmmmmmmmmmmmmm
3605978_x86	cgcagcattgtacagggctat	ssc-mir-107	21	agcagcattgtacagggctat	1	Mmmmmmmmmmmmmmmmmmmmm
3605978_x86	cgcagcattgtacagggctat	ssc-mir-103-2	21	agcagcattgtacagggctat	1	Mmmmmmmmmmmmmmmmmmmmm
3605978_x86	cgcagcattgtacagggctat	ssc-mir-103-1	21	agcagcattgtacagggctat	1	Mmmmmmmmmmmmmmmmmmmmm
3606064_x86	aatggaatcccaaaagcagctg	ssc-mir-191	22	aacggaatcccaaaagcagctg	1	mmMmmmmmmmmmmmmmmmmmmm
3606322_x85	actatgaattgacagccagt	ssc-mir-192	20	cctatgaattgacagccagt	1	Mmmmmmmmmmmmmmmmmmmm
3606407_x85	cagtgcaatgatgaaagggca	ssc-mir-130b	21	cagtgcaatgatgaaagggca	0	mmmmmmmmmmmmmmmmmmmmm
3606577_x85	tgagatgaagcactgtagctctgg	ssc-mir-143	24	tgagatgaagcactgtagctcggg	1	mmmmmmmmmmmmmmmmmmmmmMmm
3606747_x85	tcaggctcagtcccctcccga	ssc-mir-484	21	tcaggctcagtcccctcccga	0	mmmmmmmmmmmmmmmmmmmmm
3606832_x85	gacctatgaattgacagc	ssc-mir-192	18	gacctatgaattgacagc	0	mmmmmmmmmmmmmmmmmm
3606832_x85	gacctatgaattgacagc	ssc-mir-215	18	gacctatgaattgacaga	1	mmmmmmmmmmmmmmmmmM
3606917_x85	ctcacattgccagggattacc	ssc-mir-23b	21	atcacattgccagggattacc	1	Mmmmmmmmmmmmmmmmmmmmm
3607002_x85	aggagctcacagtctattg	ssc-mir-28	19	aggagctcacagtctattg	0	mmmmmmmmmmmmmmmmmmm
3607257_x85	aggacctatgaattgacagac	ssc-mir-215	21	atgacctatgaattgacagac	1	mMmmmmmmmmmmmmmmmmmmm
3607427_x85	cccctaaagtagaaagcact	ssc-mir-142	20	cccataaagtagaaagcact	1	mmmMmmmmmmmmmmmmmmmm
3607512_x85	gtaacagcgactccatgtggaca	ssc-mir-194b	23	gtaacagcgactccatgtggact	1	mmmmmmmmmmmmmmmmmmmmmmM
3607597_x85	gctcggtctgaggcccct	ssc-mir-423	18	gctcggtctgaggcccct	0	mmmmmmmmmmmmmmmmmm
3608022_x85	tctacagtgcacgtgtctccagt	ssc-mir-139	23	tctacagtgcacgtgtctccagt	0	mmmmmmmmmmmmmmmmmmmmmmm
3608191_x84	gctcggtctgaggcccctcagta	ssc-mir-423	23	gctcggtctgaggcccctcagtc	1	mmmmmmmmmmmmmmmmmmmmmmM
3608443_x84	cagtagtctgcacattggttt	ssc-mir-199a-2	21	cagtagtctgcacattggtta	1	mmmmmmmmmmmmmmmmmmmmM
3608443_x84	cagtagtctgcacattggttt	ssc-mir-199b	21	cagtagtctgcacattggtta	1	mmmmmmmmmmmmmmmmmmmmM
3608443_x84	cagtagtctgcacattggttt	ssc-mir-199a-1	21	cagtagtctgcacattggtta	1	mmmmmmmmmmmmmmmmmmmmM
3608527_x84	ttagactgaagctccttgagg	ssc-mir-151	21	ctagactgaagctccttgagg	1	Mmmmmmmmmmmmmmmmmmmmm
3608611_x84	tttggcaatggtagcactcacact	ssc-mir-182	24	tttggcaatggtagaactcacact	1	mmmmmmmmmmmmmmMmmmmmmmmm
3608695_x84	tgtaaacatcctcgactggaagcg	ssc-mir-30a	24	tgtaaacatcctcgactggaagct	1	mmmmmmmmmmmmmmmmmmmmmmmM
3608779_x84	agttctgttatacactcaggct	ssc-mir-148b	22	agttctgttatacactcaggct	0	mmmmmmmmmmmmmmmmmmmmmm
3609363_x83	tttcagtcggatgtttacagc	ssc-mir-30e	21	tttcagtcggatgtttacagc	0	mmmmmmmmmmmmmmmmmmmmm
3609363_x83	tttcagtcggatgtttacagc	ssc-mir-30a	21	tttcagtcggatgtttgcagc	1	mmmmmmmmmmmmmmmmMmmmm
3609446_x83	caacggaatcccaaaagcagctga	ssc-mir-191	24	caacggaatcccaaaagcagctgt	1	mmmmmmmmmmmmmmmmmmmmmmmM
3609529_x83	taaagtgcttatagtgcaggta	ssc-mir-20a	22	taaagtgcttatagtgcaggta	0	mmmmmmmmmmmmmmmmmmmmmm
3609612_x83	cgtaaacatccccgactggaagc	ssc-mir-30d	23	tgtaaacatccccgactggaagc	1	Mmmmmmmmmmmmmmmmmmmmmmm
3609861_x83	tttaaacatccccgactggaagct	ssc-mir-30d	24	tgtaaacatccccgactggaagct	1	mMmmmmmmmmmmmmmmmmmmmmmm
3609944_x83	ttacctatgaattgacagacaa	ssc-mir-215	22	tgacctatgaattgacagacaa	1	mMmmmmmmmmmmmmmmmmmmmm
3610276_x83	ggaaacatccttgactggaagct	ssc-mir-30e	23	gtaaacatccttgactggaagct	1	mMmmmmmmmmmmmmmmmmmmmmm
3610524_x82	agggaatcccaaaagcagctg	ssc-mir-191	21	acggaatcccaaaagcagctg	1	mMmmmmmmmmmmmmmmmmmmm
3610606_x82	ctgacctacgaattgacagcc	ssc-mir-192	21	ctgacctatgaattgacagcc	1	mmmmmmmmMmmmmmmmmmmmm
3610688_x82	tgaaaacatccttgactggaagct	ssc-mir-30e	24	tgtaaacatccttgactggaagct	1	mmMmmmmmmmmmmmmmmmmmmmmm
3610770_x82	ctgacctatgaattgacatcc	ssc-mir-192	21	ctgacctatgaattgacagcc	1	mmmmmmmmmmmmmmmmmmMmm
3611098_x82	aaagctgggttgagagggcgat	ssc-mir-320	22	aaagctgggttgagagggcgaa	1	mmmmmmmmmmmmmmmmmmmmmM
3611180_x82	tatcctgtagatccgaatttgt	ssc-mir-10a	22	taccctgtagatccgaatttgt	1	mmMmmmmmmmmmmmmmmmmmmm
3611344_x82	tgagatgaagcactgtaactcg	ssc-mir-143	22	tgagatgaagcactgtagctcg	1	mmmmmmmmmmmmmmmmmMmmmm
3611672_x82	ttagatgaagcactgtagc	ssc-mir-143	19	tgagatgaagcactgtagc	1	mMmmmmmmmmmmmmmmmmm
3611754_x82	tgtggtagtagtttgtgctgtt	ssc-let-7i	22	tgaggtagtagtttgtgctgtt	1	mmMmmmmmmmmmmmmmmmmmmm
3612079_x81	ttctcagtggctaagttctgc	ssc-mir-27b	21	ttcacagtggctaagttctgc	1	mmmMmmmmmmmmmmmmmmmmm
3612241_x81	tcgcggagctcacagtctagt	ssc-mir-151	21	tcgaggagctcacagtctagt	1	mmmMmmmmmmmmmmmmmmmmm
3612322_x81	aacgaattctccttttgggctt	ssc-mir-186	22	aaagaattctccttttgggctt	1	mmMmmmmmmmmmmmmmmmmmmm
3612646_x81	tgtaaacatcctacactctca	ssc-mir-30c-1	21	tgtaaacatcctacactctca	0	mmmmmmmmmmmmmmmmmmmmm
3612646_x81	tgtaaacatcctacactctca	ssc-mir-30c-2	21	tgtaaacatcctacactctca	0	mmmmmmmmmmmmmmmmmmmmm
3612808_x81	tgacctatgaattgacagccagta	ssc-mir-192	24	tgacctatgaattgacagccagtg	1	mmmmmmmmmmmmmmmmmmmmmmmM
3613213_x81	ttcacagtggctaagttctgcat	ssc-mir-27b	23	ttcacagtggctaagttctgcac	1	mmmmmmmmmmmmmmmmmmmmmmM
3613456_x81	cacagaattctccttttgggct	ssc-mir-186	22	caaagaattctccttttgggct	1	mmMmmmmmmmmmmmmmmmmmmm
3613617_x80	cgaggagctcacagtctagt	ssc-mir-151	20	cgaggagctcacagtctagt	0	mmmmmmmmmmmmmmmmmmmm
3614417_x80	tattgcacttgtcccggactgt	ssc-mir-92a-2	22	tattgcacttgtcccggcctgt	1	mmmmmmmmmmmmmmmmmMmmmm
3614417_x80	tattgcacttgtcccggactgt	ssc-mir-92a-1	22	tattgcacttgtcccggcctgt	1	mmmmmmmmmmmmmmmmmMmmmm
3614497_x80	cagtgcaatgatgaaagggcatt	ssc-mir-130b	23	cagtgcaatgatgaaagggcatc	1	mmmmmmmmmmmmmmmmmmmmmmM
3614657_x80	tagtgcacttgtcccggcctg	ssc-mir-92a-2	21	tattgcacttgtcccggcctg	1	mmMmmmmmmmmmmmmmmmmmm
3614657_x80	tagtgcacttgtcccggcctg	ssc-mir-92a-1	21	tattgcacttgtcccggcctg	1	mmMmmmmmmmmmmmmmmmmmm
3614737_x80	taccctgtagatccgaaattgt	ssc-mir-10a	22	taccctgtagatccgaatttgt	1	mmmmmmmmmmmmmmmmmMmmmm
3614817_x80	tgtaacagcaactccctgtgga	ssc-mir-194a	22	tgtaacagcaactccatgtgga	1	mmmmmmmmmmmmmmmMmmmmmm
3614977_x80	ctagactgaagctccttgagt	ssc-mir-151	21	ctagactgaagctccttgagg	1	mmmmmmmmmmmmmmmmmmmmM
3615137_x80	tgacctatgaattgacagccc	ssc-mir-192	21	tgacctatgaattgacagcca	1	mmmmmmmmmmmmmmmmmmmmM
3615697_x79	tatgacctatgaattgacagac	ssc-mir-215	22	aatgacctatgaattgacagac	1	Mmmmmmmmmmmmmmmmmmmmmm
3615776_x79	caaagaattctccttttgggcta	ssc-mir-186	23	caaagaattctccttttgggctt	1	mmmmmmmmmmmmmmmmmmmmmmM
3615934_x79	gctcggtctgaggcccctcaga	ssc-mir-423	22	gctcggtctgaggcccctcagt	1	mmmmmmmmmmmmmmmmmmmmmM
3616013_x79	tgagatgatgcactgtagct	ssc-mir-143	20	tgagatgaagcactgtagct	1	mmmmmmmmMmmmmmmmmmmm
3616329_x79	aggagctcacagtctattga	ssc-mir-28	20	aggagctcacagtctattga	0	mmmmmmmmmmmmmmmmmmmm
3616487_x79	tgacctaggaattgacagcc	ssc-mir-192	20	tgacctatgaattgacagcc	1	mmmmmmmMmmmmmmmmmmmm
3616645_x79	tgacatatgaattgacagac	ssc-mir-215	20	tgacctatgaattgacagac	1	mmmmMmmmmmmmmmmmmmmm
3616724_x79	cacattcattgctgtcggtgggtt	ssc-mir-181b-1	24	aacattcattgctgtcggtgggtt	1	Mmmmmmmmmmmmmmmmmmmmmmmm
3616724_x79	cacattcattgctgtcggtgggtt	ssc-mir-181b-2	24	aacattcattgctgtcggtgggtt	1	Mmmmmmmmmmmmmmmmmmmmmmmm
3616882_x79	tacagtagtctgcacattggta	ssc-mir-199a-1	22	tacagtagtctgcacattggtt	1	mmmmmmmmmmmmmmmmmmmmmM
3616882_x79	tacagtagtctgcacattggta	ssc-mir-199a-2	22	tacagtagtctgcacattggtt	1	mmmmmmmmmmmmmmmmmmmmmM
3616882_x79	tacagtagtctgcacattggta	ssc-mir-199b	22	tacagtagtctgcacattggtt	1	mmmmmmmmmmmmmmmmmmmmmM
3617198_x79	cctatgaattgacagcct	ssc-mir-192	18	cctatgaattgacagcca	1	mmmmmmmmmmmmmmmmmM
3617356_x79	agaaagtagaaagcactact	ssc-mir-142	20	ataaagtagaaagcactact	1	mMmmmmmmmmmmmmmmmmmm
3617513_x78	tgtgatgaagcactgtagc	ssc-mir-143	19	tgagatgaagcactgtagc	1	mmMmmmmmmmmmmmmmmmm
3617903_x78	cagtgcaatgttaaaagggc	ssc-mir-130a	20	cagtgcaatgttaaaagggc	0	mmmmmmmmmmmmmmmmmmmm
3618523_x77	ccttcaacgctgtcggtgagt	ssc-mir-181a-2	21	cattcaacgctgtcggtgagt	1	mMmmmmmmmmmmmmmmmmmmm
3618523_x77	ccttcaacgctgtcggtgagt	ssc-mir-181a-1	21	cattcaacgctgtcggtgagt	1	mMmmmmmmmmmmmmmmmmmmm
3618677_x77	tgtaacagcaactccatgtggg	ssc-mir-194a	22	tgtaacagcaactccatgtgga	1	mmmmmmmmmmmmmmmmmmmmmM
3618754_x77	tgtcctatgaattgacagccagt	ssc-mir-192	23	tgacctatgaattgacagccagt	1	mmMmmmmmmmmmmmmmmmmmmmm
3618831_x77	tgacctatgaattggcagaca	ssc-mir-215	21	tgacctatgaattgacagaca	1	mmmmmmmmmmmmmmMmmmmmm
3618985_x77	tcaggctcagtcccctcccgata	ssc-mir-484	23	tcaggctcagtcccctcccgata	0	mmmmmmmmmmmmmmmmmmmmmmm
3619139_x77	tggaaacatcctacactcagct	ssc-mir-30b	22	tgtaaacatcctacactcagct	1	mmMmmmmmmmmmmmmmmmmmmm
3619216_x77	ccatcgaccgttgagtggacc	ssc-mir-181c	21	ccatcgaccgttgagtggacc	0	mmmmmmmmmmmmmmmmmmmmm
3619293_x77	attattacttttggtacgcga	ssc-mir-126	21	attattacttttggtacgcgc	1	mmmmmmmmmmmmmmmmmmmmM
3619678_x77	tcggtcatttctgtaggcca	ssc-mir-215	20	tctgtcatttctgtaggcca	1	mmMmmmmmmmmmmmmmmmmm
3619909_x77	cacattcattgctgtcggtggg	ssc-mir-181b-1	22	aacattcattgctgtcggtggg	1	Mmmmmmmmmmmmmmmmmmmmmm
3619909_x77	cacattcattgctgtcggtggg	ssc-mir-181b-2	22	aacattcattgctgtcggtggg	1	Mmmmmmmmmmmmmmmmmmmmmm
3619986_x77	cgtaaacatcctacactcagct	ssc-mir-30b	22	tgtaaacatcctacactcagct	1	Mmmmmmmmmmmmmmmmmmmmmm
3620063_x76	aacggaatcccaaaagaagctg	ssc-mir-191	22	aacggaatcccaaaagcagctg	1	mmmmmmmmmmmmmmmmMmmmmm
3620139_x76	accctgtagaaccgaatttgtg	ssc-mir-10b	22	accctgtagaaccgaatttgtg	0	mmmmmmmmmmmmmmmmmmmmmm
3620139_x76	accctgtagaaccgaatttgtg	ssc-mir-10a	22	accctgtagatccgaatttgtg	1	mmmmmmmmmmMmmmmmmmmmmm
3620291_x76	tgagatgaagcacagtagct	ssc-mir-143	20	tgagatgaagcactgtagct	1	mmmmmmmmmmmmmMmmmmmm
3620519_x76	acggaatcccaaaagcagctgt	ssc-mir-191	22	acggaatcccaaaagcagctgt	0	mmmmmmmmmmmmmmmmmmmmmm
3620595_x76	cgtaaacatcctcgactggaa	ssc-mir-30a	21	tgtaaacatcctcgactggaa	1	Mmmmmmmmmmmmmmmmmmmmm
3620671_x76	gaaatgaagcactgtagctc	ssc-mir-143	20	gagatgaagcactgtagctc	1	mmMmmmmmmmmmmmmmmmmm
3620747_x76	gatgccagttgaagaactgt	ssc-mir-22	20	gctgccagttgaagaactgt	1	mMmmmmmmmmmmmmmmmmmm
3620899_x76	tgtggcaatggtagaactcaca	ssc-mir-182	22	tttggcaatggtagaactcaca	1	mMmmmmmmmmmmmmmmmmmmmm
3621279_x76	tcacattgccagggattac	ssc-mir-23b	19	tcacattgccagggattac	0	mmmmmmmmmmmmmmmmmmm
3621279_x76	tcacattgccagggattac	ssc-mir-23a	19	tcacattgccagggatttc	1	mmmmmmmmmmmmmmmmmMm
3621355_x76	tgaggcagtaggttgtatagtt	ssc-let-7a-2	22	tgaggtagtaggttgtatagtt	1	mmmmmMmmmmmmmmmmmmmmmm
3621355_x76	tgaggcagtaggttgtatagtt	ssc-let-7a-1	22	tgaggtagtaggttgtatagtt	1	mmmmmMmmmmmmmmmmmmmmmm
3621431_x76	cagtgcaatgatgaaagggcata	ssc-mir-130b	23	cagtgcaatgatgaaagggcatc	1	mmmmmmmmmmmmmmmmmmmmmmM
3621583_x76	tgaccgatgaattgacagaca	ssc-mir-215	21	tgacctatgaattgacagaca	1	mmmmmMmmmmmmmmmmmmmmm
3621735_x76	ctgacctatgaattgatagcc	ssc-mir-192	21	ctgacctatgaattgacagcc	1	mmmmmmmmmmmmmmmmMmmmm
3621963_x76	caacagcagtcgatgggctgtt	ssc-mir-21	22	caacagcagtcgatgggctgtc	1	mmmmmmmmmmmmmmmmmmmmmM
3622264_x75	tgaggtgaagcactgtagctc	ssc-mir-143	21	tgagatgaagcactgtagctc	1	mmmmMmmmmmmmmmmmmmmmm
3622639_x75	ttccctttgtcatcctatgcct	ssc-mir-204	22	ttccctttgtcatcctatgcct	0	mmmmmmmmmmmmmmmmmmmmmm
3622789_x75	tcattcaacgctgtcggtgagt	ssc-mir-181a-2	22	acattcaacgctgtcggtgagt	1	Mmmmmmmmmmmmmmmmmmmmmm
3622789_x75	tcattcaacgctgtcggtgagt	ssc-mir-181a-1	22	acattcaacgctgtcggtgagt	1	Mmmmmmmmmmmmmmmmmmmmmm
3623314_x75	ctaacctatgaattgacagc	ssc-mir-192	20	ctgacctatgaattgacagc	1	mmMmmmmmmmmmmmmmmmmm
3623614_x75	gacctatgaattgacagaca	ssc-mir-215	20	gacctatgaattgacagaca	0	mmmmmmmmmmmmmmmmmmmm
3623614_x75	gacctatgaattgacagaca	ssc-mir-192	20	gacctatgaattgacagcca	1	mmmmmmmmmmmmmmmmmMmm
3623689_x75	cctggacttggagtcagaag	ssc-mir-378-2	20	actggacttggagtcagaag	1	Mmmmmmmmmmmmmmmmmmmm
3623689_x75	cctggacttggagtcagaag	ssc-mir-378-1	20	actggacttggagtcagaag	1	Mmmmmmmmmmmmmmmmmmmm
3623838_x74	tgacctatgaattgacagacaat	ssc-mir-215	23	tgacctatgaattgacagacaat	0	mmmmmmmmmmmmmmmmmmmmmmm
3623986_x74	taggttatcagactgatgttg	ssc-mir-21	21	tagcttatcagactgatgttg	1	mmmMmmmmmmmmmmmmmmmmm
3624060_x74	tcagtgcactacagaattttgt	ssc-mir-148a	22	tcagtgcactacagaactttgt	1	mmmmmmmmmmmmmmmmMmmmmm
3624134_x74	tagactgaagctccttgaggaa	ssc-mir-151	22	tagactgaagctccttgaggac	1	mmmmmmmmmmmmmmmmmmmmmM
3624208_x74	tgacctattaattgacagccag	ssc-mir-192	22	tgacctatgaattgacagccag	1	mmmmmmmmMmmmmmmmmmmmmm
3624504_x74	ctggacttggagtcagcaggc	ssc-mir-378-2	21	ctggacttggagtcagaaggc	1	mmmmmmmmmmmmmmmmMmmmm
3624504_x74	ctggacttggagtcagcaggc	ssc-mir-378-1	21	ctggacttggagtcagaaggc	1	mmmmmmmmmmmmmmmmMmmmm
3624652_x74	cgtaacagcaactccatgtgg	ssc-mir-194a	21	tgtaacagcaactccatgtgg	1	Mmmmmmmmmmmmmmmmmmmmm
3625170_x74	tgtgcaaatctatgcaaaactga	ssc-mir-19a	23	tgtgcaaatctatgcaaaactga	0	mmmmmmmmmmmmmmmmmmmmmmm
3625170_x74	tgtgcaaatctatgcaaaactga	ssc-mir-19b-1	23	tgtgcaaatccatgcaaaactga	1	mmmmmmmmmmMmmmmmmmmmmmm
3625170_x74	tgtgcaaatctatgcaaaactga	ssc-mir-19b-2	23	tgtgcaaatccatgcaaaactga	1	mmmmmmmmmmMmmmmmmmmmmmm
3625318_x74	acccgtagatccgaacttgtgg	ssc-mir-100	22	acccgtagatccgaacttgtgc	1	mmmmmmmmmmmmmmmmmmmmmM
3625318_x74	acccgtagatccgaacttgtgg	ssc-mir-99a	22	acccgtagatccgatcttgtgg	1	mmmmmmmmmmmmmmMmmmmmmm
3625392_x74	tgtaaacatccccgactggaagctt	ssc-mir-30d	25	tgtaaacatccccgactggaagctg	1	mmmmmmmmmmmmmmmmmmmmmmmmM
3625466_x74	tttggcaatggtagaactcacactgt	ssc-mir-182	26	tttggcaatggtagaactcacactgg	1	mmmmmmmmmmmmmmmmmmmmmmmmmM
3625540_x74	gtaaacatcctcgactggaagc	ssc-mir-30a	22	gtaaacatcctcgactggaagc	0	mmmmmmmmmmmmmmmmmmmmmm
3625540_x74	gtaaacatcctcgactggaagc	ssc-mir-30d	22	gtaaacatccccgactggaagc	1	mmmmmmmmmmMmmmmmmmmmmm
3625540_x74	gtaaacatcctcgactggaagc	ssc-mir-30e	22	gtaaacatccttgactggaagc	1	mmmmmmmmmmmMmmmmmmmmmm
3625688_x74	gcagcattgtacagggctatca	ssc-mir-107	22	gcagcattgtacagggctatca	0	mmmmmmmmmmmmmmmmmmmmmm
3625688_x74	gcagcattgtacagggctatca	ssc-mir-103-1	22	gcagcattgtacagggctatga	1	mmmmmmmmmmmmmmmmmmmmMm
3625688_x74	gcagcattgtacagggctatca	ssc-mir-103-2	22	gcagcattgtacagggctatga	1	mmmmmmmmmmmmmmmmmmmmMm
3625836_x74	ttttgcacttgtcccggcctgt	ssc-mir-92a-1	22	tattgcacttgtcccggcctgt	1	mMmmmmmmmmmmmmmmmmmmmm
3625836_x74	ttttgcacttgtcccggcctgt	ssc-mir-92a-2	22	tattgcacttgtcccggcctgt	1	mMmmmmmmmmmmmmmmmmmmmm
3626058_x74	taccctttagatccgaatttgt	ssc-mir-10a	22	taccctgtagatccgaatttgt	1	mmmmmmMmmmmmmmmmmmmmmm
3626132_x73	caaagaattctccttttgggcttt	ssc-mir-186	24	caaagaattctccttttgggcttt	0	mmmmmmmmmmmmmmmmmmmmmmmm
3626278_x73	tcagtgcatcacagaactttg	ssc-mir-148b	21	tcagtgcatcacagaactttg	0	mmmmmmmmmmmmmmmmmmmmm
3626351_x73	ggacctatgaattgacagc	ssc-mir-192	19	tgacctatgaattgacagc	1	Mmmmmmmmmmmmmmmmmmm
3626424_x73	tgagatgaagcactgtagat	ssc-mir-143	20	tgagatgaagcactgtagct	1	mmmmmmmmmmmmmmmmmmMm
3626643_x73	gtaacagcgactccatgtggaa	ssc-mir-194b	22	gtaacagcgactccatgtggac	1	mmmmmmmmmmmmmmmmmmmmmM
3626643_x73	gtaacagcgactccatgtggaa	ssc-mir-194a	22	gtaacagcaactccatgtggaa	1	mmmmmmmmMmmmmmmmmmmmmm
3626716_x73	tccctgtcctccaggagctca	ssc-mir-339-1	21	tccctgtcctccaggagctca	0	mmmmmmmmmmmmmmmmmmmmm
3626716_x73	tccctgtcctccaggagctca	ssc-mir-339-2	21	tccctgtcctccaggagctca	0	mmmmmmmmmmmmmmmmmmmmm
3626716_x73	tccctgtcctccaggagctca	ssc-mir-4334	21	tccctgtcctccaggagctcc	1	mmmmmmmmmmmmmmmmmmmmM
3626862_x73	tgacctatgaattgccaga	ssc-mir-215	19	tgacctatgaattgacaga	1	mmmmmmmmmmmmmmMmmmm
3626935_x73	cactagattgtgagctcctggat	ssc-mir-28	23	cactagattgtgagctcctggag	1	mmmmmmmmmmmmmmmmmmmmmmM
3627154_x73	tattgcacttgtcccggcctgg	ssc-mir-92a-2	22	tattgcacttgtcccggcctgt	1	mmmmmmmmmmmmmmmmmmmmmM
3627154_x73	tattgcacttgtcccggcctgg	ssc-mir-92a-1	22	tattgcacttgtcccggcctgt	1	mmmmmmmmmmmmmmmmmmmmmM
3627300_x73	ttcacagtggctaagctctg	ssc-mir-27b	20	ttcacagtggctaagttctg	1	mmmmmmmmmmmmmmmMmmmm
3627373_x73	agctgccagttgaagaactgg	ssc-mir-22	21	agctgccagttgaagaactgt	1	mmmmmmmmmmmmmmmmmmmmM
3627446_x73	tgacctatgaattgacaggca	ssc-mir-215	21	tgacctatgaattgacagaca	1	mmmmmmmmmmmmmmmmmmMmm
3627446_x73	tgacctatgaattgacaggca	ssc-mir-192	21	tgacctatgaattgacagcca	1	mmmmmmmmmmmmmmmmmmMmm
3627665_x72	acattcaacctgtcggtgagttt	ssc-mir-181c	23	acattcaacctgtcggtgagttt	0	mmmmmmmmmmmmmmmmmmmmmmm
3627737_x72	tgaggtagtagtttgtaaagtt	ssc-let-7g	22	tgaggtagtagtttgtacagtt	1	mmmmmmmmmmmmmmmmmMmmmm
3627881_x72	tcagtgcactacagaactttgc	ssc-mir-148a	22	tcagtgcactacagaactttgt	1	mmmmmmmmmmmmmmmmmmmmmM
3628097_x72	taccagcacgtaaatattggcg	ssc-mir-16-2	22	tagcagcacgtaaatattggcg	1	mmMmmmmmmmmmmmmmmmmmmm
3628097_x72	taccagcacgtaaatattggcg	ssc-mir-16-1	22	tagcagcacgtaaatattggcg	1	mmMmmmmmmmmmmmmmmmmmmm
3628241_x72	atgacacgatcactcccgttgag	ssc-mir-425	23	atgacacgatcactcccgttgag	0	mmmmmmmmmmmmmmmmmmmmmmm
3628457_x72	cattattacttttggtaagcg	ssc-mir-126	21	cattattacttttggtacgcg	1	mmmmmmmmmmmmmmmmmMmmm
3628529_x72	tacactgtagaaccgaatttg	ssc-mir-10b	21	taccctgtagaaccgaatttg	1	mmmMmmmmmmmmmmmmmmmmm
3628673_x72	ttgacagtggctaagttctgc	ssc-mir-27b	21	ttcacagtggctaagttctgc	1	mmMmmmmmmmmmmmmmmmmmm
3628889_x72	tcagtgcactacagaacattgt	ssc-mir-148a	22	tcagtgcactacagaactttgt	1	mmmmmmmmmmmmmmmmmMmmmm
3629033_x72	ctatacgacctgctgcctttct	ssc-let-7d	22	ctatacgacctgctgcctttct	0	mmmmmmmmmmmmmmmmmmmmmm
3629249_x72	cacgctcatgcacacacccac	ssc-mir-574	21	cacgctcatgcacacacccac	0	mmmmmmmmmmmmmmmmmmmmm
3629750_x71	tctggacttggagtcagaagg	ssc-mir-378-2	21	actggacttggagtcagaagg	1	Mmmmmmmmmmmmmmmmmmmmm
3629750_x71	tctggacttggagtcagaagg	ssc-mir-378-1	21	actggacttggagtcagaagg	1	Mmmmmmmmmmmmmmmmmmmmm
3629821_x71	tcagtgcactacagaactttgg	ssc-mir-148a	22	tcagtgcactacagaactttgt	1	mmmmmmmmmmmmmmmmmmmmmM
3629892_x71	tggaaacatcctcgactggaa	ssc-mir-30a	21	tgtaaacatcctcgactggaa	1	mmMmmmmmmmmmmmmmmmmmm
3629963_x71	tgtaaacatcctcgactggaagca	ssc-mir-30a	24	tgtaaacatcctcgactggaagct	1	mmmmmmmmmmmmmmmmmmmmmmmM
3630105_x71	ggagctcacagtctagta	ssc-mir-151	18	ggagctcacagtctagta	0	mmmmmmmmmmmmmmmmmm
3630318_x71	tagcttatcaaactgatgttga	ssc-mir-21	22	tagcttatcagactgatgttga	1	mmmmmmmmmmMmmmmmmmmmmm
3630531_x71	ttgtgcttgatctaaccatgt	ssc-mir-218-1	21	ttgtgcttgatctaaccatgt	0	mmmmmmmmmmmmmmmmmmmmm
3630531_x71	ttgtgcttgatctaaccatgt	ssc-mir-218-2	21	ttgtgcttgatctaaccatgt	0	mmmmmmmmmmmmmmmmmmmmm
3630531_x71	ttgtgcttgatctaaccatgt	ssc-mir-218b	21	ttgtgcttgatctaaccatgt	0	mmmmmmmmmmmmmmmmmmmmm
3630815_x71	ggccagttttcccaggaatccct	ssc-mir-145	23	gtccagttttcccaggaatccct	1	mMmmmmmmmmmmmmmmmmmmmmm
3630886_x71	tgatatgaagcactgtagctc	ssc-mir-143	21	tgagatgaagcactgtagctc	1	mmmMmmmmmmmmmmmmmmmmm
3630957_x70	ggcctatgaattgacagcca	ssc-mir-192	20	gacctatgaattgacagcca	1	mMmmmmmmmmmmmmmmmmmm
3631167_x70	ccagtggagatgctgttacct	ssc-mir-194b	21	ccagtggagatgctgttacct	0	mmmmmmmmmmmmmmmmmmmmm
3631307_x70	tacagtactgtgataactgaaga	ssc-mir-101-1	23	tacagtactgtgataactgaaga	0	mmmmmmmmmmmmmmmmmmmmmmm
3631307_x70	tacagtactgtgataactgaaga	ssc-mir-101-2	23	tacagtactgtgataactgaagg	1	mmmmmmmmmmmmmmmmmmmmmmM
3631377_x70	actttcaacgctgtcggtgagt	ssc-mir-181a-1	22	acattcaacgctgtcggtgagt	1	mmMmmmmmmmmmmmmmmmmmmm
3631377_x70	actttcaacgctgtcggtgagt	ssc-mir-181a-2	22	acattcaacgctgtcggtgagt	1	mmMmmmmmmmmmmmmmmmmmmm
3631657_x70	caacagcagtcgatgggctg	ssc-mir-21	20	caacagcagtcgatgggctg	0	mmmmmmmmmmmmmmmmmmmm
3631727_x70	tgttacagcaactccatgtgga	ssc-mir-194a	22	tgtaacagcaactccatgtgga	1	mmmMmmmmmmmmmmmmmmmmmm
3632077_x70	ttaggtagtaggttgtatagtt	ssc-let-7a-1	22	tgaggtagtaggttgtatagtt	1	mMmmmmmmmmmmmmmmmmmmmm
3632077_x70	ttaggtagtaggttgtatagtt	ssc-let-7a-2	22	tgaggtagtaggttgtatagtt	1	mMmmmmmmmmmmmmmmmmmmmm
3632147_x70	cgacctatgaattgacagcca	ssc-mir-192	21	tgacctatgaattgacagcca	1	Mmmmmmmmmmmmmmmmmmmmm
3632217_x70	tgagatgaagcactatagct	ssc-mir-143	20	tgagatgaagcactgtagct	1	mmmmmmmmmmmmmmMmmmmm
3632287_x70	tcagtgcatcacagaactttgta	ssc-mir-148b	23	tcagtgcatcacagaactttgtc	1	mmmmmmmmmmmmmmmmmmmmmmM
3632357_x70	ccagtgcactacagaactt	ssc-mir-148a	19	tcagtgcactacagaactt	1	Mmmmmmmmmmmmmmmmmmm
3632427_x70	tacacagtggctaagttctgc	ssc-mir-27b	21	ttcacagtggctaagttctgc	1	mMmmmmmmmmmmmmmmmmmmm
3632497_x70	aatattacttttggtacgcg	ssc-mir-126	20	attattacttttggtacgcg	1	mMmmmmmmmmmmmmmmmmmm
3632567_x69	tctcacacagaaatcgcacccgt	ssc-mir-342	23	tctcacacagaaatcgcacccgt	0	mmmmmmmmmmmmmmmmmmmmmmm
3632705_x69	tgtaaaagcgactccatgtggac	ssc-mir-194b	23	tgtaacagcgactccatgtggac	1	mmmmmMmmmmmmmmmmmmmmmmm
3632843_x69	tgacctattaattgacagcc	ssc-mir-192	20	tgacctatgaattgacagcc	1	mmmmmmmmMmmmmmmmmmmm
3632912_x69	tgagatgaagtactgtagctc	ssc-mir-143	21	tgagatgaagcactgtagctc	1	mmmmmmmmmmMmmmmmmmmmm
3633050_x69	ttccagtaatccaggataggc	ssc-mir-26a	21	ttcaagtaatccaggataggc	1	mmmMmmmmmmmmmmmmmmmmm
3633119_x69	ggaacagcgactccatgtggac	ssc-mir-194b	22	gtaacagcgactccatgtggac	1	mMmmmmmmmmmmmmmmmmmmmm
3633257_x69	tttaacagcaactccatgtggaa	ssc-mir-194a	23	tgtaacagcaactccatgtggaa	1	mMmmmmmmmmmmmmmmmmmmmmm
3633326_x69	ttcaagtaatccaggctaggct	ssc-mir-26a	22	ttcaagtaatccaggataggct	1	mmmmmmmmmmmmmmmMmmmmmm
3633395_x69	cccagtgtttagactatctgt	ssc-mir-199b	21	cccagtgtttagactatctgt	0	mmmmmmmmmmmmmmmmmmmmm
3633533_x69	tgtgacagattgataactgaaa	ssc-mir-542	22	tgtgacagattgataactgaaa	0	mmmmmmmmmmmmmmmmmmmmmm
3633602_x69	taacagcacgtaaatattggcg	ssc-mir-16-1	22	tagcagcacgtaaatattggcg	1	mmMmmmmmmmmmmmmmmmmmmm
3633602_x69	taacagcacgtaaatattggcg	ssc-mir-16-2	22	tagcagcacgtaaatattggcg	1	mmMmmmmmmmmmmmmmmmmmmm
3633671_x69	tcagggcactacagaactttgt	ssc-mir-148a	22	tcagtgcactacagaactttgt	1	mmmmMmmmmmmmmmmmmmmmmm
3633947_x69	catgccttgagtgtaggacc	ssc-mir-532	20	catgccttgagtgtaggacc	0	mmmmmmmmmmmmmmmmmmmm
3634016_x69	tgacatatgaattgacagcca	ssc-mir-192	21	tgacctatgaattgacagcca	1	mmmmMmmmmmmmmmmmmmmmm
3634292_x69	ccatgtagatccgaatttgt	ssc-mir-10a	20	ccctgtagatccgaatttgt	1	mmMmmmmmmmmmmmmmmmmm
3634361_x69	tgtggcaatggtagaactcacact	ssc-mir-182	24	tttggcaatggtagaactcacact	1	mMmmmmmmmmmmmmmmmmmmmmmm
3634499_x69	tgagatgaagcactgtagctcgc	ssc-mir-143	23	tgagatgaagcactgtagctcgg	1	mmmmmmmmmmmmmmmmmmmmmmM
3634568_x69	taatactgtctggtaatgc	ssc-mir-429	19	taatactgtctggtaatgc	0	mmmmmmmmmmmmmmmmmmm
3634705_x68	ttccctgtagaaccgaatttgt	ssc-mir-10b	22	taccctgtagaaccgaatttgt	1	mMmmmmmmmmmmmmmmmmmmmm
3634977_x68	ccctgtagatccgaatttgtgaa	ssc-mir-10a	23	ccctgtagatccgaatttgtgta	1	mmmmmmmmmmmmmmmmmmmmmMm
3635045_x68	acattcattgttgtcggtgggtt	ssc-mir-181d	23	acattcattgttgtcggtgggtt	0	mmmmmmmmmmmmmmmmmmmmmmm
3635045_x68	acattcattgttgtcggtgggtt	ssc-mir-181b-2	23	acattcattgctgtcggtgggtt	1	mmmmmmmmmmMmmmmmmmmmmmm
3635045_x68	acattcattgttgtcggtgggtt	ssc-mir-181b-1	23	acattcattgctgtcggtgggtt	1	mmmmmmmmmmMmmmmmmmmmmmm
3635113_x68	ctcacattgccagggatttcc	ssc-mir-23a	21	atcacattgccagggatttcc	1	Mmmmmmmmmmmmmmmmmmmmm
3635181_x68	caacctggaggactccatgctgt	ssc-mir-490-1	23	caacctggaggactccatgctgt	0	mmmmmmmmmmmmmmmmmmmmmmm
3635181_x68	caacctggaggactccatgctgt	ssc-mir-490-2	23	caacctggaggactccatgctgt	0	mmmmmmmmmmmmmmmmmmmmmmm
3635249_x68	tggcactggtagaattcact	ssc-mir-183	20	tggcactggtagaattcact	0	mmmmmmmmmmmmmmmmmmmm
3635521_x68	tgagatgaagtactgtagct	ssc-mir-143	20	tgagatgaagcactgtagct	1	mmmmmmmmmmMmmmmmmmmm
3635589_x68	ctgacctatgaatcgacagcc	ssc-mir-192	21	ctgacctatgaattgacagcc	1	mmmmmmmmmmmmmMmmmmmmm
3635657_x68	ctcacagtggctaagttctgca	ssc-mir-27b	22	ttcacagtggctaagttctgca	1	Mmmmmmmmmmmmmmmmmmmmmm
3635725_x68	tgaggcagtagattgtatagtt	ssc-let-7f-2	22	tgaggtagtagattgtatagtt	1	mmmmmMmmmmmmmmmmmmmmmm
3635725_x68	tgaggcagtagattgtatagtt	ssc-let-7f-1	22	tgaggtagtagattgtatagtt	1	mmmmmMmmmmmmmmmmmmmmmm
3635929_x68	tgaggtagtaggttgtgtgg	ssc-let-7c	20	tgaggtagtaggttgtatgg	1	mmmmmmmmmmmmmmmmMmmm
3636065_x68	gtgacctatgaattgaca	ssc-mir-192	18	ctgacctatgaattgaca	1	Mmmmmmmmmmmmmmmmmm
3636065_x68	gtgacctatgaattgaca	ssc-mir-215	18	atgacctatgaattgaca	1	Mmmmmmmmmmmmmmmmmm
3636541_x67	ttcggcaatggtagaactcacact	ssc-mir-182	24	tttggcaatggtagaactcacact	1	mmMmmmmmmmmmmmmmmmmmmmmm
3636675_x67	catgacacgatcactcccgttg	ssc-mir-425	22	aatgacacgatcactcccgttg	1	Mmmmmmmmmmmmmmmmmmmmmm
3636742_x67	agattatcagactgatgttga	ssc-mir-21	21	agcttatcagactgatgttga	1	mmMmmmmmmmmmmmmmmmmmm
3636876_x67	ccataaagtagaaagcactac	ssc-mir-142	21	ccataaagtagaaagcactac	0	mmmmmmmmmmmmmmmmmmmmm
3636943_x67	tgtaaacatccccgcctggaagct	ssc-mir-30d	24	tgtaaacatccccgactggaagct	1	mmmmmmmmmmmmmmMmmmmmmmmm
3637546_x67	tgagatgaagcactgtatctc	ssc-mir-143	21	tgagatgaagcactgtagctc	1	mmmmmmmmmmmmmmmmmMmmm
3637613_x67	tgagatgaggcactgtagct	ssc-mir-143	20	tgagatgaagcactgtagct	1	mmmmmmmmMmmmmmmmmmmm
3637881_x67	tacgctgtagatccgaatttg	ssc-mir-10a	21	taccctgtagatccgaatttg	1	mmmMmmmmmmmmmmmmmmmmm
3638015_x67	gcagcattgtacagggctatgat	ssc-mir-103-2	23	gcagcattgtacagggctatgaa	1	mmmmmmmmmmmmmmmmmmmmmmM
3638015_x67	gcagcattgtacagggctatgat	ssc-mir-103-1	23	gcagcattgtacagggctatgaa	1	mmmmmmmmmmmmmmmmmmmmmmM
3638149_x67	tgttacagcgactccatgtggac	ssc-mir-194b	23	tgtaacagcgactccatgtggac	1	mmmMmmmmmmmmmmmmmmmmmmm
3638216_x67	gtgatgaagcactgtagct	ssc-mir-143	19	gagatgaagcactgtagct	1	mMmmmmmmmmmmmmmmmmm
3638819_x67	cagcaggcacagacaggcagt	ssc-mir-214	21	cagcaggcacagacaggcagt	0	mmmmmmmmmmmmmmmmmmmmm
3638953_x67	tgaggtagtagtttgtgatgtt	ssc-let-7i	22	tgaggtagtagtttgtgctgtt	1	mmmmmmmmmmmmmmmmmMmmmm
3639352_x66	tagactgaagctccttgaggt	ssc-mir-151	21	tagactgaagctccttgagga	1	mmmmmmmmmmmmmmmmmmmmM
3639550_x66	tctgtcatttctgtaggccaatt	ssc-mir-215	23	tctgtcatttctgtaggccaata	1	mmmmmmmmmmmmmmmmmmmmmmM
3639814_x66	tttggcaatggtagcactcaca	ssc-mir-182	22	tttggcaatggtagaactcaca	1	mmmmmmmmmmmmmmMmmmmmmm
3640078_x66	ttaatgctaattgtgataggggtt	ssc-mir-155	24	ttaatgctaattgtgataggggtt	0	mmmmmmmmmmmmmmmmmmmmmmmm
3640144_x66	ttttgcgatgtgttcctaatac	ssc-mir-450c	22	ttttgcgatgtgttcctaatac	0	mmmmmmmmmmmmmmmmmmmmmm
3640144_x66	ttttgcgatgtgttcctaatac	ssc-mir-450a	22	ttttgcgatgtgttcctaatat	1	mmmmmmmmmmmmmmmmmmmmmM
3640606_x66	agattcaacgctgtcggtgagt	ssc-mir-181a-2	22	acattcaacgctgtcggtgagt	1	mMmmmmmmmmmmmmmmmmmmmm
3640606_x66	agattcaacgctgtcggtgagt	ssc-mir-181a-1	22	acattcaacgctgtcggtgagt	1	mMmmmmmmmmmmmmmmmmmmmm
3640672_x66	cccagtgtttagactatctgttct	ssc-mir-199b	24	cccagtgtttagactatctgttca	1	mmmmmmmmmmmmmmmmmmmmmmmM
3640804_x66	tgagatgaagcactggagctc	ssc-mir-143	21	tgagatgaagcactgtagctc	1	mmmmmmmmmmmmmmmMmmmmm
3640870_x66	cgggacttggagtcagaagg	ssc-mir-378-2	20	ctggacttggagtcagaagg	1	mMmmmmmmmmmmmmmmmmmm
3640870_x66	cgggacttggagtcagaagg	ssc-mir-378-1	20	ctggacttggagtcagaagg	1	mMmmmmmmmmmmmmmmmmmm
3641002_x65	acagcagtcgatgggctgt	ssc-mir-21	19	acagcagtcgatgggctgt	0	mmmmmmmmmmmmmmmmmmm
3641067_x65	ctgacctgtgaattgacagcca	ssc-mir-192	22	ctgacctatgaattgacagcca	1	mmmmmmmMmmmmmmmmmmmmmm
3641197_x65	cgtaccgtgagtaataatgcgt	ssc-mir-126	22	cgtaccgtgagtaataatgcgc	1	mmmmmmmmmmmmmmmmmmmmmM
3641262_x65	catcaagtagaaagcactact	ssc-mir-142	21	cataaagtagaaagcactact	1	mmmMmmmmmmmmmmmmmmmmm
3641457_x65	ttgcttatcagactgatgttgac	ssc-mir-21	23	tagcttatcagactgatgttgac	1	mMmmmmmmmmmmmmmmmmmmmmm
3641652_x65	taccctggagatccgaatttgt	ssc-mir-10a	22	taccctgtagatccgaatttgt	1	mmmmmmmMmmmmmmmmmmmmmm
3641717_x65	tgacctatgaattgacagacag	ssc-mir-192	22	tgacctatgaattgacagccag	1	mmmmmmmmmmmmmmmmmmMmmm
3641717_x65	tgacctatgaattgacagacag	ssc-mir-215	22	tgacctatgaattgacagacaa	1	mmmmmmmmmmmmmmmmmmmmmM
3641782_x65	taccctgtagatcagaatttgt	ssc-mir-10a	22	taccctgtagatccgaatttgt	1	mmmmmmmmmmmmmMmmmmmmmm
3642042_x65	cacattcaacgctgtcggtga	ssc-mir-181a-1	21	aacattcaacgctgtcggtga	1	Mmmmmmmmmmmmmmmmmmmmm
3642042_x65	cacattcaacgctgtcggtga	ssc-mir-181a-2	21	aacattcaacgctgtcggtga	1	Mmmmmmmmmmmmmmmmmmmmm
3642237_x65	tgtggtagtagtttgtacagtt	ssc-let-7g	22	tgaggtagtagtttgtacagtt	1	mmMmmmmmmmmmmmmmmmmmmm
3642302_x65	tagcttatcagactgatattga	ssc-mir-21	22	tagcttatcagactgatgttga	1	mmmmmmmmmmmmmmmmmMmmmm
3642627_x65	ttaggtagtagattgtatagtt	ssc-let-7f-2	22	tgaggtagtagattgtatagtt	1	mMmmmmmmmmmmmmmmmmmmmm
3642627_x65	ttaggtagtagattgtatagtt	ssc-let-7f-1	22	tgaggtagtagattgtatagtt	1	mMmmmmmmmmmmmmmmmmmmmm
3642692_x65	ctgacctatgaattgacc	ssc-mir-192	18	ctgacctatgaattgaca	1	mmmmmmmmmmmmmmmmmM
3642887_x65	atggaatcccaaaagcagctg	ssc-mir-191	21	acggaatcccaaaagcagctg	1	mMmmmmmmmmmmmmmmmmmmm
3642952_x65	tacagtactgtgataactgaagt	ssc-mir-101-2	23	tacagtactgtgataactgaagg	1	mmmmmmmmmmmmmmmmmmmmmmM
3642952_x65	tacagtactgtgataactgaagt	ssc-mir-101-1	23	tacagtactgtgataactgaaga	1	mmmmmmmmmmmmmmmmmmmmmmM
3643147_x64	ctgtcctatgaattgacagcca	ssc-mir-192	22	ctgacctatgaattgacagcca	1	mmmMmmmmmmmmmmmmmmmmmm
3643275_x64	tgacctatggattgacagcc	ssc-mir-192	20	tgacctatgaattgacagcc	1	mmmmmmmmmMmmmmmmmmmm
3643339_x64	tcgtaccgtgagtaataatgcgt	ssc-mir-126	23	tcgtaccgtgagtaataatgcgc	1	mmmmmmmmmmmmmmmmmmmmmmM
3643403_x64	gagatgaagcactgcagct	ssc-mir-143	19	gagatgaagcactgtagct	1	mmmmmmmmmmmmmmMmmmm
3643531_x64	tacgctgtagaaccgaatttgtg	ssc-mir-10b	23	taccctgtagaaccgaatttgtg	1	mmmMmmmmmmmmmmmmmmmmmmm
3643595_x64	taaagaattctccttttgggc	ssc-mir-186	21	caaagaattctccttttgggc	1	Mmmmmmmmmmmmmmmmmmmmm
3643659_x64	caaagctgggttgagagggcga	ssc-mir-320	22	aaaagctgggttgagagggcga	1	Mmmmmmmmmmmmmmmmmmmmmm
3643787_x64	tgagatgcagcactgtagctcg	ssc-mir-143	22	tgagatgaagcactgtagctcg	1	mmmmmmmMmmmmmmmmmmmmmm
3643851_x64	tggacttggagtcagaaggc	ssc-mir-378-2	20	tggacttggagtcagaaggc	0	mmmmmmmmmmmmmmmmmmmm
3643851_x64	tggacttggagtcagaaggc	ssc-mir-378-1	20	tggacttggagtcagaaggc	0	mmmmmmmmmmmmmmmmmmmm
3644299_x64	tagcagcacgtaaatcttggcg	ssc-mir-16-2	22	tagcagcacgtaaatattggcg	1	mmmmmmmmmmmmmmmMmmmmmm
3644299_x64	tagcagcacgtaaatcttggcg	ssc-mir-16-1	22	tagcagcacgtaaatattggcg	1	mmmmmmmmmmmmmmmMmmmmmm
3644427_x64	caacggaatcccaaaagcagcgg	ssc-mir-191	23	caacggaatcccaaaagcagctg	1	mmmmmmmmmmmmmmmmmmmmmMm
3644491_x64	accctgtagatccgaatttgtga	ssc-mir-10a	23	accctgtagatccgaatttgtgt	1	mmmmmmmmmmmmmmmmmmmmmmM
3644555_x64	cttacctatgaattgacag	ssc-mir-192	19	ctgacctatgaattgacag	1	mmMmmmmmmmmmmmmmmmm
3644619_x64	tcagtcatttctgtaggccaat	ssc-mir-215	22	tctgtcatttctgtaggccaat	1	mmMmmmmmmmmmmmmmmmmmmm
3644747_x64	tggaaacatccccgactggaagc	ssc-mir-30d	23	tgtaaacatccccgactggaagc	1	mmMmmmmmmmmmmmmmmmmmmmm
3644875_x64	tttaacagcgactccatgtgga	ssc-mir-194b	22	tgtaacagcgactccatgtgga	1	mMmmmmmmmmmmmmmmmmmmmm
3645256_x63	tgagacgaagcactgtagct	ssc-mir-143	20	tgagatgaagcactgtagct	1	mmmmmMmmmmmmmmmmmmmm
3645319_x63	tacactgtagatccgaatttgtgt	ssc-mir-10a	24	taccctgtagatccgaatttgtgt	1	mmmMmmmmmmmmmmmmmmmmmmmm
3645571_x63	gtgagatgaagcactgtagctc	ssc-mir-143	22	ctgagatgaagcactgtagctc	1	Mmmmmmmmmmmmmmmmmmmmmm
3645634_x63	caaaagcagtcgatgggctgt	ssc-mir-21	21	caacagcagtcgatgggctgt	1	mmmMmmmmmmmmmmmmmmmmm
3645760_x63	gtaaacatcctacactctcagct	ssc-mir-30c-2	23	gtaaacatcctacactctcagct	0	mmmmmmmmmmmmmmmmmmmmmmm
3645760_x63	gtaaacatcctacactctcagct	ssc-mir-30c-1	23	gtaaacatcctacactctcagct	0	mmmmmmmmmmmmmmmmmmmmmmm
3646075_x63	tctaggagctcacagtctagt	ssc-mir-151	21	tcgaggagctcacagtctagt	1	mmMmmmmmmmmmmmmmmmmmm
3646201_x63	tgacctatgaattgacataca	ssc-mir-215	21	tgacctatgaattgacagaca	1	mmmmmmmmmmmmmmmmmMmmm
3646264_x63	tcagtgcatgacagaacttgga	ssc-mir-152	22	tcagtgcatgacagaacttggg	1	mmmmmmmmmmmmmmmmmmmmmM
3646327_x63	tcacctatgaattgacaga	ssc-mir-215	19	tgacctatgaattgacaga	1	mMmmmmmmmmmmmmmmmmm
3646642_x63	tacagtactgtgataactg	ssc-mir-101-1	19	tacagtactgtgataactg	0	mmmmmmmmmmmmmmmmmmm
3646642_x63	tacagtactgtgataactg	ssc-mir-101-2	19	tacagtactgtgataactg	0	mmmmmmmmmmmmmmmmmmm
3646705_x63	gccctgtagatccgaatttgt	ssc-mir-10a	21	accctgtagatccgaatttgt	1	Mmmmmmmmmmmmmmmmmmmmm
3646957_x63	tgtcaacatcctcgactggaagc	ssc-mir-30a	23	tgtaaacatcctcgactggaagc	1	mmmMmmmmmmmmmmmmmmmmmmm
3647020_x63	tgacctatgaattgaccg	ssc-mir-215	18	tgacctatgaattgacag	1	mmmmmmmmmmmmmmmmMm
3647020_x63	tgacctatgaattgaccg	ssc-mir-192	18	tgacctatgaattgacag	1	mmmmmmmmmmmmmmmmMm
3647083_x62	tgagatgaagcgctgtagctc	ssc-mir-143	21	tgagatgaagcactgtagctc	1	mmmmmmmmmmmMmmmmmmmmm
3647145_x62	tagcttatcagactgctgttg	ssc-mir-21	21	tagcttatcagactgatgttg	1	mmmmmmmmmmmmmmmMmmmmm
3647517_x62	tacctatgaattgacagcc	ssc-mir-192	19	gacctatgaattgacagcc	1	Mmmmmmmmmmmmmmmmmmm
3647889_x62	tcggatccgtctgagcttggca	ssc-mir-127	22	tcggatccgtctgagcttggct	1	mmmmmmmmmmmmmmmmmmmmmM
3648075_x62	gtagactgaagctccttgagg	ssc-mir-151	21	ctagactgaagctccttgagg	1	Mmmmmmmmmmmmmmmmmmmmm
3648447_x61	tagtttatcagactgatgttgac	ssc-mir-21	23	tagcttatcagactgatgttgac	1	mmmMmmmmmmmmmmmmmmmmmmm
3648508_x61	tgagatgaagcattgtagctc	ssc-mir-143	21	tgagatgaagcactgtagctc	1	mmmmmmmmmmmmMmmmmmmmm
3648691_x61	tggaacagcgactccatg	ssc-mir-194b	18	tgtaacagcgactccatg	1	mmMmmmmmmmmmmmmmmm
3648752_x61	tgaggggcagagagcgagactt	ssc-mir-423	22	tgaggggcagagagcgagactt	0	mmmmmmmmmmmmmmmmmmmmmm
3648813_x61	cattattacttttggtacgcgt	ssc-mir-126	22	cattattacttttggtacgcgc	1	mmmmmmmmmmmmmmmmmmmmmM
3648874_x61	cagtgcactacagaactttgtt	ssc-mir-148a	22	cagtgcactacagaactttgtc	1	mmmmmmmmmmmmmmmmmmmmmM
3648996_x61	taacctgtagatccgaatttgtg	ssc-mir-10a	23	taccctgtagatccgaatttgtg	1	mmMmmmmmmmmmmmmmmmmmmmm
3649240_x61	gcagcattgtacagggctatgaa	ssc-mir-103-2	23	gcagcattgtacagggctatgaa	0	mmmmmmmmmmmmmmmmmmmmmmm
3649240_x61	gcagcattgtacagggctatgaa	ssc-mir-103-1	23	gcagcattgtacagggctatgaa	0	mmmmmmmmmmmmmmmmmmmmmmm
3649240_x61	gcagcattgtacagggctatgaa	ssc-mir-107	23	gcagcattgtacagggctatcaa	1	mmmmmmmmmmmmmmmmmmmmMmm
3649423_x61	ttatcaggttgtattgtaatt	ssc-mir-374a	21	ttatcaggttgtattgtaatt	0	mmmmmmmmmmmmmmmmmmmmm
3649484_x61	tgacctatgaattgacaggc	ssc-mir-215	20	tgacctatgaattgacagac	1	mmmmmmmmmmmmmmmmmmMm
3649484_x61	tgacctatgaattgacaggc	ssc-mir-192	20	tgacctatgaattgacagcc	1	mmmmmmmmmmmmmmmmmmMm
3649606_x61	gtaaagtactgtgataactga	ssc-mir-101-1	21	gtacagtactgtgataactga	1	mmmMmmmmmmmmmmmmmmmmm
3649606_x61	gtaaagtactgtgataactga	ssc-mir-101-2	21	gtacagtactgtgataactga	1	mmmMmmmmmmmmmmmmmmmmm
3649667_x61	tctgccagttgaagaactgt	ssc-mir-22	20	gctgccagttgaagaactgt	1	Mmmmmmmmmmmmmmmmmmmm
3649972_x61	tgagggagtaggttgtatagtt	ssc-let-7a-1	22	tgaggtagtaggttgtatagtt	1	mmmmmMmmmmmmmmmmmmmmmm
3649972_x61	tgagggagtaggttgtatagtt	ssc-let-7a-2	22	tgaggtagtaggttgtatagtt	1	mmmmmMmmmmmmmmmmmmmmmm
3650094_x61	gcagcattgtacagggctatt	ssc-mir-103-2	21	gcagcattgtacagggctatg	1	mmmmmmmmmmmmmmmmmmmmM
3650094_x61	gcagcattgtacagggctatt	ssc-mir-103-1	21	gcagcattgtacagggctatg	1	mmmmmmmmmmmmmmmmmmmmM
3650094_x61	gcagcattgtacagggctatt	ssc-mir-107	21	gcagcattgtacagggctatc	1	mmmmmmmmmmmmmmmmmmmmM
3650155_x61	taaacatccttgactggaagct	ssc-mir-30e	22	taaacatccttgactggaagct	0	mmmmmmmmmmmmmmmmmmmmmm
3650155_x61	taaacatccttgactggaagct	ssc-mir-30a	22	taaacatcctcgactggaagct	1	mmmmmmmmmmMmmmmmmmmmmm
3650277_x61	actattacttttggtacgcg	ssc-mir-126	20	attattacttttggtacgcg	1	mMmmmmmmmmmmmmmmmmmm
3650338_x61	cattgcacttgtcccggcctgtt	ssc-mir-92a-1	23	tattgcacttgtcccggcctgtt	1	Mmmmmmmmmmmmmmmmmmmmmmm
3650460_x61	caacggaatcccaaaagccgctg	ssc-mir-191	23	caacggaatcccaaaagcagctg	1	mmmmmmmmmmmmmmmmmmMmmmm
3650521_x61	ccggatccgtctgagcttggct	ssc-mir-127	22	tcggatccgtctgagcttggct	1	Mmmmmmmmmmmmmmmmmmmmmm
3650883_x60	tacccgtagaaccgaccttgc	ssc-mir-99b	21	cacccgtagaaccgaccttgc	1	Mmmmmmmmmmmmmmmmmmmmm
3651123_x60	ttcacagtggctaagttcgg	ssc-mir-27a	20	ttcacagtggctaagttccg	1	mmmmmmmmmmmmmmmmmmMm
3651123_x60	ttcacagtggctaagttcgg	ssc-mir-27b	20	ttcacagtggctaagttctg	1	mmmmmmmmmmmmmmmmmmMm
3651243_x60	tgtaaacatccttgactggaagcg	ssc-mir-30e	24	tgtaaacatccttgactggaagct	1	mmmmmmmmmmmmmmmmmmmmmmmM
3651303_x60	caggagctcacagtctattgag	ssc-mir-28	22	aaggagctcacagtctattgag	1	Mmmmmmmmmmmmmmmmmmmmmm
3651423_x60	cagacctatgaattgacagc	ssc-mir-192	20	ctgacctatgaattgacagc	1	mMmmmmmmmmmmmmmmmmmm
3651483_x60	tgacctatgaattgacaccca	ssc-mir-192	21	tgacctatgaattgacagcca	1	mmmmmmmmmmmmmmmmmMmmm
3651543_x60	tgtaaacatccttgaatggaagct	ssc-mir-30e	24	tgtaaacatccttgactggaagct	1	mmmmmmmmmmmmmmmMmmmmmmmm
3651603_x60	acattcattgctgtcggtgggttt	ssc-mir-181b-2	24	acattcattgctgtcggtgggttt	0	mmmmmmmmmmmmmmmmmmmmmmmm
3651603_x60	acattcattgctgtcggtgggttt	ssc-mir-181b-1	24	acattcattgctgtcggtgggttg	1	mmmmmmmmmmmmmmmmmmmmmmmM
3651843_x60	gctcggtctgaggcccctcagtt	ssc-mir-423	23	gctcggtctgaggcccctcagtc	1	mmmmmmmmmmmmmmmmmmmmmmM
3651963_x60	cacgctcatgcacacaccca	ssc-mir-574	20	cacgctcatgcacacaccca	0	mmmmmmmmmmmmmmmmmmmm
3652083_x60	ggaacagcaactccatgtgga	ssc-mir-194a	21	gtaacagcaactccatgtgga	1	mMmmmmmmmmmmmmmmmmmmm
3652143_x60	atgacctatgaattgacagact	ssc-mir-215	22	atgacctatgaattgacagaca	1	mmmmmmmmmmmmmmmmmmmmmM
3652203_x60	tttcagtcggatgtttgcagc	ssc-mir-30a	21	tttcagtcggatgtttgcagc	0	mmmmmmmmmmmmmmmmmmmmm
3652203_x60	tttcagtcggatgtttgcagc	ssc-mir-30e	21	tttcagtcggatgtttacagc	1	mmmmmmmmmmmmmmmmMmmmm
3652263_x59	tcagatgaagcactgtagct	ssc-mir-143	20	tgagatgaagcactgtagct	1	mMmmmmmmmmmmmmmmmmmm
3652440_x59	gcttatcagactgatgttga	ssc-mir-21	20	gcttatcagactgatgttga	0	mmmmmmmmmmmmmmmmmmmm
3652499_x59	gaactatgaattgacagccagt	ssc-mir-192	22	gacctatgaattgacagccagt	1	mmMmmmmmmmmmmmmmmmmmmm
3652558_x59	ttgcttatcagactgatgttgact	ssc-mir-21	24	tagcttatcagactgatgttgact	1	mMmmmmmmmmmmmmmmmmmmmmmm
3652617_x59	tgacctatgaattgacacaca	ssc-mir-215	21	tgacctatgaattgacagaca	1	mmmmmmmmmmmmmmmmmMmmm
3652676_x59	catcatcgtctcaaatgagtct	ssc-mir-136	22	catcatcgtctcaaatgagtct	0	mmmmmmmmmmmmmmmmmmmmmm
3652912_x59	tagtttatcagactgatgttgact	ssc-mir-21	24	tagcttatcagactgatgttgact	1	mmmMmmmmmmmmmmmmmmmmmmmm
3652971_x59	tctttggttatctagctgtatga	ssc-mir-9-2	23	tctttggttatctagctgtatga	0	mmmmmmmmmmmmmmmmmmmmmmm
3652971_x59	tctttggttatctagctgtatga	ssc-mir-9-1	23	tctttggttatctagctgtatga	0	mmmmmmmmmmmmmmmmmmmmmmm
3652971_x59	tctttggttatctagctgtatga	ssc-mir-9-3	23	tctttggttatctagctgtatga	0	mmmmmmmmmmmmmmmmmmmmmmm
3653030_x59	cggaatcccaaaagcagctg	ssc-mir-191	20	cggaatcccaaaagcagctg	0	mmmmmmmmmmmmmmmmmmmm
3653089_x59	ttcaagtaatccaggataggctg	ssc-mir-26a	23	ttcaagtaatccaggataggctg	0	mmmmmmmmmmmmmmmmmmmmmmm
3653148_x59	ccctgagaccctttaacctgt	ssc-mir-125a	21	ccctgagaccctttaacctgt	0	mmmmmmmmmmmmmmmmmmmmm
3653207_x59	tagcctgtagatccgaatttgtg	ssc-mir-10a	23	taccctgtagatccgaatttgtg	1	mmMmmmmmmmmmmmmmmmmmmmm
3653502_x59	tgacgtagtagattgtatagtt	ssc-let-7f-1	22	tgaggtagtagattgtatagtt	1	mmmMmmmmmmmmmmmmmmmmmm
3653502_x59	tgacgtagtagattgtatagtt	ssc-let-7f-2	22	tgaggtagtagattgtatagtt	1	mmmMmmmmmmmmmmmmmmmmmm
3653561_x59	cataaagtagaaagcacta	ssc-mir-142	19	cataaagtagaaagcacta	0	mmmmmmmmmmmmmmmmmmm
3653620_x59	cacccgtagaaccgacct	ssc-mir-99b	18	cacccgtagaaccgacct	0	mmmmmmmmmmmmmmmmmm
3653797_x59	cccataaagtagaaagccct	ssc-mir-142	20	cccataaagtagaaagcact	1	mmmmmmmmmmmmmmmmmMmm
3654090_x58	tgagatgaagcactgtagccc	ssc-mir-143	21	tgagatgaagcactgtagctc	1	mmmmmmmmmmmmmmmmmmmMm
3654322_x58	taaggtgcatctagtgcagata	ssc-mir-18a	22	taaggtgcatctagtgcagata	0	mmmmmmmmmmmmmmmmmmmmmm
3654322_x58	taaggtgcatctagtgcagata	ssc-mir-18b	22	taaggtgcatctagtgcagtta	1	mmmmmmmmmmmmmmmmmmmMmm
3654670_x58	tgagatgaagcactgtagctcag	ssc-mir-143	23	tgagatgaagcactgtagctcgg	1	mmmmmmmmmmmmmmmmmmmmmMm
3654844_x58	tgtaaacatcctcgaatggaagct	ssc-mir-30a	24	tgtaaacatcctcgactggaagct	1	mmmmmmmmmmmmmmmMmmmmmmmm
3654960_x58	cctgtcatttctgtaggcca	ssc-mir-215	20	tctgtcatttctgtaggcca	1	Mmmmmmmmmmmmmmmmmmmm
3655192_x58	tggcctatgaattgacagc	ssc-mir-192	19	tgacctatgaattgacagc	1	mmMmmmmmmmmmmmmmmmm
3655250_x58	taatgcccctaaaaatccttat	ssc-mir-365-2	22	taatgcccctaaaaatccttat	0	mmmmmmmmmmmmmmmmmmmmmm
3655250_x58	taatgcccctaaaaatccttat	ssc-mir-365-1	22	taatgcccctaaaaatccttat	0	mmmmmmmmmmmmmmmmmmmmmm
3655308_x58	tgcggggctagggctaacagca	ssc-mir-744	22	tgcggggctagggctaacagca	0	mmmmmmmmmmmmmmmmmmmmmm
3655482_x58	caaagtgcttacagtgcaggta	ssc-mir-17	22	caaagtgcttacagtgcaggta	0	mmmmmmmmmmmmmmmmmmmmmm
3655482_x58	caaagtgcttacagtgcaggta	ssc-mir-20b-2	22	caaagtgctcacagtgcaggta	1	mmmmmmmmmMmmmmmmmmmmmm
3655482_x58	caaagtgcttacagtgcaggta	ssc-mir-20b-1	22	caaagtgctcacagtgcaggta	1	mmmmmmmmmMmmmmmmmmmmmm
3655482_x58	caaagtgcttacagtgcaggta	ssc-mir-106a	22	aaaagtgcttacagtgcaggta	1	Mmmmmmmmmmmmmmmmmmmmmm
3655598_x58	ctcgtaccgtgagtaataatgcg	ssc-mir-126	23	ctcgtaccgtgagtaataatgcg	0	mmmmmmmmmmmmmmmmmmmmmmm
3655656_x58	tgccctatgaattgacag	ssc-mir-215	18	tgacctatgaattgacag	1	mmMmmmmmmmmmmmmmmm
3655656_x58	tgccctatgaattgacag	ssc-mir-192	18	tgacctatgaattgacag	1	mmMmmmmmmmmmmmmmmm
3655714_x58	gtccagttttcccaggactccct	ssc-mir-145	23	gtccagttttcccaggaatccct	1	mmmmmmmmmmmmmmmmmMmmmmm
3655772_x58	tcagtgcatgacagaact	ssc-mir-152	18	tcagtgcatgacagaact	0	mmmmmmmmmmmmmmmmmm
3655772_x58	tcagtgcatgacagaact	ssc-mir-148b	18	tcagtgcatcacagaact	1	mmmmmmmmmMmmmmmmmm
3656062_x58	tcaagtaatccaggataggc	ssc-mir-26a	20	tcaagtaatccaggataggc	0	mmmmmmmmmmmmmmmmmmmm
3656178_x58	ggaaacatcctcgactggaagct	ssc-mir-30a	23	gtaaacatcctcgactggaagct	1	mMmmmmmmmmmmmmmmmmmmmmm
3656236_x58	taaacatcctcgactggaagct	ssc-mir-30a	22	taaacatcctcgactggaagct	0	mmmmmmmmmmmmmmmmmmmmmm
3656236_x58	taaacatcctcgactggaagct	ssc-mir-30d	22	taaacatccccgactggaagct	1	mmmmmmmmmMmmmmmmmmmmmm
3656236_x58	taaacatcctcgactggaagct	ssc-mir-30e	22	taaacatccttgactggaagct	1	mmmmmmmmmmMmmmmmmmmmmm
3656410_x58	tgagctgaagcactgtagct	ssc-mir-143	20	tgagatgaagcactgtagct	1	mmmmMmmmmmmmmmmmmmmm
3656642_x58	caaagtgcttacagtgcaggt	ssc-mir-17	21	caaagtgcttacagtgcaggt	0	mmmmmmmmmmmmmmmmmmmmm
3656642_x58	caaagtgcttacagtgcaggt	ssc-mir-106a	21	aaaagtgcttacagtgcaggt	1	Mmmmmmmmmmmmmmmmmmmmm
3656642_x58	caaagtgcttacagtgcaggt	ssc-mir-20b-2	21	caaagtgctcacagtgcaggt	1	mmmmmmmmmMmmmmmmmmmmm
3656642_x58	caaagtgcttacagtgcaggt	ssc-mir-20b-1	21	caaagtgctcacagtgcaggt	1	mmmmmmmmmMmmmmmmmmmmm
3656985_x57	acagtagtctgcacattggtt	ssc-mir-199b	21	acagtagtctgcacattggtt	0	mmmmmmmmmmmmmmmmmmmmm
3656985_x57	acagtagtctgcacattggtt	ssc-mir-199a-1	21	acagtagtctgcacattggtt	0	mmmmmmmmmmmmmmmmmmmmm
3656985_x57	acagtagtctgcacattggtt	ssc-mir-199a-2	21	acagtagtctgcacattggtt	0	mmmmmmmmmmmmmmmmmmmmm
3657042_x57	tgtaaaagcaactccatgtgga	ssc-mir-194a	22	tgtaacagcaactccatgtgga	1	mmmmmMmmmmmmmmmmmmmmmm
3657327_x57	gtccagttttcccaggaatcc	ssc-mir-145	21	gtccagttttcccaggaatcc	0	mmmmmmmmmmmmmmmmmmmmm
3657555_x57	tgagctatgaattgacagc	ssc-mir-192	19	tgacctatgaattgacagc	1	mmmMmmmmmmmmmmmmmmm
3657612_x57	tgaggggcagagagcgagactttt	ssc-mir-423	24	tgaggggcagagagcgagactttt	0	mmmmmmmmmmmmmmmmmmmmmmmm
3657726_x57	tgtgcaaatccatgcaaaac	ssc-mir-19b-2	20	tgtgcaaatccatgcaaaac	0	mmmmmmmmmmmmmmmmmmmm
3657726_x57	tgtgcaaatccatgcaaaac	ssc-mir-19b-1	20	tgtgcaaatccatgcaaaac	0	mmmmmmmmmmmmmmmmmmmm
3657726_x57	tgtgcaaatccatgcaaaac	ssc-mir-19a	20	tgtgcaaatctatgcaaaac	1	mmmmmmmmmmMmmmmmmmmm
3657783_x57	taccacagggtagaaccacggact	ssc-mir-140	24	taccacagggtagaaccacggaca	1	mmmmmmmmmmmmmmmmmmmmmmmM
3657840_x57	catcggaatcccaaaagcagctg	ssc-mir-191	23	caacggaatcccaaaagcagctg	1	mmMmmmmmmmmmmmmmmmmmmmm
3657897_x57	tgacctaagaattgacagcc	ssc-mir-192	20	tgacctatgaattgacagcc	1	mmmmmmmMmmmmmmmmmmmm
3658068_x57	cccagtgttcagactacctgt	ssc-mir-199a-1	21	cccagtgttcagactacctgt	0	mmmmmmmmmmmmmmmmmmmmm
3658068_x57	cccagtgttcagactacctgt	ssc-mir-199a-2	21	cccagtgttcagactacctgt	0	mmmmmmmmmmmmmmmmmmmmm
3658239_x57	ctgccctatgaattgacagccagt	ssc-mir-192	24	ctgacctatgaattgacagccagt	1	mmmMmmmmmmmmmmmmmmmmmmmm
3658296_x57	tgagatgaagccctgtagctc	ssc-mir-143	21	tgagatgaagcactgtagctc	1	mmmmmmmmmmmMmmmmmmmmm
3658353_x57	tgagatgtagcactgtagctc	ssc-mir-143	21	tgagatgaagcactgtagctc	1	mmmmmmmMmmmmmmmmmmmmm
3658693_x56	ctgagatgaagcactgtagc	ssc-mir-143	20	ctgagatgaagcactgtagc	0	mmmmmmmmmmmmmmmmmmmm
3658861_x56	taacctatgaattgacaga	ssc-mir-215	19	tgacctatgaattgacaga	1	mMmmmmmmmmmmmmmmmmm
3659029_x56	tgacctaggaattgacagaca	ssc-mir-215	21	tgacctatgaattgacagaca	1	mmmmmmmMmmmmmmmmmmmmm
3659085_x56	tgacctatgaattgacaaccag	ssc-mir-192	22	tgacctatgaattgacagccag	1	mmmmmmmmmmmmmmmmmMmmmm
3659141_x56	ccacagggtagaaccacgga	ssc-mir-140	20	ccacagggtagaaccacgga	0	mmmmmmmmmmmmmmmmmmmm
3659309_x56	cccgtagaaccgaccttgcg	ssc-mir-99b	20	cccgtagaaccgaccttgcg	0	mmmmmmmmmmmmmmmmmmmm
3659365_x56	tgacctaagaattgacagcca	ssc-mir-192	21	tgacctatgaattgacagcca	1	mmmmmmmMmmmmmmmmmmmmm
3659421_x56	attgcacggtatccatctg	ssc-mir-363-2	19	attgcacggtatccatctg	0	mmmmmmmmmmmmmmmmmmm
3659421_x56	attgcacggtatccatctg	ssc-mir-363-1	19	attgcacggtatccatctg	0	mmmmmmmmmmmmmmmmmmm
3659477_x56	ctgacctatgaattcacagcc	ssc-mir-192	21	ctgacctatgaattgacagcc	1	mmmmmmmmmmmmmmMmmmmmm
3659533_x56	caaccgttaccattactgagttt	ssc-mir-451	23	aaaccgttaccattactgagttt	1	Mmmmmmmmmmmmmmmmmmmmmmm
3659645_x56	ctgacttatgaattgacagcc	ssc-mir-192	21	ctgacctatgaattgacagcc	1	mmmmmMmmmmmmmmmmmmmmm
3659701_x56	ttaacagtggctaagttctgc	ssc-mir-27b	21	ttcacagtggctaagttctgc	1	mmMmmmmmmmmmmmmmmmmmm
3659869_x56	tgagaactgaattccatgggttt	ssc-mir-146a	23	tgagaactgaattccatgggttg	1	mmmmmmmmmmmmmmmmmmmmmmM
3659981_x56	tgtaacagcgactccatgtggaat	ssc-mir-194b	24	tgtaacagcgactccatgtggact	1	mmmmmmmmmmmmmmmmmmmmmmMm
3660093_x56	ctgtcatttctgtaggccaata	ssc-mir-215	22	ctgtcatttctgtaggccaata	0	mmmmmmmmmmmmmmmmmmmmmm
3660261_x56	ctgacctaagaattgacagcc	ssc-mir-192	21	ctgacctatgaattgacagcc	1	mmmmmmmmMmmmmmmmmmmmm
3660373_x56	gcccctgggcctatcctaga	ssc-mir-331	20	gcccctgggcctatcctaga	0	mmmmmmmmmmmmmmmmmmmm
3660485_x56	gaggtagtaggttgtatagt	ssc-let-7a-2	20	gaggtagtaggttgtatagt	0	mmmmmmmmmmmmmmmmmmmm
3660485_x56	gaggtagtaggttgtatagt	ssc-let-7a-1	20	gaggtagtaggttgtatagt	0	mmmmmmmmmmmmmmmmmmmm
3660485_x56	gaggtagtaggttgtatagt	ssc-let-7e	20	gaggtaggaggttgtatagt	1	mmmmmmmMmmmmmmmmmmmm
3660485_x56	gaggtagtaggttgtatagt	ssc-let-7c	20	gaggtagtaggttgtatggt	1	mmmmmmmmmmmmmmmmmMmm
3660485_x56	gaggtagtaggttgtatagt	ssc-let-7d	20	gaggtagtaggttgcatagt	1	mmmmmmmmmmmmmmMmmmmm
3660485_x56	gaggtagtaggttgtatagt	ssc-let-7f-2	20	gaggtagtagattgtatagt	1	mmmmmmmmmmMmmmmmmmmm
3660485_x56	gaggtagtaggttgtatagt	ssc-let-7f-1	20	gaggtagtagattgtatagt	1	mmmmmmmmmmMmmmmmmmmm
3660541_x56	catgccttgagtgtaggaccga	ssc-mir-532	22	catgccttgagtgtaggaccgt	1	mmmmmmmmmmmmmmmmmmmmmM
3660709_x56	gagctatgaattgacagcca	ssc-mir-192	20	gacctatgaattgacagcca	1	mmMmmmmmmmmmmmmmmmmm
3660765_x55	tccctgagaccctttaacctgtgt	ssc-mir-125a	24	tccctgagaccctttaacctgtga	1	mmmmmmmmmmmmmmmmmmmmmmmM
3660875_x55	ctagtagaccgtatagcgtacg	ssc-mir-411	22	atagtagaccgtatagcgtacg	1	Mmmmmmmmmmmmmmmmmmmmmm
3661040_x55	gcccctgggcctatcctagaa	ssc-mir-331	21	gcccctgggcctatcctagaa	0	mmmmmmmmmmmmmmmmmmmmm
3661425_x55	acgaattctccttttgggct	ssc-mir-186	20	aagaattctccttttgggct	1	mMmmmmmmmmmmmmmmmmmm
3661480_x55	tgtaaacatcctacactctcag	ssc-mir-30c-2	22	tgtaaacatcctacactctcag	0	mmmmmmmmmmmmmmmmmmmmmm
3661480_x55	tgtaaacatcctacactctcag	ssc-mir-30c-1	22	tgtaaacatcctacactctcag	0	mmmmmmmmmmmmmmmmmmmmmm
3661645_x55	cgtaaacatccttgactggaagc	ssc-mir-30e	23	tgtaaacatccttgactggaagc	1	Mmmmmmmmmmmmmmmmmmmmmmm
3661700_x55	tgtaaacatcctcgactgg	ssc-mir-30a	19	tgtaaacatcctcgactgg	0	mmmmmmmmmmmmmmmmmmm
3661700_x55	tgtaaacatcctcgactgg	ssc-mir-30d	19	tgtaaacatccccgactgg	1	mmmmmmmmmmmMmmmmmmm
3661700_x55	tgtaaacatcctcgactgg	ssc-mir-30e	19	tgtaaacatccttgactgg	1	mmmmmmmmmmmmMmmmmmm
3661865_x55	gctatgaattgacagccag	ssc-mir-192	19	cctatgaattgacagccag	1	Mmmmmmmmmmmmmmmmmmm
3662030_x55	acattcaacgctgtcggtgg	ssc-mir-181a-2	20	acattcaacgctgtcggtga	1	mmmmmmmmmmmmmmmmmmmM
3662030_x55	acattcaacgctgtcggtgg	ssc-mir-181a-1	20	acattcaacgctgtcggtga	1	mmmmmmmmmmmmmmmmmmmM
3662140_x55	ctgacctatgagttgacagcc	ssc-mir-192	21	ctgacctatgaattgacagcc	1	mmmmmmmmmmmMmmmmmmmmm
3662360_x55	tagatgaagcactgtagctc	ssc-mir-143	20	gagatgaagcactgtagctc	1	Mmmmmmmmmmmmmmmmmmmm
3662470_x55	ccctaaagtagaaagcact	ssc-mir-142	19	ccataaagtagaaagcact	1	mmMmmmmmmmmmmmmmmmm
3662525_x55	gctcggtctgaggcccctcag	ssc-mir-423	21	gctcggtctgaggcccctcag	0	mmmmmmmmmmmmmmmmmmmmm
3662634_x54	tcgaccggacctcgaccgg	ssc-mir-1307	19	tcgaccggacctcgaccgg	0	mmmmmmmmmmmmmmmmmmm
3662742_x54	acattcattgttgtcggtgggt	ssc-mir-181d	22	acattcattgttgtcggtgggt	0	mmmmmmmmmmmmmmmmmmmmmm
3662742_x54	acattcattgttgtcggtgggt	ssc-mir-181b-1	22	acattcattgctgtcggtgggt	1	mmmmmmmmmmMmmmmmmmmmmm
3662742_x54	acattcattgttgtcggtgggt	ssc-mir-181b-2	22	acattcattgctgtcggtgggt	1	mmmmmmmmmmMmmmmmmmmmmm
3662904_x54	ttgcacttgtcccggcctgta	ssc-mir-92a-2	21	ttgcacttgtcccggcctgtg	1	mmmmmmmmmmmmmmmmmmmmM
3662904_x54	ttgcacttgtcccggcctgta	ssc-mir-92a-1	21	ttgcacttgtcccggcctgtt	1	mmmmmmmmmmmmmmmmmmmmM
3663012_x54	taccctgtagatccgaat	ssc-mir-10a	18	taccctgtagatccgaat	0	mmmmmmmmmmmmmmmmmm
3663012_x54	taccctgtagatccgaat	ssc-mir-10b	18	taccctgtagaaccgaat	1	mmmmmmmmmmmMmmmmmm
3663228_x54	aagaattctccttttgggc	ssc-mir-186	19	aagaattctccttttgggc	0	mmmmmmmmmmmmmmmmmmm
3663282_x54	cccataaagtagaaagcac	ssc-mir-142	19	cccataaagtagaaagcac	0	mmmmmmmmmmmmmmmmmmm
3663390_x54	tctgatccgtctgagcttggct	ssc-mir-127	22	tcggatccgtctgagcttggct	1	mmMmmmmmmmmmmmmmmmmmmm
3663660_x54	aaccgttaccattactgagt	ssc-mir-451	20	aaccgttaccattactgagt	0	mmmmmmmmmmmmmmmmmmmm
3663822_x54	acctatgaattgacagac	ssc-mir-215	18	acctatgaattgacagac	0	mmmmmmmmmmmmmmmmmm
3663822_x54	acctatgaattgacagac	ssc-mir-192	18	acctatgaattgacagcc	1	mmmmmmmmmmmmmmmmMm
3663876_x54	ctaccctgtagatccgaatttgt	ssc-mir-10a	23	ataccctgtagatccgaatttgt	1	Mmmmmmmmmmmmmmmmmmmmmmm
3663930_x54	acactgtagaaccgaatttgt	ssc-mir-10b	21	accctgtagaaccgaatttgt	1	mmMmmmmmmmmmmmmmmmmmm
[truncated: 63,536 more rows]
