# Supplementary material for: MicroRNA Transcriptome in Swine Small Intestine during Weaning Stress
Source: PLoS One. 2013 Nov 18;8(11):e79343. doi: 10.1371/journal.pone.0079343 (PMC3832476; doi:10.1371/journal.pone.0079343)
Supplement: Table S7 — Distribution of read counts and species of known miRNAs identified in each library. (XLS) [file pone.0079343.s010.xls]

## Sheet: Sheet1
miRNA	Precursor	Read Counts						Total Counts
		S1	W1	S4	W4	S7	W7
ssc-let-7a-1	ssc-let-7a-1	34467	47499	41430	57708	45803	42143	269050
ssc-let-7a-2	ssc-let-7a-2	34467	47492	41422	57681	45790	42131	268983
ssc-let-7c	ssc-let-7c	17288	24946	20442	27847	23414	19740	133677
ssc-let-7d-3p	ssc-let-7d	209	255	229	366	252	259	1570
ssc-let-7d-5p	ssc-let-7d	1909	2604	2217	3093	2527	2310	14660
ssc-let-7e	ssc-let-7e	16372	22697	19369	26296	21817	19277	125828
ssc-let-7f-1	ssc-let-7f-1	31536	43627	37724	52802	42002	38595	246286
ssc-let-7f-2	ssc-let-7f-2	31098	42981	37222	52022	41358	38165	242846
ssc-let-7g	ssc-let-7g	11056	13645	12165	13759	14346	10999	75970
ssc-let-7i	ssc-let-7i	10661	13557	11200	17059	13485	12635	78597
ssc-miR-1	ssc-mir-1	39	53	53	103	57	87	392
ssc-miR-100	ssc-mir-100	2621	7184	4998	5992	3373	2711	26879
ssc-miR-101-1	ssc-mir-101-1	5782	6220	6242	12897	8755	6928	46824
ssc-miR-101-2	ssc-mir-101-2	5740	6178	6209	12823	8699	6899	46548
ssc-miR-103-1	ssc-mir-103-1	6247	5797	6270	9486	7776	5437	41013
ssc-miR-103-2	ssc-mir-103-2	6252	5798	6278	9492	7783	5446	41049
ssc-miR-105-1	ssc-mir-105-1	0	3	2	2	1	1	9
ssc-miR-105-2	ssc-mir-105-2	1	0	0	3	3	1	8
ssc-miR-106a	ssc-mir-106a	615	685	561	1198	835	732	4626
ssc-miR-107	ssc-mir-107	4664	4222	4664	6973	5725	4123	30371
ssc-miR-10a-3p	ssc-mir-10a	50	48	49	83	61	60	351
ssc-miR-10a-5p	ssc-mir-10a	100276	155791	123364	234050	186467	178237	978185
ssc-miR-10b	ssc-mir-10b	89429	142106	109607	208241	168646	160159	878188
ssc-miR-122	ssc-mir-122	47	108	107	49	62	75	448
ssc-miR-1249-1	ssc-mir-1249-1	15	19	26	19	19	16	114
ssc-miR-1249-2	ssc-mir-1249-2	15	19	26	19	19	16	114
ssc-miR-124a-1	ssc-mir-124a-1	6	18	8	27	16	14	89
ssc-miR-124a-2	ssc-mir-124a-2	6	18	8	27	16	14	89
ssc-miR-125a	ssc-mir-125a	3800	7769	6531	7155	3643	6620	35518
ssc-miR-125b-1	ssc-mir-125b-1	1651	3140	2531	3490	2092	2494	15398
ssc-miR-125b-2	ssc-mir-125b-2	1651	3131	2529	3495	2090	2491	15387
ssc-miR-126-3p	ssc-mir-126	2170	3120	2331	3698	2757	2860	16936
ssc-miR-126-5p	ssc-mir-126	17841	25256	18118	30172	28006	23302	142695
ssc-miR-127	ssc-mir-127	2333	3712	3041	4358	3055	3741	20240
ssc-miR-1271	ssc-mir-1271	2	0	3	5	5	1	16
ssc-miR-1277	ssc-mir-1277	1	4	0	2	0	1	8
ssc-miR-128-1	ssc-mir-128-1	551	718	773	906	614	987	4549
ssc-miR-128-2	ssc-mir-128-2	551	712	778	901	612	988	4542
ssc-miR-1285	ssc-mir-1285	81	38	39	57	32	36	283
ssc-miR-1296-5p	ssc-mir-1296	21	14	21	32	18	11	117
ssc-miR-129a	ssc-mir-129a	19	32	17	43	25	41	177
ssc-miR-129b	ssc-mir-129b	32	54	67	87	57	64	361
ssc-miR-1306-3p	ssc-mir-1306	6	6	7	5	5	5	34
ssc-miR-1306-5p	ssc-mir-1306	37	54	36	65	55	30	277
ssc-miR-1307	ssc-mir-1307	148	207	181	361	241	354	1492
ssc-miR-130a	ssc-mir-130a	853	997	965	1653	1186	1104	6758
ssc-miR-130b	ssc-mir-130b	519	529	561	1008	650	1034	4301
ssc-miR-132	ssc-mir-132	70	96	74	263	131	264	898
ssc-miR-133a-3p	ssc-mir-133a-2	1026	1092	1313	1751	1013	1391	7586
ssc-miR-133a-5p	ssc-mir-133a-1	4	5	7	13	10	6	45
ssc-miR-133b	ssc-mir-133b	843	887	1069	1384	806	1090	6079
ssc-miR-1343	ssc-mir-1343	25	46	26	40	26	33	196
ssc-miR-135-1	ssc-mir-135-1	10	11	8	16	14	6	65
ssc-miR-135-2	ssc-mir-135-2	10	11	8	16	14	6	65
ssc-miR-136	ssc-mir-136	24	27	38	85	50	40	264
ssc-miR-137	ssc-mir-137	13	18	21	38	11	20	121
ssc-miR-138	ssc-mir-138	61	133	93	143	101	117	648
ssc-miR-139-3p	ssc-mir-139	4	8	1	6	4	5	28
ssc-miR-139-5p	ssc-mir-139	186	261	203	344	234	244	1472
ssc-miR-140-3p	ssc-mir-140	1904	2706	2398	3295	2684	2300	15287
ssc-miR-140-5p	ssc-mir-140	51	86	77	94	76	67	451
ssc-miR-142-3p	ssc-mir-142	802	1059	749	1887	1440	1200	7137
ssc-miR-142-5p	ssc-mir-142	10969	13012	11429	26351	20191	21849	103801
ssc-miR-143-3p	ssc-mir-143	740104	928489	1077648	1444250	845237	1456066	6491794
ssc-miR-143-5p	ssc-mir-143	165	207	201	280	143	167	1163
ssc-miR-144	ssc-mir-144	95	49	89	116	124	67	540
ssc-miR-145-3p	ssc-mir-145	1139	1580	1521	2212	1298	1498	9248
ssc-miR-145-5p	ssc-mir-145	5635	7224	8691	15779	8655	8274	54258
ssc-miR-1468	ssc-mir-1468	398	657	503	640	471	613	3282
ssc-miR-146a-5p	ssc-mir-146a	807	1053	995	2986	1975	3135	10951
ssc-miR-146b	ssc-mir-146b	397	639	388	3558	1146	4384	10512
ssc-miR-148a-3p	ssc-mir-148a	71404	103053	75757	116384	84328	92895	543821
ssc-miR-148a-5p	ssc-mir-148a	951	1321	976	1866	1296	1093	7503
ssc-miR-148b-3p	ssc-mir-148b	1893	2543	2170	3053	2346	2337	14342
ssc-miR-148b-5p	ssc-mir-148b	126	130	124	250	177	160	967
ssc-miR-149	ssc-mir-149	37	63	48	73	32	62	315
ssc-miR-150-1	ssc-mir-150-1	201	419	295	593	380	571	2459
ssc-miR-150-2	ssc-mir-150-2	201	419	295	593	380	571	2459
ssc-miR-151-3p	ssc-mir-151	6848	9483	8030	9477	9676	10409	53923
ssc-miR-151-5p	ssc-mir-151	3965	5154	4665	5700	5053	5265	29802
ssc-miR-152	ssc-mir-152	335	542	409	561	448	394	2689
ssc-miR-153	ssc-mir-153	36	30	39	70	48	42	265
ssc-miR-155-5p	ssc-mir-155	191	364	229	721	406	508	2419
ssc-miR-15a	ssc-mir-15a	811	779	781	1377	1124	803	5675
ssc-miR-15b	ssc-mir-15b	442	514	489	1036	757	583	3821
ssc-miR-16-1	ssc-mir-16-1	11552	10481	10668	20749	15482	12609	81541
ssc-miR-16-2	ssc-mir-16-2	11539	10452	10650	20664	15457	12577	81339
ssc-miR-17-3p	ssc-mir-17	128	87	115	257	170	112	869
ssc-miR-17-5p	ssc-mir-17	829	930	771	1653	1163	976	6322
ssc-miR-181a-1	ssc-mir-181a-1	30227	36305	31993	51301	38224	53409	241459
ssc-miR-181a-2	ssc-mir-181a-2	30225	36304	31991	51301	38223	53408	241452
ssc-miR-181b-1	ssc-mir-181b-1	2252	2565	2292	3442	2595	2959	16105
ssc-miR-181b-2	ssc-mir-181b-2	2292	2605	2329	3492	2645	2996	16359
ssc-miR-181c	ssc-mir-181c	2512	3229	3009	5102	3478	3782	21112
ssc-miR-181d-3p	ssc-mir-181d	0	0	1	0	0	0	1
ssc-miR-181d-5p	ssc-mir-181d	1565	1834	1598	2402	1863	2083	11345
ssc-miR-182	ssc-mir-182	17165	16298	19582	13752	21621	18563	106981
ssc-miR-183	ssc-mir-183	1246	1425	1455	1757	2017	1775	9675
ssc-miR-1839-3p	ssc-mir-1839	1	0	0	0	1	1	3
ssc-miR-1839-5p	ssc-mir-1839	1	1	0	1	1	1	5
ssc-miR-184	ssc-mir-184	30	47	52	49	48	19	245
ssc-miR-185	ssc-mir-185	80	101	100	131	123	107	642
ssc-miR-186	ssc-mir-186	14300	16910	16053	21746	19191	18030	106230
ssc-miR-187	ssc-mir-187	0	0	0	0	0	1	1
ssc-miR-18a	ssc-mir-18a	218	336	255	637	445	349	2240
ssc-miR-18b	ssc-mir-18b	176	284	216	531	371	293	1871
ssc-miR-190a	ssc-mir-190a	127	129	171	215	209	94	945
ssc-miR-190b	ssc-mir-190b	0	2	2	1	3	4	12
ssc-miR-191	ssc-mir-191	43714	57396	48301	74215	65503	74822	363951
ssc-miR-192	ssc-mir-192	1585132	1406416	1773960	696395	1852880	920398	8235181
ssc-miR-193a-3p	ssc-mir-193a	82	80	80	133	107	59	541
ssc-miR-193a-5p	ssc-mir-193a	12	17	10	9	9	21	78
ssc-miR-194a	ssc-mir-194a	45270	31877	42184	20075	47705	17009	204120
ssc-miR-194b-3p	ssc-mir-194b	435	410	503	176	494	233	2251
ssc-miR-194b-5p	ssc-mir-194b	71281	54560	72425	23929	78043	30787	331025
ssc-miR-195	ssc-mir-195	449	491	457	729	732	558	3416
ssc-miR-196a-1	ssc-mir-196a-1	6	3	3	6	6	8	32
ssc-miR-196a-2	ssc-mir-196a-2	8	2	4	8	6	8	36
ssc-miR-196b-1	ssc-mir-196b-1	7	7	8	9	6	9	46
ssc-miR-196b-2	ssc-mir-196b-2	7	7	8	9	6	9	46
ssc-miR-199a-1-3p	ssc-mir-199a-1	10575	13416	11281	20640	13525	12928	82365
ssc-miR-199a-1-5p	ssc-mir-199a-1	860	1418	1061	1944	1379	1402	8064
ssc-miR-199a-2-3p	ssc-mir-199a-2	10542	13389	11260	20594	13512	12895	82192
ssc-miR-199a-2-5p	ssc-mir-199a-2	859	1418	1060	1944	1379	1402	8062
ssc-miR-199b-3p	ssc-mir-199b	10542	13389	11260	20594	13512	12896	82193
ssc-miR-199b-5p	ssc-mir-199b	1623	2616	2163	3347	1968	1871	13588
ssc-miR-19a	ssc-mir-19a	1833	1867	1891	3876	2724	1327	13518
ssc-miR-19b	ssc-mir-19b-2	2149	2179	2220	4469	3162	1557	15736
ssc-miR-19b	ssc-mir-19b-1	2148	2171	2218	4459	3160	1553	15709
ssc-miR-204	ssc-mir-204	153	361	237	379	285	374	1789
ssc-miR-205	ssc-mir-205	14	34	18	42	22	30	160
ssc-miR-206	ssc-mir-206	1	0	0	0	0	1	2
ssc-miR-208b	ssc-mir-208b	2	1	0	0	4	0	7
ssc-miR-20a	ssc-mir-20a	871	977	762	1682	1158	901	6351
ssc-miR-20b-1	ssc-mir-20b-1	531	625	495	1050	745	669	4115
ssc-miR-20b-2	ssc-mir-20b-2	531	625	495	1050	745	669	4115
ssc-miR-21	ssc-mir-21	84885	91838	82823	193892	122184	117301	692923
ssc-miR-210	ssc-mir-210	125	77	111	78	111	63	565
ssc-miR-212	ssc-mir-212	3	10	7	24	10	19	73
ssc-miR-214	ssc-mir-214	218	262	165	280	215	214	1354
ssc-miR-215	ssc-mir-215	893067	723689	1014175	267914	929326	386533	4214704
ssc-miR-216-1	ssc-mir-216-1	5	15	6	15	10	16	67
ssc-miR-216-2	ssc-mir-216-2	5	15	6	15	10	16	67
ssc-miR-217-1	ssc-mir-217-1	1	0	6	4	1	2	14
ssc-miR-217-2	ssc-mir-217-2	1	0	6	4	1	2	14
ssc-miR-218-1-3p	ssc-mir-218-1	0	0	0	0	0	1	1
ssc-miR-218-1-5p	ssc-mir-218-1	162	191	225	400	219	253	1450
ssc-miR-218-2-3p	ssc-mir-218-2	0	0	0	0	0	1	1
ssc-miR-218-2-5p	ssc-mir-218-2	162	191	225	400	219	253	1450
ssc-miR-218b	ssc-mir-218b	162	191	225	400	218	253	1449
ssc-miR-219	ssc-mir-219	10	12	7	11	9	6	55
ssc-miR-221-3p	ssc-mir-221	1124	1205	1095	2513	1766	1627	9330
ssc-miR-221-5p	ssc-mir-221	25	77	54	184	70	112	522
ssc-miR-222	ssc-mir-222	602	898	711	1314	1006	1282	5813
ssc-miR-22-3p	ssc-mir-22	31422	27310	38232	28583	30672	25907	182126
ssc-miR-224	ssc-mir-224	1	1	0	1	0	0	3
ssc-miR-22-5p	ssc-mir-22	79	63	87	72	74	69	444
ssc-miR-2320-3p	ssc-mir-2320	20	26	32	40	16	41	175
ssc-miR-2320-5p	ssc-mir-2320	225	355	293	367	328	374	1942
ssc-miR-2366-1	ssc-mir-2366-1	1	1	2	3	1	1	9
ssc-miR-2366-2	ssc-mir-2366-2	1	1	2	3	1	1	9
ssc-miR-23a	ssc-mir-23a	1512	2030	1557	2941	2378	2216	12634
ssc-miR-23b	ssc-mir-23b	2450	3184	2497	4170	3492	3348	19141
ssc-miR-2411	ssc-mir-2411	6	2	4	10	3	6	31
ssc-miR-24-1-3p	ssc-mir-24-1	1281	1862	1544	2576	2065	2041	11369
ssc-miR-24-1-5p	ssc-mir-24-1	30	32	30	59	44	45	240
ssc-miR-24-2-3p	ssc-mir-24-2	1284	1869	1546	2584	2074	2046	11403
ssc-miR-24-2-5p	ssc-mir-24-2	6	14	5	13	8	3	49
ssc-miR-2483	ssc-mir-2483	13	11	8	19	11	9	71
ssc-miR-26a	ssc-mir-26a	39683	55544	45459	55918	46858	53789	297251
ssc-miR-27a	ssc-mir-27a	52951	62023	62238	83198	70906	71806	403122
ssc-miR-27b-3p	ssc-mir-27b	68071	78523	79054	105073	89218	90268	510207
ssc-miR-27b-5p	ssc-mir-27b	25	33	41	57	24	33	213
ssc-miR-28-3p	ssc-mir-28	10891	15358	14496	16868	12359	16863	86835
ssc-miR-28-5p	ssc-mir-28	917	1017	1056	1293	1094	1169	6546
ssc-miR-296-3p	ssc-mir-296	75	120	99	130	105	142	671
ssc-miR-296-5p	ssc-mir-296	8	6	11	18	8	11	62
ssc-miR-299	ssc-mir-299	5	14	10	26	10	9	74
ssc-miR-29a	ssc-mir-29a	883	1147	957	2167	1266	1674	8094
ssc-miR-29b-1	ssc-mir-29b-1	80	114	72	294	148	100	808
ssc-miR-29b-2	ssc-mir-29b-2	80	114	72	294	148	100	808
ssc-miR-29c	ssc-mir-29c	779	974	852	1922	1072	1475	7074
ssc-miR-301	ssc-mir-301	1148	1215	1235	1889	1394	1277	8158
ssc-miR-30a-3p	ssc-mir-30a	795	1086	996	1254	1204	1052	6387
ssc-miR-30a-5p	ssc-mir-30a	57493	65837	68138	86574	71763	72714	422519
ssc-miR-30b-3p	ssc-mir-30b	2	5	4	6	8	3	28
ssc-miR-30b-5p	ssc-mir-30b	1856	2261	1940	2325	2333	1592	12307
ssc-miR-30c-1-3p	ssc-mir-30c-1	25	32	27	63	32	47	226
ssc-miR-30c-1-5p	ssc-mir-30c-1	3675	4748	4180	4879	4058	3806	25346
ssc-miR-30c-2-3p	ssc-mir-30c-2	25	43	36	48	27	39	218
ssc-miR-30c-2-5p	ssc-mir-30c-2	3675	4748	4181	4879	4058	3806	25347
ssc-miR-30d	ssc-mir-30d	37162	44192	45726	58042	47195	48151	280468
ssc-miR-30e-3p	ssc-mir-30e	894	1228	1091	1402	1363	1161	7139
ssc-miR-30e-5p	ssc-mir-30e	44904	50570	53127	68120	56332	56576	329629
ssc-miR-31	ssc-mir-31	1350	1461	1427	1493	1537	1308	8576
ssc-miR-32	ssc-mir-32	195	154	199	194	241	116	1099
ssc-miR-320	ssc-mir-320	1005	1443	1234	1876	1471	1304	8333
ssc-miR-323	ssc-mir-323	4	10	9	14	12	10	59
ssc-miR-324	ssc-mir-324	24	28	33	36	36	36	193
ssc-miR-325	ssc-mir-325	0	0	0	1	1	0	2
ssc-miR-326	ssc-mir-326	70	101	59	93	96	64	483
ssc-miR-328	ssc-mir-328	22	47	59	39	31	48	246
ssc-miR-331-3p	ssc-mir-331	251	316	253	337	251	177	1585
ssc-miR-331-5p	ssc-mir-331	17	20	21	19	24	36	137
ssc-miR-335	ssc-mir-335	27	29	28	52	52	35	223
ssc-miR-338	ssc-mir-338	50	90	77	153	94	87	551
ssc-miR-339-1-3p	ssc-mir-339-1	6	14	7	11	13	11	62
ssc-miR-339-1-5p	ssc-mir-339-1	832	925	901	1373	1227	937	6195
ssc-miR-339-2-3p	ssc-mir-339-2	670	711	707	1137	1053	718	4996
ssc-miR-339-2-5p	ssc-mir-339-2	670	711	707	1137	1053	718	4996
ssc-miR-340	ssc-mir-340-1	942	979	986	1664	1272	824	6667
ssc-miR-340	ssc-mir-340-2	942	979	986	1664	1272	824	6667
ssc-miR-342	ssc-mir-342	183	284	219	299	297	281	1563
ssc-miR-345-1-3p	ssc-mir-345-1	26	44	33	32	43	38	216
ssc-miR-345-1-5p	ssc-mir-345-1	15	10	9	21	27	17	99
ssc-miR-345-2-3p	ssc-mir-345-2	26	44	33	32	43	38	216
ssc-miR-345-2-5p	ssc-mir-345-2	15	10	9	21	27	17	99
ssc-miR-34a	ssc-mir-34a	54	51	55	80	89	64	393
ssc-miR-34c-1	ssc-mir-34c-1	28	37	37	78	38	36	254
ssc-miR-34c-2	ssc-mir-34c-2	28	37	37	78	38	36	254
ssc-miR-3613	ssc-mir-3613	28	30	31	52	38	33	212
ssc-miR-361-3p	ssc-mir-361	140	140	168	159	148	136	891
ssc-miR-361-5p	ssc-mir-361	285	354	294	366	370	334	2003
ssc-miR-362	ssc-mir-362	26	27	28	30	22	33	166
ssc-miR-363-1	ssc-mir-363-1	441	573	396	842	583	683	3518
ssc-miR-363-2	ssc-mir-363-2	441	573	396	842	583	683	3518
ssc-miR-365-1	ssc-mir-365-1	93	117	97	138	130	106	681
ssc-miR-365-2	ssc-mir-365-2	1	1	3	1	1	1	8
ssc-miR-369	ssc-mir-369	15	17	21	26	14	13	106
ssc-miR-370	ssc-mir-370	4	6	6	5	5	6	32
ssc-miR-374a-3p	ssc-mir-374a	601	585	541	1100	802	644	4273
ssc-miR-374a-5p	ssc-mir-374a	376	535	448	800	726	494	3379
ssc-miR-374b-3p	ssc-mir-374b	28	26	32	49	25	37	197
ssc-miR-374b-5p	ssc-mir-374b	61	81	82	143	134	51	552
ssc-miR-376a-3p	ssc-mir-376a	4	8	5	13	8	4	42
ssc-miR-376a-5p	ssc-mir-376a	5	6	5	4	3	2	25
ssc-miR-376b	ssc-mir-376b	0	0	0	0	1	0	1
ssc-miR-376c	ssc-mir-376c	1	0	0	0	1	0	2
ssc-miR-378-1	ssc-mir-378-1	10762	15191	11525	23450	14571	22623	98122
ssc-miR-378-2	ssc-mir-378-2	10695	15096	11439	23379	14491	22558	97658
ssc-miR-381	ssc-mir-381	0	0	0	0	2	0	2
ssc-miR-382	ssc-mir-382	2	6	4	4	3	4	23
ssc-miR-383	ssc-mir-383	0	0	0	1	2	0	3
ssc-miR-411	ssc-mir-411	22	24	24	31	21	22	144
ssc-miR-421-3p	ssc-mir-421	164	202	198	243	179	259	1245
ssc-miR-421-5p	ssc-mir-421	1	0	0	3	2	0	6
ssc-miR-423-3p	ssc-mir-423	1320	1512	1611	1627	1333	1826	9229
ssc-miR-423-5p	ssc-mir-423	905	894	1177	942	865	1579	6362
ssc-miR-424-3p	ssc-mir-424	6	5	10	4	3	4	32
ssc-miR-424-5p	ssc-mir-424	96	131	84	109	143	77	640
ssc-miR-425-3p	ssc-mir-425	72	65	54	105	76	86	458
ssc-miR-425-5p	ssc-mir-425	891	840	893	1180	1027	1002	5833
ssc-miR-429	ssc-mir-429	6433	6787	7117	7182	7218	7421	42158
ssc-miR-432-5p	ssc-mir-432	6	16	13	19	11	15	80
ssc-miR-4331	ssc-mir-4331	1	0	2	12	5	9	29
ssc-miR-4332	ssc-mir-4332	8	14	16	20	10	20	88
ssc-miR-4334-3p	ssc-mir-4334	638	681	676	1090	999	702	4786
ssc-miR-4337	ssc-mir-4337	0	0	1	1	1	0	3
ssc-miR-450a	ssc-mir-450a	159	259	160	158	227	82	1045
ssc-miR-450b-3p	ssc-mir-450b	1	2	0	0	1	1	5
ssc-miR-450b-5p	ssc-mir-450b	420	605	431	326	483	215	2480
ssc-miR-450c-3p	ssc-mir-450c	0	1	3	0	1	0	5
ssc-miR-450c-5p	ssc-mir-450c	185	281	169	171	264	91	1161
ssc-miR-451	ssc-mir-451	651	652	733	1074	1219	496	4825
ssc-miR-452	ssc-mir-452	1	1	2	1	0	1	6
ssc-miR-455-3p	ssc-mir-455	104	110	97	153	109	113	686
ssc-miR-455-5p	ssc-mir-455	254	307	290	500	362	282	1995
ssc-miR-486-1	ssc-mir-486-1	1282	1506	1769	1611	1900	1459	9527
ssc-miR-486-2	ssc-mir-486-2	1282	1506	1769	1611	1900	1459	9527
ssc-miR-490-1-3p	ssc-mir-490-1	199	274	311	391	199	321	1695
ssc-miR-490-1-5p	ssc-mir-490-1	5	6	8	11	4	13	47
ssc-miR-490-2-3p	ssc-mir-490-2	199	274	311	391	199	321	1695
ssc-miR-490-2-5p	ssc-mir-490-2	5	6	8	11	4	13	47
ssc-miR-491	ssc-mir-491	2	6	0	2	5	1	16
ssc-miR-493-3p	ssc-mir-493	2	2	3	4	4	4	19
ssc-miR-493-5p	ssc-mir-493	0	3	3	5	1	7	19
ssc-miR-497	ssc-mir-497	382	328	359	566	416	385	2436
ssc-miR-499-3p	ssc-mir-499	0	1	2	3	2	0	8
ssc-miR-499-5p	ssc-mir-499	30	37	25	51	53	27	223
ssc-miR-500	ssc-mir-500	354	509	348	500	406	477	2594
ssc-miR-503	ssc-mir-503	2	1	0	0	3	1	7
ssc-miR-504	ssc-mir-504	7	12	10	12	9	11	61
ssc-miR-505	ssc-mir-505	75	131	98	123	114	105	646
ssc-miR-532-3p	ssc-mir-532	17	30	29	46	30	33	185
ssc-miR-532-5p	ssc-mir-532	908	1097	1033	1746	1383	1284	7451
ssc-miR-542-3p	ssc-mir-542	193	199	155	173	274	117	1111
ssc-miR-542-5p	ssc-mir-542	14	18	9	10	22	9	82
ssc-miR-545-3p	ssc-mir-545	31	22	28	49	30	26	186
ssc-miR-545-5p	ssc-mir-545	44	42	59	95	72	43	355
ssc-miR-551a	ssc-mir-551a	4	7	3	1	10	2	27
ssc-miR-574	ssc-mir-574	623	784	579	876	664	724	4250
ssc-miR-582	ssc-mir-582	132	197	137	266	155	206	1093
ssc-miR-615	ssc-mir-615	0	1	1	0	1	0	3
ssc-miR-628	ssc-mir-628	12	15	17	28	15	16	103
ssc-miR-652	ssc-mir-652	15	21	19	17	31	18	121
ssc-miR-664-3p	ssc-mir-664	2	0	2	1	3	6	14
ssc-miR-664-5p	ssc-mir-664	24	39	48	33	30	39	213
ssc-miR-671-3p	ssc-mir-671	16	38	39	27	28	39	187
ssc-miR-671-5p	ssc-mir-671	11	21	14	18	14	14	92
ssc-miR-676-1-3p	ssc-mir-676-1	65	87	54	71	82	51	410
ssc-miR-676-2-3p	ssc-mir-676-2	65	87	54	71	82	51	410
ssc-miR-708-3p	ssc-mir-708	74	72	69	140	64	72	491
ssc-miR-708-5p	ssc-mir-708	112	149	110	211	121	126	829
ssc-miR-7-1	ssc-mir-7-1	957	809	909	2555	2202	2371	9803
ssc-miR-7-2	ssc-mir-7-2	958	808	908	2559	2203	2374	9810
ssc-miR-744	ssc-mir-744	154	198	177	226	198	205	1158
ssc-miR-758	ssc-mir-758	13	19	25	35	26	14	132
ssc-miR-769-3p	ssc-mir-769	20	24	27	33	23	26	153
ssc-miR-769-5p	ssc-mir-769	667	898	777	1117	910	954	5323
ssc-miR-874	ssc-mir-874	111	77	102	58	127	42	517
ssc-miR-885-5p	ssc-mir-885	2	1	2	3	4	3	15
ssc-miR-9-1	ssc-mir-9-1	162	236	213	437	194	249	1491
ssc-miR-9-2	ssc-mir-9-2	162	236	213	437	194	249	1491
ssc-miR-92a-1	ssc-mir-92a-1	22993	35969	27198	35489	27602	39143	188394
ssc-miR-92a-2	ssc-mir-92a-2	22066	34209	25905	34477	26652	37687	180996
ssc-miR-92b-3p	ssc-mir-92b	1047	1728	1494	1862	1254	2531	9916
ssc-miR-92b-5p	ssc-mir-92b	1	1	0	1	1	2	6
ssc-miR-9-3	ssc-mir-9-3	162	236	213	437	194	249	1491
ssc-miR-935	ssc-mir-935	1	0	0	4	0	2	7
ssc-miR-95	ssc-mir-95	8	20	13	23	8	25	97
ssc-miR-98	ssc-mir-98	1796	1841	1850	2625	1945	1797	11854
ssc-miR-99a	ssc-mir-99a	1842	4767	3436	4080	2359	1961	18445
ssc-miR-99b	ssc-mir-99b	4105	8603	7263	8464	5146	3767	37348
W1,W4 and W7, the samples from piglets on days1,4 and 7 after weaning, respectively. S1,S4 and S7, the samples from suckling piglets on the same days on which the weaning samples were collected.
