# Supplementary material for: MicroRNA Transcriptome in Swine Small Intestine during Weaning Stress
Source: PLoS One. 2013 Nov 18;8(11):e79343. doi: 10.1371/journal.pone.0079343 (PMC3832476; doi:10.1371/journal.pone.0079343)
Supplement: Table S8 — Mature miRNAs derived from the 5 p arm and 3 p arm of the same pre-miRNAs in the libraries. (XLS) [file pone.0079343.s011.xls]

## Sheet: Sheet1
miRNA	Precursor	Read Counts						Total Counts
		S1	W1	S4	W4	S7	W7
ssc-let-7d-5p	ssc-let-7d	1909	2604	2217	3093	2527	2310	14660
ssc-let-7d-3p	ssc-let-7d	209	255	229	366	252	259	1570
ssc-miR-10a-5p	ssc-mir-10a	100276	155791	123364	234050	186467	178237	978185
ssc-miR-10a-3p	ssc-mir-10a	50	48	49	83	61	60	351
ssc-miR-126-5p	ssc-mir-126	17841	25256	18118	30172	28006	23302	142695
ssc-miR-126-3p	ssc-mir-126	2170	3120	2331	3698	2757	2860	16936
ssc-miR-1306-5p	ssc-mir-1306	37	54	36	65	55	30	277
ssc-miR-1306-3p	ssc-mir-1306	6	6	7	5	5	5	34
ssc-miR-139-5p	ssc-mir-139	186	261	203	344	234	244	1472
ssc-miR-139-3p	ssc-mir-139	4	8	1	6	4	5	28
ssc-miR-140-5p	ssc-mir-140	51	86	77	94	76	67	451
ssc-miR-140-3p	ssc-mir-140	1904	2706	2398	3295	2684	2300	15287
ssc-miR-142-5p	ssc-mir-142	10969	13012	11429	26351	20191	21849	103801
ssc-miR-142-3p	ssc-mir-142	802	1059	749	1887	1440	1200	7137
ssc-miR-143-5p	ssc-mir-143	165	207	201	280	143	167	1163
ssc-miR-143-3p	ssc-mir-143	740104	928489	1077648	1444250	845237	1456066	6491794
ssc-miR-145-5p	ssc-mir-145	5635	7224	8691	15779	8655	8274	54258
ssc-miR-145-3p	ssc-mir-145	1139	1580	1521	2212	1298	1498	9248
ssc-miR-148a-5p	ssc-mir-148a	951	1321	976	1866	1296	1093	7503
ssc-miR-148a-3p	ssc-mir-148a	71404	103053	75757	116384	84328	92895	543821
ssc-miR-148b-5p	ssc-mir-148b	126	130	124	250	177	160	967
ssc-miR-148b-3p	ssc-mir-148b	1893	2543	2170	3053	2346	2337	14342
ssc-miR-151-5p	ssc-mir-151	3965	5154	4665	5700	5053	5265	29802
ssc-miR-151-3p	ssc-mir-151	6848	9483	8030	9477	9676	10409	53923
ssc-miR-17-5p	ssc-mir-17	829	930	771	1653	1163	976	6322
ssc-miR-17-3p	ssc-mir-17	128	87	115	257	170	112	869
ssc-miR-181d-5p	ssc-mir-181d	1565	1834	1598	2402	1863	2083	11345
ssc-miR-181d-3p	ssc-mir-181d	0	0	1	0	0	0	1
ssc-miR-1839-5p	ssc-mir-1839	1	1	0	1	1	1	5
ssc-miR-1839-3p	ssc-mir-1839	1	0	0	0	1	1	3
ssc-miR-193a-5p	ssc-mir-193a	12	17	10	9	9	21	78
ssc-miR-193a-3p	ssc-mir-193a	82	80	80	133	107	59	541
ssc-miR-194b-5p	ssc-mir-194b	71281	54560	72425	23929	78043	30787	331025
ssc-miR-194b-3p	ssc-mir-194b	435	410	503	176	494	233	2251
ssc-miR-199a-1-5p	ssc-mir-199a-1	860	1418	1061	1944	1379	1402	8064
ssc-miR-199a-1-3p	ssc-mir-199a-1	10575	13416	11281	20640	13525	12928	82365
ssc-miR-199a-2-5p	ssc-mir-199a-2	859	1418	1060	1944	1379	1402	8062
ssc-miR-199a-2-3p	ssc-mir-199a-2	10542	13389	11260	20594	13512	12895	82192
ssc-miR-199b-5p	ssc-mir-199b	1623	2616	2163	3347	1968	1871	13588
ssc-miR-199b-3p	ssc-mir-199b	10542	13389	11260	20594	13512	12896	82193
ssc-miR-218-1-5p	ssc-mir-218-1	162	191	225	400	219	253	1450
ssc-miR-218-1-3p	ssc-mir-218-1	0	0	0	0	0	1	1
ssc-miR-218-2-5p	ssc-mir-218-2	162	191	225	400	219	253	1450
ssc-miR-218-2-3p	ssc-mir-218-2	0	0	0	0	0	1	1
ssc-miR-22-5p	ssc-mir-22	79	63	87	72	74	69	444
ssc-miR-22-3p	ssc-mir-22	31422	27310	38232	28583	30672	25907	182126
ssc-miR-221-5p	ssc-mir-221	25	77	54	184	70	112	522
ssc-miR-221-3p	ssc-mir-221	1124	1205	1095	2513	1766	1627	9330
ssc-miR-2320-5p	ssc-mir-2320	225	355	293	367	328	374	1942
ssc-miR-2320-3p	ssc-mir-2320	20	26	32	40	16	41	175
ssc-miR-24-1-5p	ssc-mir-24-1	30	32	30	59	44	45	240
ssc-miR-24-1-3p	ssc-mir-24-1	1281	1862	1544	2576	2065	2041	11369
ssc-miR-24-2-3p	ssc-mir-24-2	1284	1869	1546	2584	2074	2046	11403
ssc-miR-24-2-5p	ssc-mir-24-2	6	14	5	13	8	3	49
ssc-miR-27b-5p	ssc-mir-27b	25	33	41	57	24	33	213
ssc-miR-27b-3p	ssc-mir-27b	68071	78523	79054	105073	89218	90268	510207
ssc-miR-28-5p	ssc-mir-28	917	1017	1056	1293	1094	1169	6546
ssc-miR-28-3p	ssc-mir-28	10891	15358	14496	16868	12359	16863	86835
ssc-miR-296-5p	ssc-mir-296	8	6	11	18	8	11	62
ssc-miR-296-3p	ssc-mir-296	75	120	99	130	105	142	671
ssc-miR-30a-5p	ssc-mir-30a	57493	65837	68138	86574	71763	72714	422519
ssc-miR-30a-3p	ssc-mir-30a	795	1086	996	1254	1204	1052	6387
ssc-miR-30b-5p	ssc-mir-30b	1856	2261	1940	2325	2333	1592	12307
ssc-miR-30b-3p	ssc-mir-30b	2	5	4	6	8	3	28
ssc-miR-30c-1-5p	ssc-mir-30c-1	3675	4748	4180	4879	4058	3806	25346
ssc-miR-30c-1-3p	ssc-mir-30c-1	25	32	27	63	32	47	226
ssc-miR-30c-2-5p	ssc-mir-30c-2	3675	4748	4181	4879	4058	3806	25347
ssc-miR-30c-2-3p	ssc-mir-30c-2	25	43	36	48	27	39	218
ssc-miR-30e-5p	ssc-mir-30e	44904	50570	53127	68120	56332	56576	329629
ssc-miR-30e-3p	ssc-mir-30e	894	1228	1091	1402	1363	1161	7139
ssc-miR-331-5p	ssc-mir-331	17	20	21	19	24	36	137
ssc-miR-331-3p	ssc-mir-331	251	316	253	337	251	177	1585
ssc-miR-339-1-5p	ssc-mir-339-1	832	925	901	1373	1227	937	6195
ssc-miR-339-1-3p	ssc-mir-339-1	6	14	7	11	13	11	62
ssc-miR-339-2-5p	ssc-mir-339-2	670	711	707	1137	1053	718	4996
ssc-miR-339-2-3p	ssc-mir-339-2	670	711	707	1137	1053	718	4996
ssc-miR-345-1-5p	ssc-mir-345-1	15	10	9	21	27	17	99
ssc-miR-345-1-3p	ssc-mir-345-1	26	44	33	32	43	38	216
ssc-miR-345-2-5p	ssc-mir-345-2	15	10	9	21	27	17	99
ssc-miR-345-2-3p	ssc-mir-345-2	26	44	33	32	43	38	216
ssc-miR-361-5p	ssc-mir-361	285	354	294	366	370	334	2003
ssc-miR-361-3p	ssc-mir-361	140	140	168	159	148	136	891
ssc-miR-374a-5p	ssc-mir-374a	376	535	448	800	726	494	3379
ssc-miR-374a-3p	ssc-mir-374a	601	585	541	1100	802	644	4273
ssc-miR-374b-5p	ssc-mir-374b	61	81	82	143	134	51	552
ssc-miR-374b-3p	ssc-mir-374b	28	26	32	49	25	37	197
ssc-miR-376a-5p	ssc-mir-376a	5	6	5	4	3	2	25
ssc-miR-376a-3p	ssc-mir-376a	4	8	5	13	8	4	42
ssc-miR-421-5p	ssc-mir-421	1	0	0	3	2	0	6
ssc-miR-421-3p	ssc-mir-421	164	202	198	243	179	259	1245
ssc-miR-423-5p	ssc-mir-423	905	894	1177	942	865	1579	6362
ssc-miR-423-3p	ssc-mir-423	1320	1512	1611	1627	1333	1826	9229
ssc-miR-424-5p	ssc-mir-424	96	131	84	109	143	77	640
ssc-miR-424-3p	ssc-mir-424	6	5	10	4	3	4	32
ssc-miR-425-5p	ssc-mir-425	891	840	893	1180	1027	1002	5833
ssc-miR-425-3p	ssc-mir-425	72	65	54	105	76	86	458
ssc-miR-450b-5p	ssc-mir-450b	420	605	431	326	483	215	2480
ssc-miR-450b-3p	ssc-mir-450b	1	2	0	0	1	1	5
ssc-miR-450c-5p	ssc-mir-450c	185	281	169	171	264	91	1161
ssc-miR-450c-3p	ssc-mir-450c	0	1	3	0	1	0	5
ssc-miR-455-5p	ssc-mir-455	254	307	290	500	362	282	1995
ssc-miR-455-3p	ssc-mir-455	104	110	97	153	109	113	686
ssc-miR-490-1-5p	ssc-mir-490-1	5	6	8	11	4	13	47
ssc-miR-490-1-3p	ssc-mir-490-1	199	274	311	391	199	321	1695
ssc-miR-490-2-5p	ssc-mir-490-2	5	6	8	11	4	13	47
ssc-miR-490-2-3p	ssc-mir-490-2	199	274	311	391	199	321	1695
ssc-miR-493-5p	ssc-mir-493	0	3	3	5	1	7	19
ssc-miR-493-3p	ssc-mir-493	2	2	3	4	4	4	19
ssc-miR-499-5p	ssc-mir-499	30	37	25	51	53	27	223
ssc-miR-499-3p	ssc-mir-499	0	1	2	3	2	0	8
ssc-miR-532-5p	ssc-mir-532	908	1097	1033	1746	1383	1284	7451
ssc-miR-532-3p	ssc-mir-532	17	30	29	46	30	33	185
ssc-miR-542-5p	ssc-mir-542	14	18	9	10	22	9	82
ssc-miR-542-3p	ssc-mir-542	193	199	155	173	274	117	1111
ssc-miR-545-5p	ssc-mir-545	44	42	59	95	72	43	355
ssc-miR-545-3p	ssc-mir-545	31	22	28	49	30	26	186
ssc-miR-664-5p	ssc-mir-664	24	39	48	33	30	39	213
ssc-miR-664-3p	ssc-mir-664	2	0	2	1	3	6	14
ssc-miR-671-5p	ssc-mir-671	11	21	14	18	14	14	92
ssc-miR-671-3p	ssc-mir-671	16	38	39	27	28	39	187
ssc-miR-708-5p	ssc-mir-708	112	149	110	211	121	126	829
ssc-miR-708-3p	ssc-mir-708	74	72	69	140	64	72	491
ssc-miR-769-5p	ssc-mir-769	667	898	777	1117	910	954	5323
ssc-miR-769-3p	ssc-mir-769	20	24	27	33	23	26	153
ssc-miR-92b-5p	ssc-mir-92b	1	1	0	1	1	2	6
ssc-miR-92b-3p	ssc-mir-92b	1047	1728	1494	1862	1254	2531	9916
