# Supplementary material for: MicroRNA Transcriptome in Swine Small Intestine during Weaning Stress
Source: PLoS One. 2013 Nov 18;8(11):e79343. doi: 10.1371/journal.pone.0079343 (PMC3832476; doi:10.1371/journal.pone.0079343)
Supplement: Table S9 — Read counts and species of novel miRNA candidate precursors identified in the libraries. (XLS) [file pone.0079343.s012.xls]

## Sheet: Table_miRNA_prediction_novel
Temporary miRNA ID	Read Counts						Total Counts	Known miRNA Names with the Same Seed	Sequence(5'-3')	Length
	S1	W1	S4	W4	S7	W7
SSC1_6184	0	0	1	0	0	1	2	gga-miR-6702-5p	caccagggcugcucucaggcugg	23
SSC1_6192	7	8	15	14	4	18	66	mmu-miR-143-3p	ugagaugaaguacugcag	18
SSC1_6252	2	1	0	1	0	0	4	cre-miR1157-3p	uucagguaaaagacacacacu	21
SSC1_6328	7	8	6	12	11	11	55	hsa-miR-938	ggcccuuacauagucagacu	20
SSC1_6467	35	0	9	100	0	0	144	oan-miR-1361-5p	ugugguuguggcauagaccucag	23
SSC1_6598	2	2	2	2	3	9	20	gma-miR4380a	cggauuguaccuggaggc	18
SSC1_6648	1	3	0	0	0	1	5	mmu-miR-204-5p	uucccuuugucauccuuugccc	22
SSC1_6695	0	0	0	1	3	0	4	hsa-miR-516b-5p	cucuggagauuucugaau	18
SSC1_6707	0	0	3	5	0	5	13	mmu-miR-146a-5p	ugagaacuuugaaggccu	18
SSC1_6799	0	2	0	5	0	8	15	-	gcaugaugauuacugacu	18
SSC1_6809	21	14	20	22	20	16	113	rno-miR-339-5p	ucccuguccuccaggugcucaca	23
SSC1_7029	1	6	1	1	0	0	9	hsa-miR-181a-2-3p	uccacugacugccuugugcccaca	24
SSC1_7099	74	1657	929	1796	1576	1787	7819	mmu-miR-151-3p	guagacugaagcuccuugaga	21
SSC1_7117	1	1	1	0	0	0	3	ame-miR-6044	uagaggcugugcuguggccgccu	23
SSC1_7157	1	0	0	1	1	1	4	hsa-miR-4456	ccugguggaguugggcug	18
SSC1_7175	2	1	0	1	0	0	4	cre-miR1157-3p	uucagguaaaagacacacacu	21
SSC1_7267	0	1	1	1	0	0	3	aca-miR-5399-5p	gcagauuagaucgaggag	18
SSC1_7366	5	12	10	10	6	17	60	hsa-miR-574-3p	cacgcucaugcacacacacaa	21
SSC1_7408	0	1	0	4	4	1	10	rno-miR-32-3p	gcaauuuagguuaaugacugucu	23
SSC1_7475	2	0	0	1	0	0	3	hsa-miR-489	uugacaucucuaauuuggacc	21
SSC1_7592	1307	1231	1102	2230	1180	990	8040	sbi-miR6231-3p	uauuugugagaauucugauu	20
SSC1_7604	1	5	0	10	2	1	19	-	cugccguugggucuggggugugu	23
SSC1_7923	0	0	1	5	0	2	8	gga-miR-1791-5p	ggggcugcucuccuggccc	19
SSC1_7925	0	0	1	5	0	2	8	gga-miR-1791-5p	ggggcugcucuccuggccc	19
SSC1_7930	2	1	0	1	0	1	5	-	cucaccgacagcguugaaugu	21
SSC1_7965	2	0	3	3	4	2	14	hsa-miR-219-5p	ugauuguccaaacgcaauucu	21
SSC1_7967	2	2	0	3	4	2	13	hsa-miR-219-5p	ugauuguccaaacgcaauucu	21
SSC1_7989	57	0	100	6	0	8	171	mmu-miR-215-3p	ucugucauuucuguaggcuau	21
SSC1_7996	1	0	1	0	1	0	3	mmu-miR-18b-3p	gacugcccugaccccaccacc	21
SSC1_8002	1	0	1	0	1	0	3	mmu-miR-18b-3p	gacugcccugaccccaccacc	21
SSC10_132	177	23	110	59	38	36	443	pma-miR-4631	ggcgggcccacgggggccc	19
SSC10_351	3	3	6	8	7	3	30	mmu-miR-873a-5p	gcaggaacuugugagucuccu	21
SSC10_433	3	3	5	15	2	10	38	mmu-miR-466d-5p	agugugugggcgccggacgcu	21
SSC10_68	3	3	3	5	3	5	22	gga-miR-6569-5p	ccccuguuguccuccgagcu	20
SSC11_513	6	3	3	6	3	8	29	-	cugaauggaauugucucagcc	21
SSC11_514	4	3	3	5	3	6	24	-	cugaauggaauugucucagcc	21
SSC11_595	0	7	3	3	1	2	16	hsa-miR-1260a	gucccaccagagucgcca	18
SSC11_736	6	3	3	6	3	8	29	-	cugaauggaauugucucagcc	21
SSC11_793	2	3	0	6	3	2	16	cte-miR-2695	caggacuuggaguccgcag	19
SSC11_849	1	0	0	1	0	1	3	hsa-miR-575	uagccaguuacucgucagc	19
SSC11_850	1	0	0	1	0	1	3	hsa-miR-575	uagccaguuacucgucagc	19
SSC12_1105	16	26	14	34	13	36	139	gma-miR1513a-5p	ggagagaacaccgucugaguggu	23
SSC12_1133	0	0	0	2	0	0	2	hsa-miR-4749-3p	ugccccuccuauauucugucu	21
SSC12_1195	187	191	193	203	223	201	1198	mmu-miR-151-3p	cuagacugaagcucccugag	20
SSC12_1280	0	2	2	1	0	1	6	gga-miR-2954	uauccccauggagucuguugcc	22
SSC12_1283	10	17	11	23	14	19	94	hsa-miR-4733-3p	ucaccagggacuguucuagcuc	22
SSC12_1287	0	0	1	0	0	1	2	osa-miR2094-5p	gggcugcuugucccucugccc	21
SSC12_1453	8	16	13	34	22	28	121	-	uuuacguccuuucaccuaguuu	22
SSC12_1457	8	16	13	33	22	28	120	-	uuuacguccuuucaccuaguuu	22
SSC12_1459	8	16	13	34	22	28	121	-	uuuacguccuuucaccuaguuu	22
SSC12_1463	8	16	13	33	22	28	120	-	uuuacguccuuucaccuaguuu	22
SSC12_1507	562	697	627	975	754	773	4388	mmu-miR-378b	cuggacuuggagucagaag	19
SSC12_1537	80	128	123	223	119	147	820	mmu-miR-130a-3p	uagugcaauauugcuuauagggu	23
SSC12_1538	84	130	124	227	121	149	835	mmu-miR-130a-3p	uagugcaauauugcuuauagggu	23
SSC12_1716	1	0	2	0	1	5	9	-	cagcgcggcugggccuccccga	22
SSC12_905	1	0	0	1	0	1	3	mmu-miR-345-5p	ucugacccgcgccccuucccgcag	24
SSC12_907	1	0	0	1	0	1	3	mmu-miR-345-5p	ucugacccgcgccccuucccgcag	24
SSC13_1723	1	2	1	2	3	1	10	pma-miR-216a-3p	ccgggaguuagaacugaguc	20
SSC13_1737	32	74	31	105	27	97	366	-	uguagcuguggcauagaccucag	23
SSC13_1793	7	3	8	15	8	10	51	cin-miR-4071-5p	uuugcucugcuccugccaca	20
SSC13_1794	7	3	8	15	8	10	51	cin-miR-4071-5p	uuugcucugcuccugccaca	20
SSC13_1915	5	3	1	2	2	2	15	rno-miR-324-3p	ccacugccccaggugcug	18
SSC13_1916	5	3	1	2	2	2	15	rno-miR-324-3p	ccacugccccaggugcug	18
SSC13_1918	1	1	0	1	1	0	4	bta-miR-2439-5p	ccuggccuuggagucagag	19
SSC13_1952	9	0	1	1	0	2	13	gga-miR-1762	ugcaggagaagcugagcc	18
SSC13_2079	4	0	3	5	1	1	14	sme-miR-1175-5p	caguggaguuggcugugaaaacc	23
SSC13_2104	1	0	0	1	0	1	3	ath-miR4221	uuuuccucuacucuggcugguga	23
SSC13_2202	1	2	0	1	0	2	6	gma-miR319n	guuggacccugugaaacugcc	21
SSC13_2285	7	3	8	15	8	10	51	cin-miR-4071-5p	uuugcucugcuccugccaca	20
SSC13_2286	7	3	8	15	8	10	51	cin-miR-4071-5p	uuugcucugcuccugccaca	20
SSC13_2314	1	1	0	1	0	0	3	mml-miR-1232	uugaccccgccucuguccccugc	23
SSC13_2364	12	21	28	28	26	24	139	mmu-miR-665-3p	uccaggagcucacagccuagu	21
SSC13_2476	3	1	1	8	1	9	23	osa-miR1864	uuguaguaucuguggcccug	20
SSC13_2504	1	1	1	0	0	0	3	mmu-miR-199a-3p	ucaguaguugcaugcagggagg	22
SSC13_2521	17	30	51	17	24	12	151	hsa-miR-22-3p	cagcugccaguugaauaac	19
SSC13_2539	2	3	3	3	4	3	18	-	uaucugccuguauauaugccu	21
SSC13_2540	2	3	3	3	4	3	18	-	uaucugccuguauauaugccu	21
SSC14_2736	202	32	138	62	38	33	505	hsa-miR-4767	cgcgggcgcacgggggccc	19
SSC14_2882	0	1	0	1	0	0	2	bdi-miR5054	gccccacgcugggcgcca	18
SSC14_2922	2	2	0	2	2	3	11	oan-miR-1421b-3p	gcgcgcagcuuaagggcug	19
SSC14_3009	1	1	3	2	3	1	11	-	agcggccagaacugccucugacu	23
SSC14_3063	0	0	1	1	2	1	5	dps-miR-2508	cagaucucuccucccacagc	20
SSC14_3244	0	0	0	1	0	2	3	zma-miR156b-3p	ucucacccccacgucgguuggag	23
SSC14_3286	18	23	22	22	22	12	119	hsa-miR-574-5p	ugagugugugugugugagugu	21
SSC14_3382	169	208	173	192	225	201	1168	-	ucguggagcucacagucuagu	21
SSC14_3524	229	297	248	446	334	392	1946	mmu-miR-130a-3p	cagugcaaugauauugucaaagc	23
SSC14_3532	3	0	1	1	1	1	7	mtr-miR2594a	ucauggcccugcucugcugcag	22
SSC14_3610	1	1	3	2	3	1	11	-	agcggccagaacugccucugacu	23
SSC14_3779	3	4	8	1	2	1	19	oan-miR-1361-3p	ugaccuaggaauugcccaa	19
SSC14_3798	7	5	10	1	1	0	24	hsa-miR-593-5p	uggcaccagcacuggcggugg	21
SSC14_3812	0	1	0	1	0	0	2	mmu-miR-466d-5p	ugugugugagcaucugcguggac	23
SSC15_4282	3	1	1	4	0	5	14	-	uuggaaccuguccuccuggcc	21
SSC15_4417	1	2	1	10	2	2	18	hsa-miR-335-3p	guuuucaugucauugguc	18
SSC15_4419	1	0	0	2	0	5	8	tca-miR-3879-3p	caccggccgcagcuggaaccca	22
SSC15_4483	0	3	6	2	1	1	13	hsa-miR-4487	agagcuggguugagaggga	19
SSC15_4509	0	2	3	2	3	2	12	asu-miR-5349-5p	cugcucuccugucuccgcucagg	23
SSC15_4510	0	2	3	2	3	2	12	asu-miR-5349-5p	cugcucuccugucuccgcucagg	23
SSC15_4634	0	0	0	1	1	2	4	hsa-miR-4743-5p	cggccggagccuggacug	18
SSC15_4724	0	2	0	2	3	0	7	-	ccgcggcggcagcggcug	18
SSC15_4779	1	0	1	0	0	1	3	hsa-miR-4675	ugggcugugaagagagaa	18
SSC15_4839	3	1	1	4	0	5	14	-	uuggaaccuguccuccuggcc	21
SSC16_4913	1	2	0	1	4	1	9	cte-miR-2711	uugguguacacuggaauagcu	21
SSC16_4955	0	2	0	2	0	0	4	mmu-miR-6244	gggggcguagcucagugg	18
SSC16_4970	4	1	4	23	11	15	58	cel-miR-34-5p	uggcaguguauuguuagcuggu	22
SSC16_4997	0	0	0	3	0	0	3	zma-miR166i-5p	ugaaugucgugcacuggcaaugcu	24
SSC16_5003	7	4	9	3	10	4	37	aca-miR-15b-3p	aagaccgucugcugaacucagc	22
SSC16_5015	2	0	0	2	1	5	10	mmu-miR-5125	ucugccuguaggaaugcuguagg	23
SSC16_5016	2	0	0	2	1	5	10	mmu-miR-5125	ucugccuguaggaaugcuguagg	23
SSC16_5019	12	20	15	25	22	14	108	bfl-miR-182b-3p	aagaauucuccuucugggca	20
SSC16_5020	12	20	15	25	22	14	108	bfl-miR-182b-3p	aagaauucuccuucugggca	20
SSC16_5054	2	1	0	1	0	0	4	ath-miR319a	cuggacugggagucagcaa	19
SSC16_5095	79	103	105	122	95	75	579	cel-let-7-5p	ugagguaguaggcugugugg	20
SSC16_5096	82	106	107	126	96	76	593	cel-let-7-5p	ugagguaguaggcugugugg	20
SSC16_5137	4	9	4	23	11	15	66	cel-miR-34-5p	uggcaguguauuguuagcuggu	22
SSC16_5206	12	20	15	25	22	14	108	bfl-miR-182b-3p	aagaauucuccuucugggca	20
SSC16_5246	1	8	0	0	4	0	13	oan-miR-1404	cuggggaauagaaaggagccacc	23
SSC17_5337	9	9	13	25	12	8	76	mmu-miR-675-5p	aggugcggccacuuguuu	18
SSC17_5387		4	2	1		4	11	hsa-miR-4467	cggcggcgagaugggacug	19
SSC17_5393	7	16	7	9	10	3	52	-	augaugccccuuagaguugagc	22
SSC17_5394	7	14	7	9	8	3	48	-	augaugccccuuagaguugagc	22
SSC17_5405	0	1	3	0	0	0	4	sbi-miR5388	uucuuugcuccucccagcccuc	22
SSC17_5445	0	0	1	1	1	0	3	mmu-miR-193a-3p	cacuggccuuggagucagaaa	21
SSC17_5524	0	2	3	6	3	2	16	dps-miR-2543b-3p	uaugccacagcagugacaaugc	22
SSC17_5556	1	1	0	1	0	0	3	hsa-miR-4532	ucccggggccgagggagc	18
SSC17_5563	19	10	6	16	7	1	59	mtr-miR2659a	gcaugggugguucagugg	18
SSC17_5592	0	1	1	0	0	0	2	pta-miR948	ccaggcugacugugcugucc	20
SSC17_5638	0	4	2	1	0	4	11	hsa-miR-4467	cggcggcgagaugggacug	19
SSC17_5662	0	2	0	0	0	1	3	bmo-miR-6496-5p	ggcccagccgggucgggcug	20
SSC17_5686	0	1	1	1	0	0	3	mmu-miR-193a-3p	cacuggccuuggagucagaaa	21
SSC17_5740	1	3	3	1	1	2	11	mmu-miR-1931	uugcaaggacccccggggcaagc	23
SSC18_5778	190	28	123	76	32	74	523	mmu-miR-5115	cuggacgcgagccgggcu	18
SSC18_5784	80	91	81	113	105	103	573	hsa-miR-378a-3p	ccuggacuuggugucagaag	20
SSC18_5862	1	6	5	10	2	15	39	-	uuauggcccuucgguaauucacug	24
SSC18_5874	0	0	0	1	2	0	3	hsa-miR-592	uugugucaauaugcgaugaugu	22
SSC18_5912	0	0	3	2	3	2	10	hsa-miR-1299	uucuggaagauguagucugga	21
SSC18_5936	0	1	0	1	0	0	2	hsa-miR-937-5p	augagucacaaugggacc	18
SSC18_5981	190	28	123	76	32	74	523	mmu-miR-5115	cuggacgcgagccgggcu	18
SSC18_6049	2	3	1	3	0	2	11	ppy-miR-634	caccugcccucugcacgugggcug	24
SSC18_6061	166	125	234	109	196	93	923	hsa-miR-96-5p	uuuggcacuagcacauuuuugcu	23
SSC18_6143	0	5	1	3	1	1	11	tca-miR-3896-3p	uacugcaaagugauugaggagc	22
SSC18_6147	0	1	0	1	0	0	2	hsa-miR-937-5p	augagucacaaugggacc	18
SSC2_8097	0	1	0	0	1	0	2	ppt-miR1049	ccucucuucccucacggucgcu	22
SSC2_8110	1	0	1	7	0	4	13	bta-miR-2329-3p	ccugugaugucguuucugaga	21
SSC2_8111	0	0	0	0	2	0	2	bta-miR-2441	ccaggacagugccugcgacagcc	23
SSC2_8189	0	0	0	2	3	0	5	aly-miR173-3p	cauucucugguggccuagcaggu	23
SSC2_8190	0	0	1	2	3	0	6	aly-miR173-3p	cauucucugguggccuagcaggu	23
SSC2_8194	2	1	0	2	1	1	7	mmu-miR-709	cgaggcagcgcugaggaugaac	22
SSC2_8252	0	1	1	1	0	1	4	cre-miR913-3p	ccggacucucuaaaucucaccu	22
SSC2_8299	15	14	16	24	19	27	115	dsi-miR-2580	ugugucugugacaucugcuggca	23
SSC2_8339	0	0	0	3	0	0	3	ccr-miR-132b	cccauggcccuccaccccugc	21
SSC2_8405	1	4	3	2	0	4	14	rno-miR-6318	cugccuggaccccugcucac	20
SSC2_8471	1	1	1	1	0	5	9	vvi-miR845a	uagcucugccuugucuccccagc	23
SSC2_8782	4	4	1	2	1	4	16	gga-miR-1621-5p	accggcugugucugcgccu	19
SSC2_8922	0	0	2	0	1	0	3	hsa-miR-4665-3p	uucggccggcccugagcccagc	22
SSC2_8929	0	3	1	2	1	3	10	mmu-miR-216b-3p	gcacuuacggauucuggggg	20
SSC2_8938	2	4	0	3	3	8	20	osa-miR435	uuauccgggcuugugcugaagc	22
SSC2_8994	420	616	395	595	530	613	3169	gga-miR-1808	uuuguuggcuccucugaaguga	22
SSC2_9050	62	78	60	115	65	71	451	mmu-miR-670-3p	uuuccucauauucauucaggagug	24
SSC2_9270	0	0	0	1	0	0	1	gga-miR-1562-3p	ugugccccuguguuuccagc	20
SSC2_9365	139	76	133	170	114	140	772	bmo-miR-2758-3p	cccugcguggcuucucugugca	22
SSC2_9451	2	2	2	3	0	4	13	cel-miR-80-3p	ugagaucaagcacugaag	18
SSC2_9562	4	7	3	8	8	6	36	hbv-miR-B2RC	ucggccccugcaccuggacc	20
SSC2_9608	35	44	38	47	46	40	250	bta-miR-562	uaagcagcaagguugucuguc	21
SSC2_9613	1	0	0	0	1	0	2	gga-miR-1621-5p	cccggcugugucugaagg	18
SSC3_10070	15	19	17	33	9	22	115	-	aaucucugcaggcaaauguga	21
SSC3_10137	9	1	0	4	1	4	19	crm-miR-66-3p	gcaccuuuauucuucuaacug	21
SSC3_10156	0	1	0	0	1	0	2	pma-miR-4548	accaucucucuuauaucug	19
SSC3_10332	3	7	3	3	3	1	20	hsa-miR-378a-3p	ccuggacugggagucaggag	20
SSC3_10413	4	1	2	3	1	4	15	dps-miR-2525	uuggcggccauggcggucucgga	23
SSC3_10414	4	1	2	3	1	4	15	dps-miR-2525	uuggcggccauggcggucucgga	23
SSC3_10456	3	4	5	4	1	8	25	-	ucuuggggcccgcacucucgc	21
SSC3_10479	2	3	1	0	1	3	10	-	aaguaagagcucagaguu	18
SSC3_10541	2	0	0	0	0	0	2	ame-miR-3779	gccgggccuccagcucug	18
SSC3_10551	2	1	3	2	0	2	10	mmu-miR-185-3p	cggggcugggcgcgcgcc	18
SSC3_10556	0	0	0	0	2	0	2	dps-miR-2502	gcggcagcagcggggcug	18
SSC3_10679	2	1	0	5	4	0	12	tur-miR-5733-3p	gggcugugaugauuggcgca	20
SSC3_10680	2	1	0	5	4	0	12	tur-miR-5733-3p	gggcugugaugauuggcgca	20
SSC3_10780	0	0	0	1	1	1	3	mmu-miR-665-3p	uccaggagccgggucccagggaa	23
SSC3_10823	1	1	0	2	1	1	6	-	gauucagucaaccgcggauc	20
SSC3_10883	0	1	1	2	1		5	mmu-miR-5125	ccugccuggaacucugagu	19
SSC3_10924	0	0	0	1	1	1	3	mmu-miR-673-3p	cccggggcugcagaaaga	18
SSC3_10928	3	7	3	3	3	1	20	hsa-miR-378a-3p	ccuggacugggagucaggag	20
SSC3_10944	1	1	1	2	1	1	7	-	ugggucugacggagcagccgc	21
SSC3_9667	0	0	2	1	0	1	4	rno-miR-770-3p	uugggccugggucucuccuagg	22
SSC3_9725	18	20	19	28	25	22	132	bmo-miR-3357	gcuggucugggaguucccgggu	22
SSC3_9733	0	0	0	2	0	1	3	hsv1-miR-H5-3p	uucagagaacuguaaacgccu	21
SSC3_9750	4	5	6	8	3	8	34	-	uucccuucugggccucaggauu	22
SSC3_9819	0	1	0	0	1	1	3	rno-miR-3558-3p	ucuguggaggcgacucug	18
SSC3_9842	2	0	0	0	0	2	4	mmu-miR-1188-3p	cccgaggcuuugaacccaccugga	24
SSC3_9847	0	0	0	0	2	0	2	dps-miR-2502	gcggcagcagcggggcug	18
SSC3_9980	5	4	20	0	0	16	45	hsa-miR-541-5p	gaaggauuggcucugagg	18
SSC3_9982	5	4	20	0	0	16	45	hsa-miR-541-5p	gaaggauuggcucugagg	18
SSC4_10969	1	0	1	0	1	0	3	mmu-miR-1199-3p	ugcggccggccccgcgcgcau	21
SSC4_10973	1	0	1	0	1	0	3	mmu-miR-1199-3p	ugcggccggccccgcgcgcau	21
SSC4_11028	1	0	3	5	1	10	20	ppt-miR1026a	ggagaaagcagacgggcugca	21
SSC4_11138	0	1	0	3	2	2	8	hsa-miR-1200	uuccugagucggacugggcu	20
SSC4_11188	0	0	0	2	0	0	2	mmu-miR-700-5p	uaaggcucagucccuccugggc	22
SSC4_11269	1	5	3	2	2	3	16	hsa-miR-3186-3p	gcacgcggccacucuccccu	20
SSC4_11306	2	0	0	0	0	1	3	mmu-miR-412-3p	gucaccuggcagguaccucuuu	22
SSC4_11449	1	7	13	12	7	4	44	mdo-miR-1543	uuaguccuucggaaccccaaau	22
SSC4_11455	1	7	13	12	7	4	44	mdo-miR-1543	uuaguccuucggaaccccaaau	22
SSC4_11457	1	7	13	12	7	4	44	mdo-miR-1543	uuaguccuucggaaccccaaau	22
SSC4_11504	1	2	1	0	4	2	10	bfl-miR-4894	ccuggggcauccacuggccacc	22
SSC4_11514	3	7	3	3	3	1	20	hsa-miR-378a-3p	ccuggacugggagucaggag	20
SSC4_11518	4	4	10	13	4	7	42	mtr-miR5258	gcaagugaagucaccaug	18
SSC4_11547	1	1	2	0	1	0	5	vvi-miR3632-3p	cuucccaggccgcacuucuagauc	24
SSC4_11618	5	11	6	15	5	10	52	-	gcgccgcgcugggagcccugcgg	23
SSC4_11765	22	14	32	38	23	32	161	bta-miR-2418	ugggaugaagcacugugg	18
SSC4_11858	0	0	0	2	1	4	7	nta-miR6153	caggaccaggugagcgccagc	21
SSC4_11921	2	0	0	0	0	1	3	mmu-miR-412-3p	gucaccuggcagguaccucuuu	22
SSC4_11960	1	1	0	0	0	1	3	mtr-miR2623	acggcuguccggucugcccu	20
SSC4_12050	1	3	1	4	1	2	12	bta-miR-2466-5p	uugaguccuuuugaaccccaaa	22
SSC4_12056	1	3	1	4	1	2	12	bta-miR-2466-5p	uugaguccuuuugaaccccaaa	22
SSC4_12058	1	3	1	4	1	2	12	bta-miR-2466-5p	uugaguccuuuugaaccccaaa	22
SSC4_12069	1	0	0	0	3	0	4	gga-miR-1737	cagcacugucugguagag	18
SSC4_12101	1	1	1	0	1	1	5	-	gaaagaagccucucggccugugc	23
SSC4_12162	0	5	1	5	5	2	18	mmu-miR-378b	cuggacuuggaguuagaaagc	21
SSC4_12211	12	5	12	5	2	1	37	gga-miR-1708	cgggguguggggagggcc	18
SSC5_12449	35	51	43	79	47	71	326	mmu-miR-3068-5p	cuggaguuggagucagcagg	20
SSC5_12526	5	3	1	4	5	1	19	cin-miR-4143-3p	aaugaaaaggauugguuucu	20
SSC5_12608	68	106	69	111	92	155	601	-	ccauuccuucgucugugcacu	21
SSC5_12619	1	1	3	0	1	4	10	-	uucuaccucugcuccuggcccagg	24
SSC5_12637	1	2	3	2	2	0	10	rno-miR-483-3p	cacuccuccccugugugccagg	22
SSC5_12642	733	909	827	1009	914	833	5225	osa-miR1427	ugcggaaccugcggauacg	19
SSC5_12688	2	1	2	0	3	0	8	hsa-miR-4787-5p	gcggggguggcggcgggggg	20
SSC5_12814	4	6	2	3	2	6	23	esi-miR3455-5p	ucauucuccuucuuugaccaga	22
SSC5_12816	1	1	4	0	0	1	7	hsa-miR-4732-3p	ucccugacuucuggcccccaga	22
SSC5_12822	0	1	4	1	0	1	7	hsa-miR-4732-3p	ucccugacuucuggcccccaga	22
SSC5_12858	43	29	43	54	43	49	261	dme-miR-285-5p	ucugagaugugaccugggcau	21
SSC5_12871	245	286	240	310	249	317	1647	tca-miR-3884-5p	gcugaagcacugcagcuc	18
SSC5_12933	8	16	10	17	7	42	100	mmu-miR-1893	cgcgcgggggcgcgccggg	19
SSC5_12939	2	7	5	9	3	5	31	hsa-miR-3925-3p	ucuccagugagacagucucugg	22
SSC5_13013	3	4	1	1	1	0	10	bmo-miR-9c-3p	uaaaguuauauaaggguuuuug	22
SSC6_13123	1	0	1	1	1	2	6	ngi-miR-34	ugcagugugcugaaaccucggc	22
SSC6_13154	0	0	0	1	1	1	3	-	uuuuccagccuuuagaggcug	21
SSC6_13225	0	1	0	0	0	2	3	hsa-miR-4292	ucccuggguguaggcagagcc	21
SSC6_13277	6	2	1	2	0	2	13	hsa-miR-615-5p	ggggguccgccggccuug	18
SSC6_13285	6	2	1	2	0	2	13	hsa-miR-615-5p	ggggguccgccggccuug	18
SSC6_13311	1	0	0	0	0	0	1	tca-miR-3882-5p	cugacacaccggcacccucaga	22
SSC6_13323	2	0	1	3	2	0	8	-	ucccccugucugugucccccaga	23
SSC6_13329	0	0	1	3	1	4	9	-	uucgccgcgcagccugcuggga	22
SSC6_13337	0	0	1	3	1	4	9	-	uucgccgcgcagccugcuggga	22
SSC6_13521	4	4	5	4	2	0	19	osa-miR2103	cuucccucacccccuuugcccau	23
SSC6_13802	36	112	54	250	71	262	785	mmu-miR-466d-5p	ugugugugggcgccggacgcc	21
SSC6_13871	0	0	0	1	1	1	3	-	uuuuccagccuuuagaggcug	21
SSC6_14016	0	0	2	2	0	7	11	-	ugccgcucacucugcccccaga	22
SSC6_14051	0	0	0	2	0	0	2	cre-miR1155	uaguccuguucccucugcucucagg	25
SSC6_14053	0	0	0	2	0	0	2	cre-miR1155	uaguccuguucccucugcucucagg	25
SSC6_14190	0	0	0	0	3	1	4	hsa-miR-6724-5p	cugggcccggggagaggagc	20
SSC6_14199	1	3	0	0	0	1	5	mmu-miR-204-5p	uucccuuugucauccuuugccc	22
SSC6_14283	5	1	7	0	0	1	14	mml-miR-936	gcaggagaagcugagccc	18
SSC6_14344	0	1	0	0	0	1	2	bfl-miR-4889a	ccggcccucgaguuccccgcgag	23
SSC6_14378	0	1	0	0	0	2	3	rno-miR-146b-3p	ucuagggaaagggagaug	18
SSC7_14583	1	3	5	26	3	30	68	gma-miR4380a	uggauuguucuccaaccuggcucu	24
SSC7_14591	1	3	5	26	3	30	68	gma-miR4380a	uggauuguucuccaaccuggcucu	24
SSC7_14800	3	3	4	1	4	0	15	ahy-miR3517	cugaccacugcauugacag	19
SSC7_14886	11	27	18	11	20	37	124	bfl-miR-29b-5p	ucugguucugugacccugccu	21
SSC7_14901	2	2	0	3	1	3	11	oan-miR-1326	ucugaaaguacugggggccu	20
SSC7_14987	3	2	8	17	10	11	51	-	caaaacagagaaucaagacuga	22
SSC7_14989	3	2	8	17	10	11	51	-	caaaacagagaaucaagacuga	22
SSC7_14993	38	26	29	13	28	6	140	-	uggcccagcaacuccaug	18
SSC7_15044	50	62	57	70	62	57	358	mmu-miR-378b	cuggacuuggaaucagaaggu	21
SSC7_15046	2	0	0	5	2	1	10	-	uuuuggcucucugugcagca	20
SSC7_15083	0	1	1	4	0	1	7	-	uccagggugcucgccccagc	20
SSC7_15231	0	3	2	1	0	1	7	osa-miR5798	cuggacuaggagucagcaga	20
SSC7_15253	1	2	4	12	2	5	26	-	gguuccuagucggauuuguuaac	23
SSC7_15300	1	6	5	14	5	3	34	-	ucuagcaucgagcacccgccu	21
SSC7_15327	2	2	1	0	3	0	8	mmu-miR-1934-5p	ucugguccagacacuguggagc	22
SSC7_15356	0	2	4	2	2	3	13	mtr-miR169h	cagccaaaggcagcggaccg	20
SSC7_15520	27	4	13	13	6	8	71	dme-miR-274-5p	cuuugugacuucagauccccugacu	25
SSC7_15579	3	3	1	4	1	2	14	-	cagcgagauugcggacccg	19
SSC7_15581	1	1	1	1	1	0	5	bta-miR-2436-3p	uccgcccgaagcaaaacucuaa	22
SSC7_15604	0	1	0	1	0	0	2	bta-miR-2349	uggcacuucuccccuucucccca	23
SSC7_15606	0	1	0	1	0	0	2	bta-miR-2349	uggcacuucuccccuucucccca	23
SSC7_15612	0	1	0	1	0	0	2	bta-miR-2349	uggcacuucuccccuucucccca	23
SSC7_15622	1	0	0	3	1	1	6	hsa-miR-198	cguccagacucaacucucgg	20
SSC7_15688	0	0	0	0	1	2	3	osa-miR444a-3p.1	cugcugccguggccgcgg	18
SSC7_15826	3	2	8	17	10	11	51	-	caaaacagagaaucaagacuga	22
SSC7_15828	3	2	8	17	10	11	51	-	caaaacagagaaucaagacuga	22
SSC7_15957	11	12	14	15	18	24	94	-	uugcccgagagcuuggaccg	20
SSC7_16022	0	5	2	1	0	1	9	osa-miR5798	cuggacuaggagucagcaga	20
SSC7_16033	1	0	1	3	1	1	7	-	gacccgcugggcugcagcugca	22
SSC7_16050	218	217	182	126	57	97	897	oan-miR-1418-3p	uccggucccuguucgggcgcca	22
SSC8_16086	1	2	0	2	6	0	11	bmo-miR-3227	cagcaauuuauuuuccagugau	22
SSC8_16494	5	4	2	9		3	23	gga-miR-1621-5p	uccggcugccgcccugagccccg	23
SSC8_16508	3	11	4	25	8	13	64	mmu-miR-378b	cuggacuuguagucagaaggc	21
SSC8_16670	109	169	138	197	121	143	877	mmu-miR-146a-3p	ucugugaacuagaaaccucugg	22
SSC8_16674	9	8	15	17	7	24	80	oan-miR-1386	cuccuggcuggcucgcca	18
SSC8_16751	1	1	1	3	0	1	7	bma-miR-5846	guggauucacucaacuuggguu	22
SSC9_16808	9	8	16	16	7	24	80	oan-miR-1386	cuccuggcuggcucgcca	18
SSC9_16901	13	13	15	9	24	9	83	gga-miR-1658-3p	uagcuguggacaugaccaua	20
SSC9_16912	12	14	9	53	5	16	109	ngi-miR-34	ggcaguguaauuagcugauugu	22
SSC9_16916	12	14	9	53	5	16	109	ngi-miR-34	ggcaguguaauuagcugauugu	22
SSC9_17050	17	23	17	34	21	35	147	-	cuagacuuggaggcagaagg	20
SSC9_17062	8	7	5	10	12	7	49	mmu-miR-135a-5p	uauggcuuuucauuccuauguga	23
SSC9_17072	1	0	0	1	1	1	4	hsa-miR-635	ucuugggccucaccccagauggacu	25
SSC9_17089	0	0	0	7	4	1	12	-	ucgauacagaggacugacugua	22
SSC9_17101	2	0	0	0	1	0	3	mml-miR-936	ccaggagaagcugagcccg	19
SSC9_17167	1	3	2	2	2	2	12	hsa-miR-488-3p	uugaaaggcuauuucuugguc	21
SSC9_17187	8	2	1	2	4	6	23	ptc-miR6426a	uuggagacuucugggccu	18
SSC9_17237	3	0	2	0	3	0	8	hvu-miR6210	ucuccuugcgagucucugcugccu	24
SSC9_17250	1	0	3	1	0	1	6	dps-miR-2502	ucggcagcugcuuggcguccgag	23
SSC9_17569	1	0	0	1	1	1	4	hsa-miR-635	ucuugggccucaccccagauggacu	25
SSC9_17641	45	33	70	105	38	192	483	-	ccaucugugggauuaugacuga	22
SSCM_18120	24	71	60	354	51	104	664	ppc-miR-2242	auggaaugcuuguuuugguug	21
SSCX_18135	4	13	109	12	48	11	197	bma-miR-5863	accagacucugagagcaggac	21
SSCX_18239	13	8	22	27	11	29	110	hsa-miR-4467	cggcggcgacucuggacuc	19
SSCX_18278	182	191	175	235	195	206	1184	sly-miR5300	uccccaguggcuaaggucug	20
SSCX_18313	0	0	3	5	4	7	19	-	uuacaauacaaccugauaagu	21
SSCX_18324	2	4	5	8	2	10	31	-	uuccuagaaauuguucacaau	21
SSCX_18329	3	0	0	1	0	0	4	bmo-miR-3395	agcuaguuuggauagaac	18
SSCX_18393	2	0	0	2	0	0	4	hsa-miR-34a-3p	aaaucagccggcuugccuagaaacc	25
SSCX_18480	133	173	209	359	304	273	1451	hsa-miR-532-5p	caugccuugaguguaggaca	20
SSCX_18482	4	13	109	12	48	11	197	bma-miR-5863	accagacucugagagcaggac	21
SSCX_18665	23	25	25	48	38	42	201	-	ugauaauacaaccugauaagu	21
SSCX_18719	0	0	1	0	0	1	2	esi-miR3458-3p	cgcguccacuguggaggc	18
SSCX_18747	2802	1633	1243	2802	1684	2661	12825	hsa-miR-378a-3p	ccuggacuugaagucagaaggc	22
W1,W4 and W7, the samples from piglets on days1,4 and 7 after weaning, respectively. S1,S4 and S7, the samples from suckling piglets on the same days on which the weaning samples were collected.
