# Supplementary material for: MicroRNA Transcriptome in Swine Small Intestine during Weaning Stress
Source: PLoS One. 2013 Nov 18;8(11):e79343. doi: 10.1371/journal.pone.0079343 (PMC3832476; doi:10.1371/journal.pone.0079343)
Supplement: Table S11 — Primer sequences used in real-time quantitative polymerase chain reaction (RT-qPCR). (XLS) [file pone.0079343.s014.xls]

## Sheet: Sheet1
miRNA_ID	Pirmer	Sequences(5'-3’)
ssc-miR-146b	RT	GTCGTATCCAGTGCAGGGTCCGAGGTGCACTGGATACGACGCCTATG
	FW	TGCGGTGAGAACTGAATTCCATAG
ssc-miR-215	RT	GTCGTATCCAGTGCAGGGTCCGAGGTGCACTGGATACGACGTCTGTC
	FW	TGCGGATGACCTATGAATTGACAG
ssc-miR-219	RT	GTCGTATCCAGTGCAGGGTCCGAGGTGCACTGGATACGACCGGGACG
	FW	TGCGGAGAGTTGAGTCTGGAC
ssc-miR-425	RT	GTCGTATCCAGTGCAGGGTCCGAGGTGCACTGGATACGACTCAACGG
	FW	TGCGGAATGACACGATCACTC
ssc-miR-92b	RT	GTCGTATCCAGTGCAGGGTCCGAGGTGCACTGGATACGACAACACTG
	FW	TACTTAGGGACGGGACGCGG
ssc-miR-100	RT	GTCGTATCCAGTGCAGGGTCCGAGGTGCACTGGATACGACCACAAGT
	FW	TGCGGAACCCGTAGATCCGTT
ssc-let-7e	RT	GTCGTATCCAGTGCAGGGTCCGAGGTGCACTGGATACGACAACTATA
	FW	TGCGGTGAGGTAGGTTGTATAG
ssc-miR-7	RT	GTCGTATCCAGTGCAGGGTCCGAGGTGCACTGGATACGACAACAACA
	FW	TGCGGTGGAAGACTAGTGATTTTG
ssc-miR-155	RT	GTCGTATCCAGTGCAGGGTCCGAGGTGCACTGGATACGACCCCCTAT
	FW	TGCGGTTAATGCTAATTGTGATAGG
ssc-miR-204	RT	GTCGTATCCAGTGCAGGGTCCGAGGTGCACTGGATACGACAGGCATA
	FW	TGCGGTTCCCTTTGTCATCCTAT
ssc-miR-455	RT	GTCGTATCCAGTGCAGGGTCCGAGGTGCACTGGATACGACCGATGTA
	FW	TGCGGTATGTGCCTTTGGACTAC
ssc-miR-9	RT	GTCGTATCCAGTGCAGGGTCCGAGGTGCACTGGATACGACTCATACA
	FW	TGCGGTCTTTGGTTATCTAGCTG
ssc-miR-222	RT	GTCGTATCCAGTGCAGGGTCCGAGGTGCACTGGATACGACGAGACCC
	FW	TGCGGGCTACATCTGGCTACT
ssc-miR-185	RT	GTCGTATCCAGTGCAGGGTCCGAGGTGCACTGGATACGACTCAGGAA
	FW	TGCGGTGGAGAGAAAGGCAG
ssc-miR-190a	RT	GTCGTATCCAGTGCAGGGTCCGAGGTGCACTGGATACGACCAACCCA
	FW	TGCGGTGATATGTTTGATATTGGG
miR-SSC6-13802	RT	GTCGTATCCAGTGCAGGGTCCGAGGTGCACTGGATACGACGGCGTCC
	FW	TACTTTGTGTGTGGGCGCC
miR-SSC7-14591	RT	GTCGTATCCAGTGCAGGGTCCGAGGTGCACTGGATACGACAGAGCC
	FW	TGCTTTGGATTGTTCTCCAACCT
miR-SSC9-16912	RT	GTCGTATCCAGTGCAGGGTCCGAGGTGCACTGGATACGACACAATC
	FW	TGCGGGGCAGTGTAATTAGCT
miR-SSC18-6061	RT	GTCGTATCCAGTGCAGGGTCCGAGGTGCACTGGATACGACAGCAAAAAT
	FW	TGCGGTTTGGCACTAGCACATT
	URP*	CAGTGCAGGGTCCGAGGT
U6 snRNA	RT#	GCTTCGGCAGCACATATACTAAAAT
	FW	CGCTTCACGAATTTGCGTGTCAT
* The universal reverse primer
# Also as the reverse primer of U6 snRNA
