# Supplementary material for: MicroRNA Transcriptome in Swine Small Intestine during Weaning Stress
Source: PLoS One. 2013 Nov 18;8(11):e79343. doi: 10.1371/journal.pone.0079343 (PMC3832476; doi:10.1371/journal.pone.0079343)
Supplement: Table S12 — Predicted target genes for upregulated miRNAs in W4. (XLS) [file pone.0079343.s015.xls]

## Sheet: target_prediction_high_quality_
Mirbase.ID	Gene.ID	uniprot_genename
ssc-miR-1	ENSSSCT00000000147	EIF3D
ssc-miR-1	ENSSSCT00000000309	HNRNPA1
ssc-miR-1	ENSSSCT00000000494	MON2
ssc-miR-1	ENSSSCT00000000865	TWF1
ssc-miR-1	ENSSSCT00000000877	SLC38A2
ssc-miR-1	ENSSSCT00000000926	HSP90B1
ssc-miR-1	ENSSSCT00000000935	IGF1
ssc-miR-1	ENSSSCT00000000935	IGFI
ssc-miR-1	ENSSSCT00000001126	SLC35B3
ssc-miR-1	ENSSSCT00000001530	ATP6V1G2
ssc-miR-1	ENSSSCT00000001533	TNF
ssc-miR-1	ENSSSCT00000001533	TNFA
ssc-miR-1	ENSSSCT00000001628	SLA-DOB
ssc-miR-1	ENSSSCT00000001660	GCLC
ssc-miR-1	ENSSSCT00000001963	WDR61
ssc-miR-1	ENSSSCT00000002226	CIDE-B
ssc-miR-1	ENSSSCT00000002533	PPP1R36
ssc-miR-1	ENSSSCT00000003215	ALKBH6
ssc-miR-1	ENSSSCT00000004034	TRAPPC3
ssc-miR-1	ENSSSCT00000004041	UTP11L
ssc-miR-1	ENSSSCT00000004068	CAP1
ssc-miR-1	ENSSSCT00000004116	SS18
ssc-miR-1	ENSSSCT00000004229	KANK4
ssc-miR-1	ENSSSCT00000004477	ACAT2
ssc-miR-1	ENSSSCT00000004640	EPB41L2
ssc-miR-1	ENSSSCT00000004938	HMGN3
ssc-miR-1	ENSSSCT00000005070	RNF111
ssc-miR-1	ENSSSCT00000005219	LRRC57
ssc-miR-1	ENSSSCT00000005647	TEK
ssc-miR-1	ENSSSCT00000005768	KANK1
ssc-miR-1	ENSSSCT00000005981	KLF2
ssc-miR-1	ENSSSCT00000005981	KLF4
ssc-miR-1	ENSSSCT00000006651	YWHAZ
ssc-miR-1	ENSSSCT00000006689	DPY19L4
ssc-miR-1	ENSSSCT00000006813	DNAJC5B
ssc-miR-1	ENSSSCT00000006832	TOX
ssc-miR-1	ENSSSCT00000006915	CD247
ssc-miR-1	ENSSSCT00000006915	CD3Z
ssc-miR-1	ENSSSCT00000007008	TAGLN2
ssc-miR-1	ENSSSCT00000007301	MTMR11
ssc-miR-1	ENSSSCT00000007328	PIAS3
ssc-miR-1	ENSSSCT00000007455	HBXIP
ssc-miR-1	ENSSSCT00000007515	VCAM1
ssc-miR-1	ENSSSCT00000007530	LPPR5
ssc-miR-1	ENSSSCT00000007541	CNN3
ssc-miR-1	ENSSSCT00000007769	SEC23B
ssc-miR-1	ENSSSCT00000007807	NINL
ssc-miR-1	ENSSSCT00000008012	NDRG3
ssc-miR-1	ENSSSCT00000008192	ZNF217
ssc-miR-1	ENSSSCT00000008209	TFAP2C
ssc-miR-1	ENSSSCT00000008288	PSMG3
ssc-miR-1	ENSSSCT00000008324	ACTB
ssc-miR-1	ENSSSCT00000008324	BETA-ACTIN
ssc-miR-1	ENSSSCT00000008349	ARPC1A
ssc-miR-1	ENSSSCT00000009234	CALM1
ssc-miR-1	ENSSSCT00000009234	CALM2
ssc-miR-1	ENSSSCT00000009293	QPCT
ssc-miR-1	ENSSSCT00000009300	HEATR5B
ssc-miR-1	ENSSSCT00000009449	TAF1B
ssc-miR-1	ENSSSCT00000009492	LETM1
ssc-miR-1	ENSSSCT00000009580	DHX15
ssc-miR-1	ENSSSCT00000009598	PGM2
ssc-miR-1	ENSSSCT00000009638	GNPDA2
ssc-miR-1	ENSSSCT00000009829	SDAD1
ssc-miR-1	ENSSSCT00000010065	PDLIM5
ssc-miR-1	ENSSSCT00000010066	SMARCAD1
ssc-miR-1	ENSSSCT00000010292	EBPL
ssc-miR-1	ENSSSCT00000010394	RBM26
ssc-miR-1	ENSSSCT00000010856	SRSF9
ssc-miR-1	ENSSSCT00000011054	SERPIND1
ssc-miR-1	ENSSSCT00000011164	BMS1
ssc-miR-1	ENSSSCT00000011228	AIFM2
ssc-miR-1	ENSSSCT00000011261	MICU1
ssc-miR-1	ENSSSCT00000011623	PDCD4
ssc-miR-1	ENSSSCT00000011746	OAT
ssc-miR-1	ENSSSCT00000011840	BPNT1
ssc-miR-1	ENSSSCT00000012153	CREB
ssc-miR-1	ENSSSCT00000012278	RARB
ssc-miR-1	ENSSSCT00000012386	LZTFL1
ssc-miR-1	ENSSSCT00000012547	ARF4
ssc-miR-1	ENSSSCT00000012676	TMEM40
ssc-miR-1	ENSSSCT00000012850	PDCD10
ssc-miR-1	ENSSSCT00000012873	ACTL6A
ssc-miR-1	ENSSSCT00000012929	CCDC50
ssc-miR-1	ENSSSCT00000013040	ATP6V1A
ssc-miR-1	ENSSSCT00000013052	CCDC80
ssc-miR-1	ENSSSCT00000013150	TMPRSS15
ssc-miR-1	ENSSSCT00000013257	TMSB4
ssc-miR-1	ENSSSCT00000013257	TMSB4X
ssc-miR-1	ENSSSCT00000013303	EIF1AX
ssc-miR-1	ENSSSCT00000013380	SRPX
ssc-miR-1	ENSSSCT00000013585	ABCB7
ssc-miR-1	ENSSSCT00000013804	PGRMC1
ssc-miR-1	ENSSSCT00000014266	RTN3
ssc-miR-1	ENSSSCT00000014561	BDNF
ssc-miR-1	ENSSSCT00000014665	PTBP1
ssc-miR-1	ENSSSCT00000014852	KANK3
ssc-miR-1	ENSSSCT00000015671	MATR3
ssc-miR-1	ENSSSCT00000016470	TRAPPC4
ssc-miR-1	ENSSSCT00000016669	SRI
ssc-miR-1	ENSSSCT00000016698	BET1
ssc-miR-1	ENSSSCT00000016699	COL1A2
ssc-miR-1	ENSSSCT00000016974	CENPF
ssc-miR-1	ENSSSCT00000017192	SNX25
ssc-miR-1	ENSSSCT00000017283	G3PD
ssc-miR-1	ENSSSCT00000017283	MGPD
ssc-miR-1	ENSSSCT00000017293	BAZ2B
ssc-miR-1	ENSSSCT00000017505	HSPD1
ssc-miR-1	ENSSSCT00000017610	FN1
ssc-miR-1	ENSSSCT00000018074	SPAM-1
ssc-miR-1	ENSSSCT00000018077	WASL
ssc-miR-1	ENSSSCT00000018135	AOAH
ssc-miR-1	ENSSSCT00000018142	DPY19L2
ssc-miR-1	ENSSSCT00000018613	SEMA5A
ssc-miR-1	ENSSSCT00000018727	H3F3A
ssc-miR-1	ENSSSCT00000018727	H3F3B
ssc-miR-1	ENSSSCT00000019166	MMD
ssc-miR-1	ENSSSCT00000019177	DGKE
ssc-miR-1	ENSSSCT00000019230	CLTC
ssc-miR-1	ENSSSCT00000019498	TM4SF5
ssc-miR-106a	ENSSSCT00000000011	FBLN1
ssc-miR-106a	ENSSSCT00000000587	SSC.9991
ssc-miR-106a	ENSSSCT00000000709	CD69
ssc-miR-106a	ENSSSCT00000000873	ANO6
ssc-miR-106a	ENSSSCT00000001175	CDKAL1
ssc-miR-106a	ENSSSCT00000001981	MORF4L1
ssc-miR-106a	ENSSSCT00000002059	FANCI
ssc-miR-106a	ENSSSCT00000002192	CFL2
ssc-miR-106a	ENSSSCT00000002192	CFL2B
ssc-miR-106a	ENSSSCT00000002271	MYH7
ssc-miR-106a	ENSSSCT00000002576	SMOC1
ssc-miR-106a	ENSSSCT00000002715	TRIP11
ssc-miR-106a	ENSSSCT00000003720	MMP23B
ssc-miR-106a	ENSSSCT00000003978	RPA2
ssc-miR-106a	ENSSSCT00000004108	LAMA3
ssc-miR-106a	ENSSSCT00000004159	SSX2IP
ssc-miR-106a	ENSSSCT00000004534	ULBP1
ssc-miR-106a	ENSSSCT00000004540	NUP43
ssc-miR-106a	ENSSSCT00000004570	ADAT2
ssc-miR-106a	ENSSSCT00000004608	HBS1L
ssc-miR-106a	ENSSSCT00000004664	CENPW
ssc-miR-106a	ENSSSCT00000004774	RRAGD
ssc-miR-106a	ENSSSCT00000004804	FBXL4
ssc-miR-106a	ENSSSCT00000004825	BVES
ssc-miR-106a	ENSSSCT00000005481	KIF23
ssc-miR-106a	ENSSSCT00000005504	LRFN5
ssc-miR-106a	ENSSSCT00000005510	KLHL28
ssc-miR-106a	ENSSSCT00000005515	FANCM
ssc-miR-106a	ENSSSCT00000005555	STYX
ssc-miR-106a	ENSSSCT00000005559	DDHD1
ssc-miR-106a	ENSSSCT00000005763	VLDLR
ssc-miR-106a	ENSSSCT00000005825	TLE4
ssc-miR-106a	ENSSSCT00000005984	FAM206A
ssc-miR-106a	ENSSSCT00000006552	KIAA0196
ssc-miR-106a	ENSSSCT00000006566	ATAD2
ssc-miR-106a	ENSSSCT00000006575	HAS2
ssc-miR-106a	ENSSSCT00000006640	CTHRC1
ssc-miR-106a	ENSSSCT00000006771	UBE2W
ssc-miR-106a	ENSSSCT00000006942	RGS5
ssc-miR-106a	ENSSSCT00000007733	LAMP5
ssc-miR-106a	ENSSSCT00000008013	DSN1
ssc-miR-106a	ENSSSCT00000008850	C9ORF89
ssc-miR-106a	ENSSSCT00000008920	UXS1
ssc-miR-106a	ENSSSCT00000009107	NAGK
ssc-miR-106a	ENSSSCT00000009413	LAPTM4A
ssc-miR-106a	ENSSSCT00000009828	NAAA
ssc-miR-106a	ENSSSCT00000010251	CCNA1
ssc-miR-106a	ENSSSCT00000010282	INTS6
ssc-miR-106a	ENSSSCT00000011120	ARID4B
ssc-miR-106a	ENSSSCT00000011175	FAM13C
ssc-miR-106a	ENSSSCT00000011314	SFTPA
ssc-miR-106a	ENSSSCT00000011314	SFTPA1
ssc-miR-106a	ENSSSCT00000011752	TEX36
ssc-miR-106a	ENSSSCT00000012068	ARHGAP12
ssc-miR-106a	ENSSSCT00000012367	ABHD5
ssc-miR-106a	ENSSSCT00000012915	EIF4A2
ssc-miR-106a	ENSSSCT00000013063	TRAT1
ssc-miR-106a	ENSSSCT00000013145	BTG3
ssc-miR-106a	ENSSSCT00000014401	C1-INH
ssc-miR-106a	ENSSSCT00000014401	SERPING1
ssc-miR-106a	ENSSSCT00000014593	UEVLD
ssc-miR-106a	ENSSSCT00000014595	TSG101
ssc-miR-106a	ENSSSCT00000014645	EIF4G2
ssc-miR-106a	ENSSSCT00000015154	HAUS8
ssc-miR-106a	ENSSSCT00000015577	FBN2
ssc-miR-106a	ENSSSCT00000015629	SAR1B
ssc-miR-106a	ENSSSCT00000016418	USP28
ssc-miR-106a	ENSSSCT00000016501	SORL1
ssc-miR-106a	ENSSSCT00000016503	CRTAM
ssc-miR-106a	ENSSSCT00000017143	PTPN4
ssc-miR-106a	ENSSSCT00000017250	PPP2CA
ssc-miR-106a	ENSSSCT00000017250	PPP2CB
ssc-miR-106a	ENSSSCT00000017421	PLEKHA3
ssc-miR-106a	ENSSSCT00000017487	NABP1
ssc-miR-106a	ENSSSCT00000017672	EPHA4
ssc-miR-106a	ENSSSCT00000018113	CAV2
ssc-miR-106a	ENSSSCT00000018114	TES
ssc-miR-106a	ENSSSCT00000018536	CCNG1
ssc-miR-106a	ENSSSCT00000018738	HN1
ssc-miR-129a	ENSSSCT00000000232	ACCN2
ssc-miR-129a	ENSSSCT00000000389	DNAJC14
ssc-miR-129a	ENSSSCT00000000889	SENP1
ssc-miR-129a	ENSSSCT00000001189	ACOT13
ssc-miR-129a	ENSSSCT00000001317	TRIM27
ssc-miR-129a	ENSSSCT00000001918	RCAN2
ssc-miR-129a	ENSSSCT00000001965	DNAJA4
ssc-miR-129a	ENSSSCT00000001970	CIB2
ssc-miR-129a	ENSSSCT00000002020	HOMER2
ssc-miR-129a	ENSSSCT00000002158	PARP6
ssc-miR-129a	ENSSSCT00000002204	HECTD1
ssc-miR-129a	ENSSSCT00000002542	FUT8
ssc-miR-129a	ENSSSCT00000002780	ATG2B
ssc-miR-129a	ENSSSCT00000003162	NUDT19
ssc-miR-129a	ENSSSCT00000003419	CEACAM16
ssc-miR-129a	ENSSSCT00000003787	ANGPTL7
ssc-miR-129a	ENSSSCT00000003960	NUDC
ssc-miR-129a	ENSSSCT00000004178	RABGGTB
ssc-miR-129a	ENSSSCT00000004179	ACADM
ssc-miR-129a	ENSSSCT00000004245	C8B
ssc-miR-129a	ENSSSCT00000004263	CPT2
ssc-miR-129a	ENSSSCT00000004289	FAF1
ssc-miR-129a	ENSSSCT00000004320	RAD54L
ssc-miR-129a	ENSSSCT00000004695	PLN
ssc-miR-129a	ENSSSCT00000004853	SESN1
ssc-miR-129a	ENSSSCT00000004871	SMPD2
ssc-miR-129a	ENSSSCT00000004955	COL12A1
ssc-miR-129a	ENSSSCT00000004994	ME2
ssc-miR-129a	ENSSSCT00000005093	RAB27A
ssc-miR-129a	ENSSSCT00000005121	TRPM7
ssc-miR-129a	ENSSSCT00000005147	MYEF2
ssc-miR-129a	ENSSSCT00000005160	SHF
ssc-miR-129a	ENSSSCT00000005244	RPAP1
ssc-miR-129a	ENSSSCT00000005511	PRPF39
ssc-miR-129a	ENSSSCT00000005744	CD274
ssc-miR-129a	ENSSSCT00000005744	PDL1
ssc-miR-129a	ENSSSCT00000005748	JAK2
ssc-miR-129a	ENSSSCT00000005811	RFK
ssc-miR-129a	ENSSSCT00000005883	MELK
ssc-miR-129a	ENSSSCT00000005985	IKBKAP
ssc-miR-129a	ENSSSCT00000006013	HSDL2
ssc-miR-129a	ENSSSCT00000006220	PKN3
ssc-miR-129a	ENSSSCT00000006363	CTDP1
ssc-miR-129a	ENSSSCT00000006577	SNTB1
ssc-miR-129a	ENSSSCT00000006632	DCSTAMP
ssc-miR-129a	ENSSSCT00000006665	STK3
ssc-miR-129a	ENSSSCT00000006730	WWP1
ssc-miR-129a	ENSSSCT00000006734	CA3
ssc-miR-129a	ENSSSCT00000006757	PKIA
ssc-miR-129a	ENSSSCT00000006815	MTFR1
ssc-miR-129a	ENSSSCT00000006887	SELE
ssc-miR-129a	ENSSSCT00000006963	TOMM40L
ssc-miR-129a	ENSSSCT00000007080	PEAR1
ssc-miR-129a	ENSSSCT00000007211	S100A14
ssc-miR-129a	ENSSSCT00000007613	C8ORF73
ssc-miR-129a	ENSSSCT00000007723	FERMT1
ssc-miR-129a	ENSSSCT00000007997	RBM39
ssc-miR-129a	ENSSSCT00000008032	TTI1
ssc-miR-129a	ENSSSCT00000008173	PTP1B
ssc-miR-129a	ENSSSCT00000008173	PTPN1
ssc-miR-129a	ENSSSCT00000008201	C17H20ORF108
ssc-miR-129a	ENSSSCT00000008222	PCK1
ssc-miR-129a	ENSSSCT00000008413	EPO
ssc-miR-129a	ENSSSCT00000008589	EEF2K
ssc-miR-129a	ENSSSCT00000008784	MRPS34
ssc-miR-129a	ENSSSCT00000008811	TSC2
ssc-miR-129a	ENSSSCT00000008904	DUSP2
ssc-miR-129a	ENSSSCT00000009094	CCT7
ssc-miR-129a	ENSSSCT00000009172	CCT4
ssc-miR-129a	ENSSSCT00000009173	FAM161A
ssc-miR-129a	ENSSSCT00000009319	MEMO1
ssc-miR-129a	ENSSSCT00000009326	XDH
ssc-miR-129a	ENSSSCT00000009393	ITSN2
ssc-miR-129a	ENSSSCT00000009824	RCHY1
ssc-miR-129a	ENSSSCT00000010229	HSPH1
ssc-miR-129a	ENSSSCT00000010273	VPS36
ssc-miR-129a	ENSSSCT00000010590	BNIP3L
ssc-miR-129a	ENSSSCT00000010650	NEK1
ssc-miR-129a	ENSSSCT00000010749	SETD1B
ssc-miR-129a	ENSSSCT00000010816	RBM19
ssc-miR-129a	ENSSSCT00000010853	COQ5
ssc-miR-129a	ENSSSCT00000010869	HNF1A
ssc-miR-129a	ENSSSCT00000010948	SSC.6643
ssc-miR-129a	ENSSSCT00000011096	DGCR8
ssc-miR-129a	ENSSSCT00000011097	TRMT2A
ssc-miR-129a	ENSSSCT00000011141	GNPAT
ssc-miR-129a	ENSSSCT00000011155	NUP133
ssc-miR-129a	ENSSSCT00000011287	PLAU
ssc-miR-129a	ENSSSCT00000011294	DUPD1
ssc-miR-129a	ENSSSCT00000011366	WDFY4
ssc-miR-129a	ENSSSCT00000011388	ALOX5
ssc-miR-129a	ENSSSCT00000011436	LIPA
ssc-miR-129a	ENSSSCT00000011458	IDE
ssc-miR-129a	ENSSSCT00000011534	ABCC2
ssc-miR-129a	ENSSSCT00000011638	NRAP
ssc-miR-129a	ENSSSCT00000011666	KIAA1598
ssc-miR-129a	ENSSSCT00000011689	MCMBP
ssc-miR-129a	ENSSSCT00000011847	March1
ssc-miR-129a	ENSSSCT00000011982	FBP2
ssc-miR-129a	ENSSSCT00000012360	HIGD1A
ssc-miR-129a	ENSSSCT00000012451	QRICH1
ssc-miR-129a	ENSSSCT00000012660	GHRL
ssc-miR-129a	ENSSSCT00000012912	FETUB
ssc-miR-129a	ENSSSCT00000013158	ADAMTS1
ssc-miR-129a	ENSSSCT00000013253	PRPS2
ssc-miR-129a	ENSSSCT00000014291	RAB3IL1
ssc-miR-129a	ENSSSCT00000014314	DDB1
ssc-miR-129a	ENSSSCT00000014465	ARFGAP2
ssc-miR-129a	ENSSSCT00000014544	RCN1
ssc-miR-129a	ENSSSCT00000014853	ANGPTL4
ssc-miR-129a	ENSSSCT00000014859	MYO1F
ssc-miR-129a	ENSSSCT00000015147	SIN3B
ssc-miR-129a	ENSSSCT00000015208	CERS1
ssc-miR-129a	ENSSSCT00000015282	C1ORF35
ssc-miR-129a	ENSSSCT00000015340	RAB24
ssc-miR-129a	ENSSSCT00000015453	MEF2C
ssc-miR-129a	ENSSSCT00000016145	NUP98
ssc-miR-129a	ENSSSCT00000016258	CCDC90B
ssc-miR-129a	ENSSSCT00000016455	AMICA1
ssc-miR-129a	ENSSSCT00000016598	ST3GAL4
ssc-miR-129a	ENSSSCT00000016670	STEAP4
ssc-miR-129a	ENSSSCT00000017277	FMNL2
ssc-miR-129a	ENSSSCT00000017482	STAT1
ssc-miR-129a	ENSSSCT00000017522	BZW1
ssc-miR-129a	ENSSSCT00000017580	PIKFYVE
ssc-miR-129a	ENSSSCT00000017667	MOGAT1
ssc-miR-129a	ENSSSCT00000018005	CALD1
ssc-miR-129a	ENSSSCT00000018015	CHCHD3
ssc-miR-129a	ENSSSCT00000018317	RAI14
ssc-miR-129a	ENSSSCT00000018376	HMGCS1
ssc-miR-129a	ENSSSCT00000018612	March6
ssc-miR-129a	ENSSSCT00000018702	ST6GALNAC2
ssc-miR-129a	ENSSSCT00000019097	CALCOCO2
ssc-miR-129a	ENSSSCT00000019235	RNFT1
ssc-miR-129a	ENSSSCT00000019636	ALDH3A2
ssc-miR-1306-3p	ENSSSCT00000000311	COPZ1
ssc-miR-1306-3p	ENSSSCT00000001254	ZNF322
ssc-miR-1306-3p	ENSSSCT00000001670	BEND6
ssc-miR-1306-3p	ENSSSCT00000001714	PPARD
ssc-miR-1306-3p	ENSSSCT00000003776	APITD1
ssc-miR-1306-3p	ENSSSCT00000004884	FYN
ssc-miR-1306-3p	ENSSSCT00000005076	ADAM10
ssc-miR-1306-3p	ENSSSCT00000005721	NFIB
ssc-miR-1306-3p	ENSSSCT00000006177	STXBP1
ssc-miR-1306-3p	ENSSSCT00000006290	MED27
ssc-miR-1306-3p	ENSSSCT00000007436	ADORA3
ssc-miR-1306-3p	ENSSSCT00000007519	DBT
ssc-miR-1306-3p	ENSSSCT00000007569	TGFBR3
ssc-miR-1306-3p	ENSSSCT00000008181	MOCS3
ssc-miR-1306-3p	ENSSSCT00000010617	HMBOX1
ssc-miR-1306-3p	ENSSSCT00000010774	MLC2V
ssc-miR-1306-3p	ENSSSCT00000010774	MLC-2V
ssc-miR-1306-3p	ENSSSCT00000011049	UBE2L3
ssc-miR-1306-3p	ENSSSCT00000011664	ENO4
ssc-miR-1306-3p	ENSSSCT00000011898	DESI2
ssc-miR-1306-3p	ENSSSCT00000011898	PNAS-4
ssc-miR-1306-3p	ENSSSCT00000011955	UBE2T
ssc-miR-1306-3p	ENSSSCT00000012628	LMCD1
ssc-miR-1306-3p	ENSSSCT00000013211	MX1
ssc-miR-1306-3p	ENSSSCT00000014569	LUZP2
ssc-miR-1306-3p	ENSSSCT00000015126	RAB8A
ssc-miR-1306-3p	ENSSSCT00000015569	March3
ssc-miR-1306-3p	ENSSSCT00000015975	ARFIP2
ssc-miR-1306-3p	ENSSSCT00000016707	PDK4
ssc-miR-1306-3p	ENSSSCT00000018060	LEP
ssc-miR-1306-3p	ENSSSCT00000018060	OB
ssc-miR-1306-3p	ENSSSCT00000018093	ING3
ssc-miR-1306-3p	ENSSSCT00000018878	KIF18B
ssc-miR-1306-3p	ENSSSCT00000018904	G6PC3
ssc-miR-1306-3p	ENSSSCT00000018917	DHX8
ssc-miR-1306-3p	ENSSSCT00000019266	CCL3L1
ssc-miR-1306-5p	ENSSSCT00000000185	CACNB3
ssc-miR-1306-5p	ENSSSCT00000000596	TM7SF3
ssc-miR-1306-5p	ENSSSCT00000000809	DDX11
ssc-miR-1306-5p	ENSSSCT00000000914	KIAA1033
ssc-miR-1306-5p	ENSSSCT00000000979	SNRPF
ssc-miR-1306-5p	ENSSSCT00000001165	FAM8A1
ssc-miR-1306-5p	ENSSSCT00000001185	GPLD1
ssc-miR-1306-5p	ENSSSCT00000001555	NEU1
ssc-miR-1306-5p	ENSSSCT00000001642	RXRB
ssc-miR-1306-5p	ENSSSCT00000001642	RXRBETA
ssc-miR-1306-5p	ENSSSCT00000001673	COL9A3
ssc-miR-1306-5p	ENSSSCT00000001691	ITPR3
ssc-miR-1306-5p	ENSSSCT00000001693	LEMD2
ssc-miR-1306-5p	ENSSSCT00000001703	RPS10
ssc-miR-1306-5p	ENSSSCT00000001821	GUCA1B
ssc-miR-1306-5p	ENSSSCT00000001846	RRP36
ssc-miR-1306-5p	ENSSSCT00000001967	ACSBG1
ssc-miR-1306-5p	ENSSSCT00000001985	CTSH
ssc-miR-1306-5p	ENSSSCT00000002073	C7H15ORF38
ssc-miR-1306-5p	ENSSSCT00000002128	CSK
ssc-miR-1306-5p	ENSSSCT00000002135	CYP1A1
ssc-miR-1306-5p	ENSSSCT00000002221	CBLN3
ssc-miR-1306-5p	ENSSSCT00000002281	MMP14
ssc-miR-1306-5p	ENSSSCT00000002388	PNP
ssc-miR-1306-5p	ENSSSCT00000002399	TTC5
ssc-miR-1306-5p	ENSSSCT00000002500	C15ORF29
ssc-miR-1306-5p	ENSSSCT00000002537	GPX2
ssc-miR-1306-5p	ENSSSCT00000002555	ARG2
ssc-miR-1306-5p	ENSSSCT00000002603	PSEN1
ssc-miR-1306-5p	ENSSSCT00000002667	NGB
ssc-miR-1306-5p	ENSSSCT00000002673	SPTLC2
ssc-miR-1306-5p	ENSSSCT00000002765	SERPINA3-2
ssc-miR-1306-5p	ENSSSCT00000002955	KIAA0182
ssc-miR-1306-5p	ENSSSCT00000002957	KIAA0513
ssc-miR-1306-5p	ENSSSCT00000003069	EDC4
ssc-miR-1306-5p	ENSSSCT00000003165	SLC7A10
ssc-miR-1306-5p	ENSSSCT00000003424	APOC2
ssc-miR-1306-5p	ENSSSCT00000003437	PPP5C
ssc-miR-1306-5p	ENSSSCT00000003598	HAS1
ssc-miR-1306-5p	ENSSSCT00000003931	GRHL3
ssc-miR-1306-5p	ENSSSCT00000003940	NCMAP
ssc-miR-1306-5p	ENSSSCT00000003996	HCRTR1
ssc-miR-1306-5p	ENSSSCT00000004003	LCK
ssc-miR-1306-5p	ENSSSCT00000004111	OSBPL1A
ssc-miR-1306-5p	ENSSSCT00000004526	PPP1R14C
ssc-miR-1306-5p	ENSSSCT00000004563	ZC2HC1B
ssc-miR-1306-5p	ENSSSCT00000004679	FABP7
ssc-miR-1306-5p	ENSSSCT00000004702	DCBLD1
ssc-miR-1306-5p	ENSSSCT00000005027	ZNF609
ssc-miR-1306-5p	ENSSSCT00000005164	DUOX2
ssc-miR-1306-5p	ENSSSCT00000005205	TGM5
ssc-miR-1306-5p	ENSSSCT00000005381	CYB5A
ssc-miR-1306-5p	ENSSSCT00000005856	TLN1
ssc-miR-1306-5p	ENSSSCT00000005894	TRMT10B
ssc-miR-1306-5p	ENSSSCT00000005965	NIPSNAP3A
ssc-miR-1306-5p	ENSSSCT00000005973	TMEM38B
ssc-miR-1306-5p	ENSSSCT00000006018	SLC46A2
ssc-miR-1306-5p	ENSSSCT00000006023	FKBP15
ssc-miR-1306-5p	ENSSSCT00000006237	C9ORF50
ssc-miR-1306-5p	ENSSSCT00000006362	SNRPA1
ssc-miR-1306-5p	ENSSSCT00000006641	FZD6
ssc-miR-1306-5p	ENSSSCT00000006834	SDCBP
ssc-miR-1306-5p	ENSSSCT00000006836	CYP7A1
ssc-miR-1306-5p	ENSSSCT00000006849	LYN
ssc-miR-1306-5p	ENSSSCT00000006876	KIAA0146
ssc-miR-1306-5p	ENSSSCT00000006907	GPR161
ssc-miR-1306-5p	ENSSSCT00000006932	ALDH9A1
ssc-miR-1306-5p	ENSSSCT00000007110	PAQR6
ssc-miR-1306-5p	ENSSSCT00000007152	EFNA1
ssc-miR-1306-5p	ENSSSCT00000007180	C1ORF189
ssc-miR-1306-5p	ENSSSCT00000007185	RPS27
ssc-miR-1306-5p	ENSSSCT00000007196	DENND4B
ssc-miR-1306-5p	ENSSSCT00000007258	SELENBP1
ssc-miR-1306-5p	ENSSSCT00000007286	GOLPH3L
ssc-miR-1306-5p	ENSSSCT00000007316	FCGR1A
ssc-miR-1306-5p	ENSSSCT00000007319	TXNIP
ssc-miR-1306-5p	ENSSSCT00000007329	NUDT17
ssc-miR-1306-5p	ENSSSCT00000007369	WDR3
ssc-miR-1306-5p	ENSSSCT00000007379	CD2
ssc-miR-1306-5p	ENSSSCT00000007445	DENND2D
ssc-miR-1306-5p	ENSSSCT00000007647	ZDHHC2
ssc-miR-1306-5p	ENSSSCT00000007821	C20ORF27
ssc-miR-1306-5p	ENSSSCT00000007885	RBCK1
ssc-miR-1306-5p	ENSSSCT00000007935	DNMT3B
ssc-miR-1306-5p	ENSSSCT00000007963	AHCY
ssc-miR-1306-5p	ENSSSCT00000008182	KCNG1
ssc-miR-1306-5p	ENSSSCT00000008195	CYP24A1
ssc-miR-1306-5p	ENSSSCT00000008197	DOK5
ssc-miR-1306-5p	ENSSSCT00000008248	NELFCD
ssc-miR-1306-5p	ENSSSCT00000008248	TH1L
ssc-miR-1306-5p	ENSSSCT00000008251	ATP5E
ssc-miR-1306-5p	ENSSSCT00000008286	ZFAND2A
ssc-miR-1306-5p	ENSSSCT00000008332	EIF2AK1
ssc-miR-1306-5p	ENSSSCT00000008404	AGFG2
ssc-miR-1306-5p	ENSSSCT00000008409	GNB2
ssc-miR-1306-5p	ENSSSCT00000008554	RABEP2
ssc-miR-1306-5p	ENSSSCT00000008612	GP2
ssc-miR-1306-5p	ENSSSCT00000008752	DECR2
ssc-miR-1306-5p	ENSSSCT00000009101	EXOC6B
ssc-miR-1306-5p	ENSSSCT00000009270	PKDCC
ssc-miR-1306-5p	ENSSSCT00000009375	HADHB
ssc-miR-1306-5p	ENSSSCT00000009377	HADHA
ssc-miR-1306-5p	ENSSSCT00000009443	PQLC3
ssc-miR-1306-5p	ENSSSCT00000009697	SC4MOL
ssc-miR-1306-5p	ENSSSCT00000009806	RASSF6
ssc-miR-1306-5p	ENSSSCT00000009854	FGB
ssc-miR-1306-5p	ENSSSCT00000009941	MFSD8
ssc-miR-1306-5p	ENSSSCT00000010122	LIN54
ssc-miR-1306-5p	ENSSSCT00000010299	RCBTB2
ssc-miR-1306-5p	ENSSSCT00000010347	ELF1
ssc-miR-1306-5p	ENSSSCT00000010472	TUBGCP3
ssc-miR-1306-5p	ENSSSCT00000010600	GULO
ssc-miR-1306-5p	ENSSSCT00000010638	HAND2
ssc-miR-1306-5p	ENSSSCT00000010743	BCL7A
ssc-miR-1306-5p	ENSSSCT00000010818	SDSL
ssc-miR-1306-5p	ENSSSCT00000010836	TRAFD1
ssc-miR-1306-5p	ENSSSCT00000010894	DAO
ssc-miR-1306-5p	ENSSSCT00000010974	SMTN
ssc-miR-1306-5p	ENSSSCT00000011021	UPB1
ssc-miR-1306-5p	ENSSSCT00000011056	CRKL
ssc-miR-1306-5p	ENSSSCT00000011079	HIRA
ssc-miR-1306-5p	ENSSSCT00000011152	URB2
ssc-miR-1306-5p	ENSSSCT00000011264	P4HA1
ssc-miR-1306-5p	ENSSSCT00000011383	NCOA4
ssc-miR-1306-5p	ENSSSCT00000011398	CXCL12
ssc-miR-1306-5p	ENSSSCT00000011514	MORN4
ssc-miR-1306-5p	ENSSSCT00000011516	AVPI1
ssc-miR-1306-5p	ENSSSCT00000011546	SCD
ssc-miR-1306-5p	ENSSSCT00000011568	PPRC1
ssc-miR-1306-5p	ENSSSCT00000011569	NOLC1
ssc-miR-1306-5p	ENSSSCT00000011734	ACADSB
ssc-miR-1306-5p	ENSSSCT00000011812	UBFD1
ssc-miR-1306-5p	ENSSSCT00000011963	KLHL12
ssc-miR-1306-5p	ENSSSCT00000012043	APTX
ssc-miR-1306-5p	ENSSSCT00000012101	PRPF18
ssc-miR-1306-5p	ENSSSCT00000012186	RBM17
ssc-miR-1306-5p	ENSSSCT00000012189	GDI2
ssc-miR-1306-5p	ENSSSCT00000012310	GOLGA4
ssc-miR-1306-5p	ENSSSCT00000012405	CCDC12
ssc-miR-1306-5p	ENSSSCT00000012522	NISCH
ssc-miR-1306-5p	ENSSSCT00000012528	GLT8D1
ssc-miR-1306-5p	ENSSSCT00000012622	SUMF1
ssc-miR-1306-5p	ENSSSCT00000012649	JAGN1
ssc-miR-1306-5p	ENSSSCT00000012830	MBNL1
ssc-miR-1306-5p	ENSSSCT00000013194	TTC3
ssc-miR-1306-5p	ENSSSCT00000013209	MX2
ssc-miR-1306-5p	ENSSSCT00000013254	TLR7
ssc-miR-1306-5p	ENSSSCT00000013499	PFKFB1
ssc-miR-1306-5p	ENSSSCT00000013759	ACSL4
ssc-miR-1306-5p	ENSSSCT00000013762	CAPN6
ssc-miR-1306-5p	ENSSSCT00000014139	CCS
ssc-miR-1306-5p	ENSSSCT00000014145	B3GNT1
ssc-miR-1306-5p	ENSSSCT00000014212	MRPL49
ssc-miR-1306-5p	ENSSSCT00000014288	D5FAD
ssc-miR-1306-5p	ENSSSCT00000014288	FADS1
ssc-miR-1306-5p	ENSSSCT00000014312	PGA
ssc-miR-1306-5p	ENSSSCT00000014452	MTCH2
ssc-miR-1306-5p	ENSSSCT00000014697	PLEKHJ1
ssc-miR-1306-5p	ENSSSCT00000014713	THOP1
ssc-miR-1306-5p	ENSSSCT00000014740	MATK
ssc-miR-1306-5p	ENSSSCT00000014898	PDE4A
ssc-miR-1306-5p	ENSSSCT00000015180	IL12RB1
ssc-miR-1306-5p	ENSSSCT00000015579	ISOC1
ssc-miR-1306-5p	ENSSSCT00000015618	C5ORF15
ssc-miR-1306-5p	ENSSSCT00000015619	VDAC1
ssc-miR-1306-5p	ENSSSCT00000015647	KLHL3
ssc-miR-1306-5p	ENSSSCT00000015692	HBEGF
ssc-miR-1306-5p	ENSSSCT00000015706	HARS2
ssc-miR-1306-5p	ENSSSCT00000016214	MOGAT2
ssc-miR-1306-5p	ENSSSCT00000016459	CD3D
ssc-miR-1306-5p	ENSSSCT00000016601	ETS1
ssc-miR-1306-5p	ENSSSCT00000016825	LAMB1
ssc-miR-1306-5p	ENSSSCT00000016927	KIAA1614
ssc-miR-1306-5p	ENSSSCT00000017054	PIGR
ssc-miR-1306-5p	ENSSSCT00000017167	WDR17
ssc-miR-1306-5p	ENSSSCT00000017177	RWDD4
ssc-miR-1306-5p	ENSSSCT00000017257	TMEM66
ssc-miR-1306-5p	ENSSSCT00000017278	PRPF40A
ssc-miR-1306-5p	ENSSSCT00000017477	MFSD6
ssc-miR-1306-5p	ENSSSCT00000017531	C-FLIP
ssc-miR-1306-5p	ENSSSCT00000017793	PER2
ssc-miR-1306-5p	ENSSSCT00000017827	STK25
ssc-miR-1306-5p	ENSSSCT00000017880	INSIG1
ssc-miR-1306-5p	ENSSSCT00000017891	GALNT11
ssc-miR-1306-5p	ENSSSCT00000017922	EPHA1
ssc-miR-1306-5p	ENSSSCT00000017974	LUC7L2
ssc-miR-1306-5p	ENSSSCT00000017979	ZAP
ssc-miR-1306-5p	ENSSSCT00000018042	TNPO3
ssc-miR-1306-5p	ENSSSCT00000018324	AGXT2
ssc-miR-1306-5p	ENSSSCT00000018453	PPWD1
ssc-miR-1306-5p	ENSSSCT00000018618	MTRR
ssc-miR-1306-5p	ENSSSCT00000018721	MRPL38
ssc-miR-1306-5p	ENSSSCT00000018898	RUNDC3A
ssc-miR-1306-5p	ENSSSCT00000018948	STAT5B
ssc-miR-1306-5p	ENSSSCT00000018976	EIF1
ssc-miR-1306-5p	ENSSSCT00000018990	KRT15
ssc-miR-1306-5p	ENSSSCT00000019028	CASC3
ssc-miR-1306-5p	ENSSSCT00000019046	ZPBP2
ssc-miR-1306-5p	ENSSSCT00000019054	PNMT
ssc-miR-1306-5p	ENSSSCT00000019110	LUC7L3
ssc-miR-1306-5p	ENSSSCT00000019116	ABCC3
ssc-miR-1306-5p	ENSSSCT00000019210	RAD51C
ssc-miR-1306-5p	ENSSSCT00000019254	DHRS11
ssc-miR-1306-5p	ENSSSCT00000019271	CCL5
ssc-miR-1306-5p	ENSSSCT00000019294	TMEM98
ssc-miR-1306-5p	ENSSSCT00000019314	C17ORF79
ssc-miR-1306-5p	ENSSSCT00000019336	KIAA0100
ssc-miR-130a	ENSSSCT00000000287	AAAS
ssc-miR-130a	ENSSSCT00000000590	MRPS35
ssc-miR-130a	ENSSSCT00000000595	MED21
ssc-miR-130a	ENSSSCT00000000666	HEBP1
ssc-miR-130a	ENSSSCT00000000915	APPL2
ssc-miR-130a	ENSSSCT00000000998	BTG1
ssc-miR-130a	ENSSSCT00000002190	BAZ1A
ssc-miR-130a	ENSSSCT00000002947	ZCCHC14
ssc-miR-130a	ENSSSCT00000003910	CDC42
ssc-miR-130a	ENSSSCT00000004070	CEP192
ssc-miR-130a	ENSSSCT00000004117	PSMA8
ssc-miR-130a	ENSSSCT00000004195	SFRS11
ssc-miR-130a	ENSSSCT00000004211	PDE4B
ssc-miR-130a	ENSSSCT00000004212	LEPROT
ssc-miR-130a	ENSSSCT00000004249	PRKAA2
ssc-miR-130a	ENSSSCT00000004260	APOER2
ssc-miR-130a	ENSSSCT00000004265	SCP2
ssc-miR-130a	ENSSSCT00000004278	BTF3L4
ssc-miR-130a	ENSSSCT00000004282	NRD1
ssc-miR-130a	ENSSSCT00000004629	STX7
ssc-miR-130a	ENSSSCT00000004762	AKIRIN2
ssc-miR-130a	ENSSSCT00000005014	ST8SIA3
ssc-miR-130a	ENSSSCT00000005651	PLAA
ssc-miR-130a	ENSSSCT00000005692	PTPLAD2
ssc-miR-130a	ENSSSCT00000005882	RNF38
ssc-miR-130a	ENSSSCT00000005904	TDRD7
ssc-miR-130a	ENSSSCT00000005922	TGFBR1
ssc-miR-130a	ENSSSCT00000006792	SULF1
ssc-miR-130a	ENSSSCT00000006898	NME7
ssc-miR-130a	ENSSSCT00000007004	ATP1A2
ssc-miR-130a	ENSSSCT00000007352	REG4
ssc-miR-130a	ENSSSCT00000007403	SYT6
ssc-miR-130a	ENSSSCT00000007633	LONRF1
ssc-miR-130a	ENSSSCT00000007649	VPS37A
ssc-miR-130a	ENSSSCT00000007936	MAPRE1
ssc-miR-130a	ENSSSCT00000007957	CHMP4B
ssc-miR-130a	ENSSSCT00000008339	LMTK2
ssc-miR-130a	ENSSSCT00000008493	CCT6A
ssc-miR-130a	ENSSSCT00000008749	TMEM8A
ssc-miR-130a	ENSSSCT00000009110	CD207
ssc-miR-130a	ENSSSCT00000009128	ANXA4
ssc-miR-130a	ENSSSCT00000009153	RAB1A
ssc-miR-130a	ENSSSCT00000009666	DCUN1D4
ssc-miR-130a	ENSSSCT00000010721	MPHOSPH9
ssc-miR-130a	ENSSSCT00000010783	CIT
ssc-miR-130a	ENSSSCT00000011455	BTAF1
ssc-miR-130a	ENSSSCT00000011467	RBP4
ssc-miR-130a	ENSSSCT00000011758	ADAM12
ssc-miR-130a	ENSSSCT00000011992	NAA35
ssc-miR-130a	ENSSSCT00000012267	SATB1
ssc-miR-130a	ENSSSCT00000012281	OXSM
ssc-miR-130a	ENSSSCT00000012297	OSBPL10
ssc-miR-130a	ENSSSCT00000012535	SFMBT1
ssc-miR-130a	ENSSSCT00000012672	PPARG
ssc-miR-130a	ENSSSCT00000012836	VEPH1
ssc-miR-130a	ENSSSCT00000013000	HCLS1
ssc-miR-130a	ENSSSCT00000013041	NAA50
ssc-miR-130a	ENSSSCT00000013375	GP91-PHOX
ssc-miR-130a	ENSSSCT00000014108	TMEM134
ssc-miR-130a	ENSSSCT00000014642	USP47
ssc-miR-130a	ENSSSCT00000015007	BEST2
ssc-miR-130a	ENSSSCT00000015061	DNAJB1
ssc-miR-130a	ENSSSCT00000015361	C5ORF25
ssc-miR-130a	ENSSSCT00000015485	LNPEP
ssc-miR-130a	ENSSSCT00000015564	PHAX
ssc-miR-130a	ENSSSCT00000016076	HBB
ssc-miR-130a	ENSSSCT00000016463	DDX6
ssc-miR-130a	ENSSSCT00000016780	CD36
ssc-miR-130a	ENSSSCT00000016976	SMYD2
ssc-miR-130a	ENSSSCT00000016985	TATDN3
ssc-miR-130a	ENSSSCT00000017034	C1ORF186
ssc-miR-130a	ENSSSCT00000017170	SPCS3
ssc-miR-130a	ENSSSCT00000017345	LRP2
ssc-miR-130a	ENSSSCT00000017384	GPR155
ssc-miR-130a	ENSSSCT00000017418	PRKRA
ssc-miR-130a	ENSSSCT00000017440	DNAJC10
ssc-miR-130a	ENSSSCT00000017441	FRZB
ssc-miR-130a	ENSSSCT00000017504	COQ10B
ssc-miR-130a	ENSSSCT00000018064	FSCN3
ssc-miR-130a	ENSSSCT00000018116	MDFIC
ssc-miR-130a	ENSSSCT00000018316	C1QTNF3
ssc-miR-130a	ENSSSCT00000018512	RANBP17
ssc-miR-130a	ENSSSCT00000018570	ITK
ssc-miR-130a	ENSSSCT00000018734	MIF4GD
ssc-miR-130a	ENSSSCT00000018776	FAM104A
ssc-miR-130a	ENSSSCT00000018818	SMARCD2
ssc-miR-130a	ENSSSCT00000019341	RAB34
ssc-miR-130b	ENSSSCT00000001155	JARID2
ssc-miR-130b	ENSSSCT00000006892	F5
ssc-miR-130b	ENSSSCT00000007994	CPNE1
ssc-miR-130b	ENSSSCT00000008944	C2ORF29
ssc-miR-130b	ENSSSCT00000010466	ANKRD10
ssc-miR-130b	ENSSSCT00000012945	DLG1
ssc-miR-130b	ENSSSCT00000014855	March2
ssc-miR-132	ENSSSCT00000000078	SLC25A17
ssc-miR-132	ENSSSCT00000000507	LEMD3
ssc-miR-132	ENSSSCT00000000989	NDUFA12
ssc-miR-132	ENSSSCT00000001001	KERA
ssc-miR-132	ENSSSCT00000001906	AARS2
ssc-miR-132	ENSSSCT00000001911	CLIC5
ssc-miR-132	ENSSSCT00000001960	PSMA4
ssc-miR-132	ENSSSCT00000002697	TTC8
ssc-miR-132	ENSSSCT00000002707	RPS6KA5
ssc-miR-132	ENSSSCT00000003981	EPB41
ssc-miR-132	ENSSSCT00000004113	IMPACT
ssc-miR-132	ENSSSCT00000004271	ZCCHC11
ssc-miR-132	ENSSSCT00000004445	SFT2D1
ssc-miR-132	ENSSSCT00000004538	PCMT1
ssc-miR-132	ENSSSCT00000004665	TRMT11
ssc-miR-132	ENSSSCT00000004922	PGM3
ssc-miR-132	ENSSSCT00000004933	TTK
ssc-miR-132	ENSSSCT00000005781	TJP2
ssc-miR-132	ENSSSCT00000005934	TMEFF1
ssc-miR-132	ENSSSCT00000006585	ENPP2
ssc-miR-132	ENSSSCT00000006643	ATP6V1C1
ssc-miR-132	ENSSSCT00000006759	SEC31B
ssc-miR-132	ENSSSCT00000006770	TCEB1
ssc-miR-132	ENSSSCT00000006801	SGK3
ssc-miR-132	ENSSSCT00000006823	GGH
ssc-miR-132	ENSSSCT00000006862	ATP6V1H
ssc-miR-132	ENSSSCT00000007401	BCAS2
ssc-miR-132	ENSSSCT00000007551	TMED5
ssc-miR-132	ENSSSCT00000009142	PLEK
ssc-miR-132	ENSSSCT00000009154	CEP68
ssc-miR-132	ENSSSCT00000009180	C2ORF74
ssc-miR-132	ENSSSCT00000009205	RTN4
ssc-miR-132	ENSSSCT00000009295	CEBPZ
ssc-miR-132	ENSSSCT00000009320	DPY30
ssc-miR-132	ENSSSCT00000009623	RBM47
ssc-miR-132	ENSSSCT00000009793	GRSF1
ssc-miR-132	ENSSSCT00000009942	PLK4
ssc-miR-132	ENSSSCT00000010009	CCDC109B
ssc-miR-132	ENSSSCT00000010014	OSTC
ssc-miR-132	ENSSSCT00000010049	LAMTOR3
ssc-miR-132	ENSSSCT00000010050	DNAJB14
ssc-miR-132	ENSSSCT00000010051	H2AFZ
ssc-miR-132	ENSSSCT00000010120	PLAC8
ssc-miR-132	ENSSSCT00000010125	SCD5
ssc-miR-132	ENSSSCT00000010289	SPRYD7
ssc-miR-132	ENSSSCT00000010311	KIAA0226L
ssc-miR-132	ENSSSCT00000010386	MYCBP2
ssc-miR-132	ENSSSCT00000010868	SPPL3
ssc-miR-132	ENSSSCT00000010959	SF3A1
ssc-miR-132	ENSSSCT00000011137	TSNAX
ssc-miR-132	ENSSSCT00000011180	CDC2
ssc-miR-132	ENSSSCT00000011297	VDAC2
ssc-miR-132	ENSSSCT00000011320	FAM213A
ssc-miR-132	ENSSSCT00000011510	MMS19
ssc-miR-132	ENSSSCT00000011682	SFXN4
ssc-miR-132	ENSSSCT00000011706	NSMCE4A
ssc-miR-132	ENSSSCT00000011852	MIA3
ssc-miR-132	ENSSSCT00000011960	KDM5B
ssc-miR-132	ENSSSCT00000012070	EPC1
ssc-miR-132	ENSSSCT00000012279	TOP2B
ssc-miR-132	ENSSSCT00000012593	ARL6IP5
ssc-miR-132	ENSSSCT00000012738	RAB6B
ssc-miR-132	ENSSSCT00000012991	CD86
ssc-miR-132	ENSSSCT00000013128	CHMP2B
ssc-miR-132	ENSSSCT00000013270	MOSPD2
ssc-miR-132	ENSSSCT00000013501	PAGE2B
ssc-miR-132	ENSSSCT00000013802	SLC25A5
ssc-miR-132	ENSSSCT00000013802	SLC25A6
ssc-miR-132	ENSSSCT00000013884	FHL1C
ssc-miR-132	ENSSSCT00000014140	CTSF
ssc-miR-132	ENSSSCT00000014641	DKK3
ssc-miR-132	ENSSSCT00000014678	PLK5
ssc-miR-132	ENSSSCT00000014856	HNRNPM
ssc-miR-132	ENSSSCT00000014895	KEAP1
ssc-miR-132	ENSSSCT00000015317	HNRNPH1
ssc-miR-132	ENSSSCT00000015451	CCNH
ssc-miR-132	ENSSSCT00000015578	SLC27A6
ssc-miR-132	ENSSSCT00000015623	CDKN2AIPNL
ssc-miR-132	ENSSSCT00000016194	POLD3
ssc-miR-132	ENSSSCT00000016268	CCDC83
ssc-miR-132	ENSSSCT00000016399	SDHD
ssc-miR-132	ENSSSCT00000016572	CCDC15
ssc-miR-132	ENSSSCT00000016806	ORC5
ssc-miR-132	ENSSSCT00000016865	VAMP4
ssc-miR-132	ENSSSCT00000017069	GTDC1
ssc-miR-132	ENSSSCT00000017089	DARS
ssc-miR-132	ENSSSCT00000017112	DDX18
ssc-miR-132	ENSSSCT00000017460	COL5A2
ssc-miR-132	ENSSSCT00000017893	PRKAG2
ssc-miR-132	ENSSSCT00000018052	CALU
ssc-miR-132	ENSSSCT00000018235	POLD2
ssc-miR-132	ENSSSCT00000018413	DHX29
ssc-miR-132	ENSSSCT00000018442	ERCC8
ssc-miR-132	ENSSSCT00000018587	SAP30L
ssc-miR-132	ENSSSCT00000018789	WIPI1
ssc-miR-132	ENSSSCT00000019351	PHF12
ssc-miR-136	ENSSSCT00000000144	PVALB1
ssc-miR-136	ENSSSCT00000000145	IFT27
ssc-miR-136	ENSSSCT00000000491	LRIG3
ssc-miR-136	ENSSSCT00000000492	SLC16A7
ssc-miR-136	ENSSSCT00000000721	RIMKLB
ssc-miR-136	ENSSSCT00000000786	C12ORF4
ssc-miR-136	ENSSSCT00000001046	CAND1
ssc-miR-136	ENSSSCT00000001117	RIOK1
ssc-miR-136	ENSSSCT00000001190	C6ORF62
ssc-miR-136	ENSSSCT00000002698	FOXN3
ssc-miR-136	ENSSSCT00000002757	SERPINA5
ssc-miR-136	ENSSSCT00000003055	PDF
ssc-miR-136	ENSSSCT00000003057	NIP7
ssc-miR-136	ENSSSCT00000003156	CCNE1
ssc-miR-136	ENSSSCT00000004225	DOCK7
ssc-miR-136	ENSSSCT00000004709	FAM162B
ssc-miR-136	ENSSSCT00000004759	SLC35A1
ssc-miR-136	ENSSSCT00000004780	LYRM2
ssc-miR-136	ENSSSCT00000004988	MBD1
ssc-miR-136	ENSSSCT00000005158	GATM
ssc-miR-136	ENSSSCT00000005191	CATSPER2
ssc-miR-136	ENSSSCT00000005209	UBR1
ssc-miR-136	ENSSSCT00000005259	PPP1R14D
ssc-miR-136	ENSSSCT00000005348	MCEE
ssc-miR-136	ENSSSCT00000005537	SAV1
ssc-miR-136	ENSSSCT00000005616	PKC
ssc-miR-136	ENSSSCT00000005616	PRKCH
ssc-miR-136	ENSSSCT00000005808	OSTF1
ssc-miR-136	ENSSSCT00000005837	VCP
ssc-miR-136	ENSSSCT00000006162	PBX3
ssc-miR-136	ENSSSCT00000006587	MAL2
ssc-miR-136	ENSSSCT00000006644	KLF10
ssc-miR-136	ENSSSCT00000006733	CA2
ssc-miR-136	ENSSSCT00000006787	TRAM1
ssc-miR-136	ENSSSCT00000006888	SELL
ssc-miR-136	ENSSSCT00000006917	POU2F1
ssc-miR-136	ENSSSCT00000008144	CD40
ssc-miR-136	ENSSSCT00000008189	ZFP64
ssc-miR-136	ENSSSCT00000008203	CSTF1
ssc-miR-136	ENSSSCT00000009003	KDM3A
ssc-miR-136	ENSSSCT00000009184	PEX13
ssc-miR-136	ENSSSCT00000009251	SLC3A1
ssc-miR-136	ENSSSCT00000009611	FAM114A1
ssc-miR-136	ENSSSCT00000009971	MAD2L1
ssc-miR-136	ENSSSCT00000010007	PLA2G12A
ssc-miR-136	ENSSSCT00000010039	UBCH5B
ssc-miR-136	ENSSSCT00000010039	UBE2D2
ssc-miR-136	ENSSSCT00000010041	SLC39A8
ssc-miR-136	ENSSSCT00000010121	COPS4
ssc-miR-136	ENSSSCT00000010220	KATNAL1
ssc-miR-136	ENSSSCT00000010254	SMAD9
ssc-miR-136	ENSSSCT00000010302	ITM2B
ssc-miR-136	ENSSSCT00000010348	SUGT1
ssc-miR-136	ENSSSCT00000010463	COL4A2
ssc-miR-136	ENSSSCT00000010516	SPTLC1
ssc-miR-136	ENSSSCT00000010551	PDLIM2
ssc-miR-136	ENSSSCT00000010588	PPP2R2A
ssc-miR-136	ENSSSCT00000010708	ATP6V0A2
ssc-miR-136	ENSSSCT00000010784	PRKAB1
ssc-miR-136	ENSSSCT00000010838	ERP29
ssc-miR-136	ENSSSCT00000011178	ANK3
ssc-miR-136	ENSSSCT00000011273	MSS51
ssc-miR-136	ENSSSCT00000011675	FAM204A
ssc-miR-136	ENSSSCT00000011838	EPRS
ssc-miR-136	ENSSSCT00000012540	SELK
ssc-miR-136	ENSSSCT00000012690	NR2C2
ssc-miR-136	ENSSSCT00000012856	PRKCI
ssc-miR-136	ENSSSCT00000012975	MUC13
ssc-miR-136	ENSSSCT00000012975	MUC13A
ssc-miR-136	ENSSSCT00000012989	PARP15
ssc-miR-136	ENSSSCT00000013439	WDR45
ssc-miR-136	ENSSSCT00000013630	CHM
ssc-miR-136	ENSSSCT00000013705	PLP1
ssc-miR-136	ENSSSCT00000014396	TMX2
ssc-miR-136	ENSSSCT00000015030	MRI1
ssc-miR-136	ENSSSCT00000015268	ZNF672
ssc-miR-136	ENSSSCT00000015576	SLC12A2
ssc-miR-136	ENSSSCT00000016180	RAB6A
ssc-miR-136	ENSSSCT00000016460	CD3G
ssc-miR-136	ENSSSCT00000016583	SSLP1
ssc-miR-136	ENSSSCT00000016824	DLD
ssc-miR-136	ENSSSCT00000017202	ANKRD37
ssc-miR-136	ENSSSCT00000017214	ADAM5
ssc-miR-136	ENSSSCT00000017589	ACADL
ssc-miR-136	ENSSSCT00000018080	NDUFA5
ssc-miR-136	ENSSSCT00000018097	ANKRD7
ssc-miR-136	ENSSSCT00000018788	PRKAR1A
ssc-miR-136	ENSSSCT00000018925	BECN1
ssc-miR-136	ENSSSCT00000018927	WNK4
ssc-miR-136	ENSSSCT00000019313	UTP6
ssc-miR-136	ENSSSCT00000019410	KIAA0664
ssc-miR-136	ENSSSCT00000019502	MED11
ssc-miR-138	ENSSSCT00000000036	TTLL12
ssc-miR-138	ENSSSCT00000000126	ANKRD54
ssc-miR-138	ENSSSCT00000000208	PRPH
ssc-miR-138	ENSSSCT00000000700	CLEC7A
ssc-miR-138	ENSSSCT00000000748	CD4
ssc-miR-138	ENSSSCT00000000838	USP18
ssc-miR-138	ENSSSCT00000000884	TMEM106C
ssc-miR-138	ENSSSCT00000001084	GMDS
ssc-miR-138	ENSSSCT00000001115	SSR1
ssc-miR-138	ENSSSCT00000001144	EDN1
ssc-miR-138	ENSSSCT00000001170	DEK
ssc-miR-138	ENSSSCT00000001592	GPSM3
ssc-miR-138	ENSSSCT00000001678	KE2
ssc-miR-138	ENSSSCT00000001678	PFDN6
ssc-miR-138	ENSSSCT00000001739	C6ORF222
ssc-miR-138	ENSSSCT00000001743	SRSF3
ssc-miR-138	ENSSSCT00000001841	MEA1
ssc-miR-138	ENSSSCT00000001920	CYP39A1
ssc-miR-138	ENSSSCT00000001956	PAQR8
ssc-miR-138	ENSSSCT00000002037	FES
ssc-miR-138	ENSSSCT00000002040	UNC45A
ssc-miR-138	ENSSSCT00000002157	CELF6
ssc-miR-138	ENSSSCT00000002254	AP1G2
ssc-miR-138	ENSSSCT00000002639	DLST
ssc-miR-138	ENSSSCT00000002731	UBR7
ssc-miR-138	ENSSSCT00000002961	USP10
ssc-miR-138	ENSSSCT00000003059	TERF2
ssc-miR-138	ENSSSCT00000003076	ZDHHC1
ssc-miR-138	ENSSSCT00000003084	ELMO3
ssc-miR-138	ENSSSCT00000003102	GINS3
ssc-miR-138	ENSSSCT00000003348	EXOSC5
ssc-miR-138	ENSSSCT00000003371	GSK3A
ssc-miR-138	ENSSSCT00000003444	SLC1A5
ssc-miR-138	ENSSSCT00000003450	SAE1
ssc-miR-138	ENSSSCT00000003455	MEIS3
ssc-miR-138	ENSSSCT00000003540	FCGRT
ssc-miR-138	ENSSSCT00000003540	FCRN
ssc-miR-138	ENSSSCT00000003710	TAS1R3
ssc-miR-138	ENSSSCT00000003774	PGD
ssc-miR-138	ENSSSCT00000003956	SFN
ssc-miR-138	ENSSSCT00000003958	GPATCH3
ssc-miR-138	ENSSSCT00000003986	PUM1
ssc-miR-138	ENSSSCT00000003988	NKAIN1
ssc-miR-138	ENSSSCT00000004026	EIF2C1
ssc-miR-138	ENSSSCT00000004038	INPP5B
ssc-miR-138	ENSSSCT00000004157	MCOLN2
ssc-miR-138	ENSSSCT00000004333	TOE1
ssc-miR-138	ENSSSCT00000004833	AIM1
ssc-miR-138	ENSSSCT00000005115	DMXL2
ssc-miR-138	ENSSSCT00000005854	TPM2
ssc-miR-138	ENSSSCT00000005913	NANS
ssc-miR-138	ENSSSCT00000005925	NOR-1
ssc-miR-138	ENSSSCT00000006200	LCN2
ssc-miR-138	ENSSSCT00000006287	UCK1
ssc-miR-138	ENSSSCT00000006656	RNF19
ssc-miR-138	ENSSSCT00000006656	RNF19A
ssc-miR-138	ENSSSCT00000006786	LACTB2
ssc-miR-138	ENSSSCT00000006975	NIT1
ssc-miR-138	ENSSSCT00000006999	COPA
ssc-miR-138	ENSSSCT00000007087	RRNAD1
ssc-miR-138	ENSSSCT00000007089	CRABP2
ssc-miR-138	ENSSSCT00000007092	IQGAP3
ssc-miR-138	ENSSSCT00000007209	S100A16
ssc-miR-138	ENSSSCT00000007218	S100A12
ssc-miR-138	ENSSSCT00000007422	MOV10
ssc-miR-138	ENSSSCT00000007423	RHOC
ssc-miR-138	ENSSSCT00000007512	DPH5
ssc-miR-138	ENSSSCT00000007547	DNTTIP2
ssc-miR-138	ENSSSCT00000007560	GLMN
ssc-miR-138	ENSSSCT00000007626	LY6H
ssc-miR-138	ENSSSCT00000007761	C20ORF72
ssc-miR-138	ENSSSCT00000007907	ID1
ssc-miR-138	ENSSSCT00000007925	POFUT1
ssc-miR-138	ENSSSCT00000008027	NNAT
ssc-miR-138	ENSSSCT00000008034	RPRD1B
ssc-miR-138	ENSSSCT00000008080	PABPC1L
ssc-miR-138	ENSSSCT00000008199	CBLN4
ssc-miR-138	ENSSSCT00000008343	NPTX2
ssc-miR-138	ENSSSCT00000008416	EPHB4
ssc-miR-138	ENSSSCT00000008548	Sept1
ssc-miR-138	ENSSSCT00000008586	SCNN1G
ssc-miR-138	ENSSSCT00000008733	POLR3K
ssc-miR-138	ENSSSCT00000008787	HN1L
ssc-miR-138	ENSSSCT00000008997	RMND5A
ssc-miR-138	ENSSSCT00000009022	CAPG
ssc-miR-138	ENSSSCT00000009146	PNO1
ssc-miR-138	ENSSSCT00000009303	VIT
ssc-miR-138	ENSSSCT00000009425	SMC6
ssc-miR-138	ENSSSCT00000009440	ROCK2
ssc-miR-138	ENSSSCT00000010020	HADH
ssc-miR-138	ENSSSCT00000010442	TMTC4
ssc-miR-138	ENSSSCT00000010555	KIAA1967
ssc-miR-138	ENSSSCT00000010601	CLU
ssc-miR-138	ENSSSCT00000010649	CLCN3
ssc-miR-138	ENSSSCT00000010678	NOC4L
ssc-miR-138	ENSSSCT00000010683	SFSWAP
ssc-miR-138	ENSSSCT00000010735	CLIP1
ssc-miR-138	ENSSSCT00000010990	PRR14L
ssc-miR-138	ENSSSCT00000011044	PPIL2
ssc-miR-138	ENSSSCT00000011063	SLC7A4
ssc-miR-138	ENSSSCT00000011093	COMT
ssc-miR-138	ENSSSCT00000011184	C10ORF107
ssc-miR-138	ENSSSCT00000011192	JMJD1C
ssc-miR-138	ENSSSCT00000011195	REEP3
ssc-miR-138	ENSSSCT00000011239	EIF4EBP2
ssc-miR-138	ENSSSCT00000011252	C10ORF54
ssc-miR-138	ENSSSCT00000011277	MYOZ1
ssc-miR-138	ENSSSCT00000011283	NDST2
ssc-miR-138	ENSSSCT00000011447	ANKRD1
ssc-miR-138	ENSSSCT00000011485	ENTPD1
ssc-miR-138	ENSSSCT00000011508	EXOSC1
ssc-miR-138	ENSSSCT00000011513	HOGA1
ssc-miR-138	ENSSSCT00000011525	HPSE2
ssc-miR-138	ENSSSCT00000011636	HABP2
ssc-miR-138	ENSSSCT00000011750	ZRANB1
ssc-miR-138	ENSSSCT00000011807	C10ORF125
ssc-miR-138	ENSSSCT00000012075	VIM
ssc-miR-138	ENSSSCT00000012228	ZMYND11
ssc-miR-138	ENSSSCT00000012231	AAED1
ssc-miR-138	ENSSSCT00000012321	XYLB
ssc-miR-138	ENSSSCT00000012477	GNAI2
ssc-miR-138	ENSSSCT00000012533	TMEM110
ssc-miR-138	ENSSSCT00000012648	CIDEC
ssc-miR-138	ENSSSCT00000012648	CIDE-C
ssc-miR-138	ENSSSCT00000012726	ACAD11
ssc-miR-138	ENSSSCT00000012743	RYK
ssc-miR-138	ENSSSCT00000012910	DNAJB11
ssc-miR-138	ENSSSCT00000012939	LSG1
ssc-miR-138	ENSSSCT00000012996	EAF2
ssc-miR-138	ENSSSCT00000013015	POPDC2
ssc-miR-138	ENSSSCT00000013274	FIGF
ssc-miR-138	ENSSSCT00000013581	DENND2C
ssc-miR-138	ENSSSCT00000013962	SLC6A8
ssc-miR-138	ENSSSCT00000014085	PPP6R3
ssc-miR-138	ENSSSCT00000014180	MUS81
ssc-miR-138	ENSSSCT00000014210	CAPN1
ssc-miR-138	ENSSSCT00000014400	YPEL4
ssc-miR-138	ENSSSCT00000014481	ATG13
ssc-miR-138	ENSSSCT00000014652	WEE1
ssc-miR-138	ENSSSCT00000014712	SGTA
ssc-miR-138	ENSSSCT00000014868	ELOF1
ssc-miR-138	ENSSSCT00000015046	PRKACA
ssc-miR-138	ENSSSCT00000015127	TPM4
ssc-miR-138	ENSSSCT00000015136	EPS15L1
ssc-miR-138	ENSSSCT00000015171	FCHO1
ssc-miR-138	ENSSSCT00000015311	SQSTM1
ssc-miR-138	ENSSSCT00000015346	UNC5A
ssc-miR-138	ENSSSCT00000015352	SNCB
ssc-miR-138	ENSSSCT00000015360	THOC3
ssc-miR-138	ENSSSCT00000015400	WDR41
ssc-miR-138	ENSSSCT00000015429	DHFR
ssc-miR-138	ENSSSCT00000015921	TMEM9B
ssc-miR-138	ENSSSCT00000016204	ARRB1
ssc-miR-138	ENSSSCT00000016280	CTSC
ssc-miR-138	ENSSSCT00000016431	BUD13
ssc-miR-138	ENSSSCT00000016477	C2CD2L
ssc-miR-138	ENSSSCT00000016492	TRIM29
ssc-miR-138	ENSSSCT00000016625	JAM3
ssc-miR-138	ENSSSCT00000016827	PNPLA8
ssc-miR-138	ENSSSCT00000016859	CHI3L1
ssc-miR-138	ENSSSCT00000016881	CENPL
ssc-miR-138	ENSSSCT00000016924	QSOX1
ssc-miR-138	ENSSSCT00000016990	NENF
ssc-miR-138	ENSSSCT00000017012	LAMB3
ssc-miR-138	ENSSSCT00000017178	TRAPPC11
ssc-miR-138	ENSSSCT00000017215	ADAM32
ssc-miR-138	ENSSSCT00000017273	LIMS2
ssc-miR-138	ENSSSCT00000017634	RQCD1
ssc-miR-138	ENSSSCT00000018153	FAM188B
ssc-miR-138	ENSSSCT00000018242	HECW1
ssc-miR-138	ENSSSCT00000018582	CNOT8
ssc-miR-138	ENSSSCT00000018722	FBF1
ssc-miR-138	ENSSSCT00000018759	SLC9A3R1
ssc-miR-138	ENSSSCT00000018780	SOX9
ssc-miR-138	ENSSSCT00000018842	CD61
ssc-miR-138	ENSSSCT00000018842	ITGB3
ssc-miR-138	ENSSSCT00000018921	EZH1
ssc-miR-138	ENSSSCT00000018975	LEPREL4
ssc-miR-138	ENSSSCT00000019534	TP53
ssc-miR-138	ENSSSCT00000019536	SAT2
ssc-miR-139-3p	ENSSSCT00000000117	BAIAP2L2
ssc-miR-139-3p	ENSSSCT00000000278	CSAD
ssc-miR-139-3p	ENSSSCT00000000718	M6PR
ssc-miR-139-3p	ENSSSCT00000000746	TPI1
ssc-miR-139-3p	ENSSSCT00000001019	ALX1
ssc-miR-139-3p	ENSSSCT00000001158	MYLIP
ssc-miR-139-3p	ENSSSCT00000001583	AGPAT1
ssc-miR-139-3p	ENSSSCT00000001658	LRRC1
ssc-miR-139-3p	ENSSSCT00000002593	PCNX
ssc-miR-139-3p	ENSSSCT00000002641	PGF
ssc-miR-139-3p	ENSSSCT00000002725	GOLGA5
ssc-miR-139-3p	ENSSSCT00000002728	ITPK1
ssc-miR-139-3p	ENSSSCT00000002790	DEGS2
ssc-miR-139-3p	ENSSSCT00000002908	TRAM2
ssc-miR-139-3p	ENSSSCT00000003101	NDRG4
ssc-miR-139-3p	ENSSSCT00000003119	ARL2BP
ssc-miR-139-3p	ENSSSCT00000003121	CCL22
ssc-miR-139-3p	ENSSSCT00000003226	CLIP3
ssc-miR-139-3p	ENSSSCT00000003226	CLIPR-59
ssc-miR-139-3p	ENSSSCT00000003382	ATP1A3
ssc-miR-139-3p	ENSSSCT00000003429	PRR2
ssc-miR-139-3p	ENSSSCT00000003551	PTOV1
ssc-miR-139-3p	ENSSSCT00000003581	SYT3
ssc-miR-139-3p	ENSSSCT00000003755	DNAJC11
ssc-miR-139-3p	ENSSSCT00000003762	CA6
ssc-miR-139-3p	ENSSSCT00000003987	SDC3
ssc-miR-139-3p	ENSSSCT00000004065	MFSD2A
ssc-miR-139-3p	ENSSSCT00000004106	NPC1
ssc-miR-139-3p	ENSSSCT00000004262	C1ORF123
ssc-miR-139-3p	ENSSSCT00000004316	FAAH
ssc-miR-139-3p	ENSSSCT00000004474	PNLDC1
ssc-miR-139-3p	ENSSSCT00000005105	GNB5
ssc-miR-139-3p	ENSSSCT00000005170	B2M
ssc-miR-139-3p	ENSSSCT00000005427	ALPK2
ssc-miR-139-3p	ENSSSCT00000005828	TLE1
ssc-miR-139-3p	ENSSSCT00000005885	ZCCHC7
ssc-miR-139-3p	ENSSSCT00000005898	SHB
ssc-miR-139-3p	ENSSSCT00000006215	GLE1
ssc-miR-139-3p	ENSSSCT00000006225	C9ORF114
ssc-miR-139-3p	ENSSSCT00000006227	LRRC8A
ssc-miR-139-3p	ENSSSCT00000006580	COL14A1
ssc-miR-139-3p	ENSSSCT00000006981	USF1
ssc-miR-139-3p	ENSSSCT00000007088	ISG20L2
ssc-miR-139-3p	ENSSSCT00000007112	PMF1
ssc-miR-139-3p	ENSSSCT00000007278	FAM63A
ssc-miR-139-3p	ENSSSCT00000007281	SETDB1
ssc-miR-139-3p	ENSSSCT00000007283	CTSK
ssc-miR-139-3p	ENSSSCT00000007483	PSRC1
ssc-miR-139-3p	ENSSSCT00000007822	SPEF1
ssc-miR-139-3p	ENSSSCT00000007840	VPS16
ssc-miR-139-3p	ENSSSCT00000007863	NSFL1C
ssc-miR-139-3p	ENSSSCT00000008135	ZNF335
ssc-miR-139-3p	ENSSSCT00000008185	ATP9A
ssc-miR-139-3p	ENSSSCT00000008215	RAE1
ssc-miR-139-3p	ENSSSCT00000008345	TMEM130
ssc-miR-139-3p	ENSSSCT00000008693	GLYR1
ssc-miR-139-3p	ENSSSCT00000008828	ATP6V0C
ssc-miR-139-3p	ENSSSCT00000009007	PTCD3
ssc-miR-139-3p	ENSSSCT00000009224	PPP1R21
ssc-miR-139-3p	ENSSSCT00000009250	PREPL
ssc-miR-139-3p	ENSSSCT00000009495	TMEM129
ssc-miR-139-3p	ENSSSCT00000010428	STK24
ssc-miR-139-3p	ENSSSCT00000010476	PCID2
ssc-miR-139-3p	ENSSSCT00000010609	PNOC
ssc-miR-139-3p	ENSSSCT00000010723	PITPNM2
ssc-miR-139-3p	ENSSSCT00000010750	RHOF
ssc-miR-139-3p	ENSSSCT00000010759	P2RX4
ssc-miR-139-3p	ENSSSCT00000010764	ARPC3
ssc-miR-139-3p	ENSSSCT00000010896	CORO1C
ssc-miR-139-3p	ENSSSCT00000010956	TBC1D10A
ssc-miR-139-3p	ENSSSCT00000011008	RTDR1
ssc-miR-139-3p	ENSSSCT00000011042	MAPK1
ssc-miR-139-3p	ENSSSCT00000011177	CCDC6
ssc-miR-139-3p	ENSSSCT00000011518	ZFYVE27
ssc-miR-139-3p	ENSSSCT00000012203	AKR1C3
ssc-miR-139-3p	ENSSSCT00000012301	CMTM7
ssc-miR-139-3p	ENSSSCT00000012329	WDR48
ssc-miR-139-3p	ENSSSCT00000012354	NKTR
ssc-miR-139-3p	ENSSSCT00000012356	KBTBD5
ssc-miR-139-3p	ENSSSCT00000012432	COL7A1
ssc-miR-139-3p	ENSSSCT00000012486	TUSC2
ssc-miR-139-3p	ENSSSCT00000012715	GATA2
ssc-miR-139-3p	ENSSSCT00000012768	RBP2
ssc-miR-139-3p	ENSSSCT00000012882	DNAJC19
ssc-miR-139-3p	ENSSSCT00000013200	ETS2
ssc-miR-139-3p	ENSSSCT00000013260	EGFL6
ssc-miR-139-3p	ENSSSCT00000013425	SYN1
ssc-miR-139-3p	ENSSSCT00000013560	CXCR3
ssc-miR-139-3p	ENSSSCT00000013561	OGT
ssc-miR-139-3p	ENSSSCT00000014082	MTL5
ssc-miR-139-3p	ENSSSCT00000014105	CDK2AP2
ssc-miR-139-3p	ENSSSCT00000014183	SNX32
ssc-miR-139-3p	ENSSSCT00000014189	KAT5
ssc-miR-139-3p	ENSSSCT00000014218	ZFPL1
ssc-miR-139-3p	ENSSSCT00000014344	PATL1
ssc-miR-139-3p	ENSSSCT00000014490	GYLTL1B
ssc-miR-139-3p	ENSSSCT00000014849	LASS4
ssc-miR-139-3p	ENSSSCT00000015031	C19ORF53
ssc-miR-139-3p	ENSSSCT00000015135	AP1M1
ssc-miR-139-3p	ENSSSCT00000015139	CHERP
ssc-miR-139-3p	ENSSSCT00000015162	PGLS
ssc-miR-139-3p	ENSSSCT00000015174	JAK3
ssc-miR-139-3p	ENSSSCT00000015283	ARF1
ssc-miR-139-3p	ENSSSCT00000015318	RUFY1
ssc-miR-139-3p	ENSSSCT00000015414	BHMT-2
ssc-miR-139-3p	ENSSSCT00000015613	LEAP2
ssc-miR-139-3p	ENSSSCT00000015635	SLC25A48
ssc-miR-139-3p	ENSSSCT00000015677	TMEM173
ssc-miR-139-3p	ENSSSCT00000015976	TRIM3
ssc-miR-139-3p	ENSSSCT00000016235	CLNS1A
ssc-miR-139-3p	ENSSSCT00000016299	SSC.41914
ssc-miR-139-3p	ENSSSCT00000016432	ZNF259
ssc-miR-139-3p	ENSSSCT00000016593	SRPR
ssc-miR-139-3p	ENSSSCT00000017083	SPOPL
ssc-miR-139-3p	ENSSSCT00000017304	PSMD14
ssc-miR-139-3p	ENSSSCT00000017333	XIRP2
ssc-miR-139-3p	ENSSSCT00000017649	ZFAND2B
ssc-miR-139-3p	ENSSSCT00000017655	STK16
ssc-miR-139-3p	ENSSSCT00000017949	PRSS58
ssc-miR-139-3p	ENSSSCT00000018001	STRA8
ssc-miR-139-3p	ENSSSCT00000018021	TSGA13
ssc-miR-139-3p	ENSSSCT00000018202	DBNL
ssc-miR-139-3p	ENSSSCT00000018229	NUDCD3
ssc-miR-139-3p	ENSSSCT00000018338	SLC1A3
ssc-miR-139-3p	ENSSSCT00000018617	FASTKD3
ssc-miR-139-3p	ENSSSCT00000018744	C17ORF28
ssc-miR-139-3p	ENSSSCT00000018779	SLC39A11
ssc-miR-139-3p	ENSSSCT00000018820	FTSJ3
ssc-miR-139-3p	ENSSSCT00000018823	LIMD2
ssc-miR-139-3p	ENSSSCT00000018963	DNAJC7
ssc-miR-139-3p	ENSSSCT00000019246	MYO19
ssc-miR-139-3p	ENSSSCT00000019325	NOS2
ssc-miR-139-3p	ENSSSCT00000019355	MYO18A
ssc-miR-139-3p	ENSSSCT00000019450	ATP2A3
ssc-miR-139-3p	ENSSSCT00000019455	UBE2G1
ssc-miR-139-3p	ENSSSCT00000019467	KIAA0753
ssc-miR-139-3p	ENSSSCT00000019630	PIGL
ssc-miR-139-5p	ENSSSCT00000000263	PPBP
ssc-miR-139-5p	ENSSSCT00000000855	CNTN1
ssc-miR-139-5p	ENSSSCT00000000970	SLC25A3
ssc-miR-139-5p	ENSSSCT00000001188	TDP2
ssc-miR-139-5p	ENSSSCT00000001680	TAPBP
ssc-miR-139-5p	ENSSSCT00000002093	TSPAN3
ssc-miR-139-5p	ENSSSCT00000002549	ATP6V1D
ssc-miR-139-5p	ENSSSCT00000002650	FOS
ssc-miR-139-5p	ENSSSCT00000002652	TGFB3
ssc-miR-139-5p	ENSSSCT00000002774	GLRX5
ssc-miR-139-5p	ENSSSCT00000002872	OR4K13
ssc-miR-139-5p	ENSSSCT00000003148	GPT2
ssc-miR-139-5p	ENSSSCT00000003896	PINK1
ssc-miR-139-5p	ENSSSCT00000003983	SRSF4
ssc-miR-139-5p	ENSSSCT00000004190	ZRANB2
ssc-miR-139-5p	ENSSSCT00000004480	FNDC1
ssc-miR-139-5p	ENSSSCT00000004694	ASF1A
ssc-miR-139-5p	ENSSSCT00000004726	SMAP1
ssc-miR-139-5p	ENSSSCT00000005062	GTF2A2
ssc-miR-139-5p	ENSSSCT00000006542	FAM49B
ssc-miR-139-5p	ENSSSCT00000006674	LAPTM4B
ssc-miR-139-5p	ENSSSCT00000006735	CA1
ssc-miR-139-5p	ENSSSCT00000006891	SELP
ssc-miR-139-5p	ENSSSCT00000006986	LY9
ssc-miR-139-5p	ENSSSCT00000007016	CRP
ssc-miR-139-5p	ENSSSCT00000007276	BNIPL
ssc-miR-139-5p	ENSSSCT00000007398	NRAS
ssc-miR-139-5p	ENSSSCT00000007440	PGB
ssc-miR-139-5p	ENSSSCT00000007510	COL11A1
ssc-miR-139-5p	ENSSSCT00000007812	SMOX
ssc-miR-139-5p	ENSSSCT00000008204	CASS4
ssc-miR-139-5p	ENSSSCT00000008250	TUBB1
ssc-miR-139-5p	ENSSSCT00000008365	ARPC1B
ssc-miR-139-5p	ENSSSCT00000008958	REV1
ssc-miR-139-5p	ENSSSCT00000009091	STAMBP
ssc-miR-139-5p	ENSSSCT00000009289	ATL2
ssc-miR-139-5p	ENSSSCT00000009297	PRKD3
ssc-miR-139-5p	ENSSSCT00000009316	BIRC6
ssc-miR-139-5p	ENSSSCT00000009450	YWHAQ
ssc-miR-139-5p	ENSSSCT00000010059	METAP1
ssc-miR-139-5p	ENSSSCT00000010256	FAM48A
ssc-miR-139-5p	ENSSSCT00000010670	CHFR
ssc-miR-139-5p	ENSSSCT00000010719	SETD8
ssc-miR-139-5p	ENSSSCT00000010730	DENR
ssc-miR-139-5p	ENSSSCT00000011135	SIPA1L2
ssc-miR-139-5p	ENSSSCT00000011459	KIF11
ssc-miR-139-5p	ENSSSCT00000011937	PTPRC
ssc-miR-139-5p	ENSSSCT00000012022	KIF24
ssc-miR-139-5p	ENSSSCT00000012727	CCRL1
ssc-miR-139-5p	ENSSSCT00000012728	UBA5
ssc-miR-139-5p	ENSSSCT00000012839	IQCJ-SCHIP1
ssc-miR-139-5p	ENSSSCT00000013027	SSC.38634
ssc-miR-139-5p	ENSSSCT00000013251	MSL3
ssc-miR-139-5p	ENSSSCT00000013350	DMD
ssc-miR-139-5p	ENSSSCT00000014578	HTATIP2
ssc-miR-139-5p	ENSSSCT00000014854	RAB11B
ssc-miR-139-5p	ENSSSCT00000015040	IL27RA
ssc-miR-139-5p	ENSSSCT00000015052	DDX39A
ssc-miR-139-5p	ENSSSCT00000015315	CANX
ssc-miR-139-5p	ENSSSCT00000015517	STARD4
ssc-miR-139-5p	ENSSSCT00000015606	KIF3A
ssc-miR-139-5p	ENSSSCT00000015650	MYOT
ssc-miR-139-5p	ENSSSCT00000016256	PCF11
ssc-miR-139-5p	ENSSSCT00000016291	CHORDC1
ssc-miR-139-5p	ENSSSCT00000016340	ANGPTL5
ssc-miR-139-5p	ENSSSCT00000016388	C11ORF1
ssc-miR-139-5p	ENSSSCT00000016405	BCO2
ssc-miR-139-5p	ENSSSCT00000016476	DPAGT1
ssc-miR-139-5p	ENSSSCT00000016802	PSMC2
ssc-miR-139-5p	ENSSSCT00000016969	TPR
ssc-miR-139-5p	ENSSSCT00000016979	RPS6KC1
ssc-miR-139-5p	ENSSSCT00000017130	MKI67
ssc-miR-139-5p	ENSSSCT00000017295	March7
ssc-miR-139-5p	ENSSSCT00000017301	TANK
ssc-miR-139-5p	ENSSSCT00000017320	GALNT3
ssc-miR-139-5p	ENSSSCT00000017392	ATP5G3
ssc-miR-139-5p	ENSSSCT00000017458	GULP1
ssc-miR-139-5p	ENSSSCT00000017470	PMS1
ssc-miR-139-5p	ENSSSCT00000017712	CAB39
ssc-miR-139-5p	ENSSSCT00000017714	ITM2C
ssc-miR-139-5p	ENSSSCT00000018009	AKR1B1
ssc-miR-139-5p	ENSSSCT00000018220	H2AFV
ssc-miR-139-5p	ENSSSCT00000018253	MPLKIP
ssc-miR-139-5p	ENSSSCT00000018499	RPL26L1
ssc-miR-139-5p	ENSSSCT00000019644	PRPSAP2
ssc-miR-142-3p	ENSSSCT00000000642	LMO3
ssc-miR-142-3p	ENSSSCT00000000651	ERP27
ssc-miR-142-3p	ENSSSCT00000000791	PARP11
ssc-miR-142-3p	ENSSSCT00000000950	ARL1
ssc-miR-142-3p	ENSSSCT00000001679	RGL2
ssc-miR-142-3p	ENSSSCT00000001750	MTCH1
ssc-miR-142-3p	ENSSSCT00000001947	BD114
ssc-miR-142-3p	ENSSSCT00000002915	GSTA4
ssc-miR-142-3p	ENSSSCT00000003559	VRK3
ssc-miR-142-3p	ENSSSCT00000004183	CRYZ
ssc-miR-142-3p	ENSSSCT00000004219	PGM1
ssc-miR-142-3p	ENSSSCT00000004266	ECHDC2
ssc-miR-142-3p	ENSSSCT00000004455	QKI
ssc-miR-142-3p	ENSSSCT00000004602	BCLAF1
ssc-miR-142-3p	ENSSSCT00000005123	USP50
ssc-miR-142-3p	ENSSSCT00000005136	GALK2
ssc-miR-142-3p	ENSSSCT00000005245	ITPKA
ssc-miR-142-3p	ENSSSCT00000005853	CA9
ssc-miR-142-3p	ENSSSCT00000006812	TRIM55
ssc-miR-142-3p	ENSSSCT00000006829	RAB2A
ssc-miR-142-3p	ENSSSCT00000007121	ARHGEF2
ssc-miR-142-3p	ENSSSCT00000007513	SLC30A7
ssc-miR-142-3p	ENSSSCT00000007712	GPCPD1
ssc-miR-142-3p	ENSSSCT00000007996	ROMO1
ssc-miR-142-3p	ENSSSCT00000008127	TNNC2
ssc-miR-142-3p	ENSSSCT00000008545	ITGAL
ssc-miR-142-3p	ENSSSCT00000008998	CD8A
ssc-miR-142-3p	ENSSSCT00000009004	CHMP3
ssc-miR-142-3p	ENSSSCT00000009061	DCTN1
ssc-miR-142-3p	ENSSSCT00000009282	MORN2
ssc-miR-142-3p	ENSSSCT00000009556	CPEB2
ssc-miR-142-3p	ENSSSCT00000009937	PGRMC2
ssc-miR-142-3p	ENSSSCT00000010036	CISD2
ssc-miR-142-3p	ENSSSCT00000010221	HMGB1
ssc-miR-142-3p	ENSSSCT00000011442	PANK1
ssc-miR-142-3p	ENSSSCT00000011707	BTBD16
ssc-miR-142-3p	ENSSSCT00000011754	UROS
ssc-miR-142-3p	ENSSSCT00000012089	FAM188A
ssc-miR-142-3p	ENSSSCT00000012129	COMMD3
ssc-miR-142-3p	ENSSSCT00000012317	ACAA
ssc-miR-142-3p	ENSSSCT00000012317	ACAA1
ssc-miR-142-3p	ENSSSCT00000012871	TBL1XR1
ssc-miR-142-3p	ENSSSCT00000013109	CLDND1
ssc-miR-142-3p	ENSSSCT00000013153	APP
ssc-miR-142-3p	ENSSSCT00000013263	TRAPPC2
ssc-miR-142-3p	ENSSSCT00000014449	NDUFS3
ssc-miR-142-3p	ENSSSCT00000015183	RAB3A
ssc-miR-142-3p	ENSSSCT00000015464	ARRDC3
ssc-miR-142-3p	ENSSSCT00000015550	LOX
ssc-miR-142-3p	ENSSSCT00000015599	SLC22A5
ssc-miR-142-3p	ENSSSCT00000015739	NR3C1
ssc-miR-142-3p	ENSSSCT00000016697	GNG11
ssc-miR-142-3p	ENSSSCT00000016738	AGR2
ssc-miR-142-3p	ENSSSCT00000016766	CROT
ssc-miR-142-3p	ENSSSCT00000016808	PUS7
ssc-miR-142-3p	ENSSSCT00000017114	CCDC93
ssc-miR-142-3p	ENSSSCT00000017314	GRB14
ssc-miR-142-3p	ENSSSCT00000017452	ITGAV
ssc-miR-142-3p	ENSSSCT00000017856	STAM2
ssc-miR-142-3p	ENSSSCT00000017895	RHEB
ssc-miR-142-3p	ENSSSCT00000018136	ANLN
ssc-miR-142-3p	ENSSSCT00000018937	MLX
ssc-miR-142-3p	ENSSSCT00000019298	PSMD11
ssc-miR-142-5p	ENSSSCT00000009197	CCDC104
ssc-miR-142-5p	ENSSSCT00000016341	KIAA1377
ssc-miR-142-5p	ENSSSCT00000018425	SETD9
ssc-miR-146a-3p	ENSSSCT00000000393	DGKA
ssc-miR-146a-3p	ENSSSCT00000000408	MYL6
ssc-miR-146a-3p	ENSSSCT00000000543	PTPRB
ssc-miR-146a-3p	ENSSSCT00000000570	PKP2
ssc-miR-146a-3p	ENSSSCT00000000615	CMAS
ssc-miR-146a-3p	ENSSSCT00000000876	SLC38A1
ssc-miR-146a-3p	ENSSSCT00000000976	HAL
ssc-miR-146a-3p	ENSSSCT00000000978	CCDC38
ssc-miR-146a-3p	ENSSSCT00000001002	EPYC
ssc-miR-146a-3p	ENSSSCT00000001094	PRPF4B
ssc-miR-146a-3p	ENSSSCT00000001168	TPMT
ssc-miR-146a-3p	ENSSSCT00000001542	BAG6
ssc-miR-146a-3p	ENSSSCT00000001542	BAT3
ssc-miR-146a-3p	ENSSSCT00000001590	PBX2
ssc-miR-146a-3p	ENSSSCT00000002187	SRP54
ssc-miR-146a-3p	ENSSSCT00000002203	HEATR5A
ssc-miR-146a-3p	ENSSSCT00000002216	GZMH
ssc-miR-146a-3p	ENSSSCT00000002508	ARRDC4
ssc-miR-146a-3p	ENSSSCT00000002620	C14ORF45
ssc-miR-146a-3p	ENSSSCT00000002631	ISCA2
ssc-miR-146a-3p	ENSSSCT00000002722	LGMN
ssc-miR-146a-3p	ENSSSCT00000002946	MAP1LC3B
ssc-miR-146a-3p	ENSSSCT00000003025	CALB2
ssc-miR-146a-3p	ENSSSCT00000003072	FAM65A
ssc-miR-146a-3p	ENSSSCT00000003123	GNAO1
ssc-miR-146a-3p	ENSSSCT00000003378	CD79A
ssc-miR-146a-3p	ENSSSCT00000003378	CD79-ALPHA
ssc-miR-146a-3p	ENSSSCT00000004089	MRLC2
ssc-miR-146a-3p	ENSSSCT00000004269	ZYG11B
ssc-miR-146a-3p	ENSSSCT00000004385	PPIH
ssc-miR-146a-3p	ENSSSCT00000004712	ZUFSP
ssc-miR-146a-3p	ENSSSCT00000004972	C18ORF25
ssc-miR-146a-3p	ENSSSCT00000005312	IGF1R
ssc-miR-146a-3p	ENSSSCT00000005802	ANXA1
ssc-miR-146a-3p	ENSSSCT00000005906	NCBP1
ssc-miR-146a-3p	ENSSSCT00000006766	PI15
ssc-miR-146a-3p	ENSSSCT00000006905	SFT2D2
ssc-miR-146a-3p	ENSSSCT00000006931	TMCO1
ssc-miR-146a-3p	ENSSSCT00000007066	PCD1B
ssc-miR-146a-3p	ENSSSCT00000007072	FCRL1
ssc-miR-146a-3p	ENSSSCT00000007124	KIAA0907
ssc-miR-146a-3p	ENSSSCT00000007298	VPS45
ssc-miR-146a-3p	ENSSSCT00000007396	SIKE1
ssc-miR-146a-3p	ENSSSCT00000007607	BCL10
ssc-miR-146a-3p	ENSSSCT00000007767	POLR3F
ssc-miR-146a-3p	ENSSSCT00000008553	ATP2A1
ssc-miR-146a-3p	ENSSSCT00000008705	NMRAL1
ssc-miR-146a-3p	ENSSSCT00000008872	ZC3H8
ssc-miR-146a-3p	ENSSSCT00000008907	CIAO1
ssc-miR-146a-3p	ENSSSCT00000009286	SRSF7
ssc-miR-146a-3p	ENSSSCT00000009364	TMEM214
ssc-miR-146a-3p	ENSSSCT00000009831	ART3
ssc-miR-146a-3p	ENSSSCT00000010102	NUDT9
ssc-miR-146a-3p	ENSSSCT00000010714	TMED2
ssc-miR-146a-3p	ENSSSCT00000010919	TPST2
ssc-miR-146a-3p	ENSSSCT00000011103	RYR2
ssc-miR-146a-3p	ENSSSCT00000011111	ERO1LB
ssc-miR-146a-3p	ENSSSCT00000011145	ARV1
ssc-miR-146a-3p	ENSSSCT00000011230	SAR1A
ssc-miR-146a-3p	ENSSSCT00000011527	GOT1
ssc-miR-146a-3p	ENSSSCT00000011542	CWF19L1
ssc-miR-146a-3p	ENSSSCT00000011558	FBXW4
ssc-miR-146a-3p	ENSSSCT00000011756	DHX32
ssc-miR-146a-3p	ENSSSCT00000012127	SPAG6
ssc-miR-146a-3p	ENSSSCT00000012797	PLOD2
ssc-miR-146a-3p	ENSSSCT00000012840	IL12A
ssc-miR-146a-3p	ENSSSCT00000012927	SSC.5148
ssc-miR-146a-3p	ENSSSCT00000012937	ATP13A3
ssc-miR-146a-3p	ENSSSCT00000013287	SYAP1
ssc-miR-146a-3p	ENSSSCT00000013322	EIF2S3
ssc-miR-146a-3p	ENSSSCT00000013785	ATP1B4
ssc-miR-146a-3p	ENSSSCT00000014042	TALDO1
ssc-miR-146a-3p	ENSSSCT00000014456	MYBPC3
ssc-miR-146a-3p	ENSSSCT00000015329	RMND5B
ssc-miR-146a-3p	ENSSSCT00000015562	ZNF608
ssc-miR-146a-3p	ENSSSCT00000015585	HINT1
ssc-miR-146a-3p	ENSSSCT00000015589	RAPGEF6
ssc-miR-146a-3p	ENSSSCT00000015595	ACSL6
ssc-miR-146a-3p	ENSSSCT00000015686	CXXC5
ssc-miR-146a-3p	ENSSSCT00000016307	C11ORF54
ssc-miR-146a-3p	ENSSSCT00000016443	RNF214
ssc-miR-146a-3p	ENSSSCT00000016541	VWA5A
ssc-miR-146a-3p	ENSSSCT00000016637	FMO1
ssc-miR-146a-3p	ENSSSCT00000017594	CPS1
ssc-miR-146a-3p	ENSSSCT00000017959	NDUFB2
ssc-miR-146a-3p	ENSSSCT00000017984	ATP6V0A4
ssc-miR-146a-3p	ENSSSCT00000018146	BBS9
ssc-miR-146a-3p	ENSSSCT00000018280	FAM134B
ssc-miR-146a-3p	ENSSSCT00000018321	RAD1
ssc-miR-146a-3p	ENSSSCT00000018454	CENPK
ssc-miR-146a-3p	ENSSSCT00000018599	SPARC
ssc-miR-146a-3p	ENSSSCT00000018723	ACOX1
ssc-miR-146a-3p	ENSSSCT00000018846	KANSL1
ssc-miR-146a-3p	ENSSSCT00000019007	KRT20
ssc-miR-146a-3p	ENSSSCT00000019083	CBX1
ssc-miR-146a-5p	ENSSSCT00000000150	TXN2
ssc-miR-146a-5p	ENSSSCT00000000446	SSC.29549
ssc-miR-146a-5p	ENSSSCT00000000564	NAP1L1
ssc-miR-146a-5p	ENSSSCT00000001685	CUTA
ssc-miR-146a-5p	ENSSSCT00000002118	SCAMP2
ssc-miR-146a-5p	ENSSSCT00000003961	C1ORF172
ssc-miR-146a-5p	ENSSSCT00000004168	DNAJB4
ssc-miR-146a-5p	ENSSSCT00000004796	FHL5
ssc-miR-146a-5p	ENSSSCT00000004920	ME1
ssc-miR-146a-5p	ENSSSCT00000004969	HAUS1
ssc-miR-146a-5p	ENSSSCT00000005011	TXNL1
ssc-miR-146a-5p	ENSSSCT00000005546	NID2
ssc-miR-146a-5p	ENSSSCT00000005554	PSMC6
ssc-miR-146a-5p	ENSSSCT00000005807	NMRK1
ssc-miR-146a-5p	ENSSSCT00000005847	FAM166B
ssc-miR-146a-5p	ENSSSCT00000005912	ANP32B
ssc-miR-146a-5p	ENSSSCT00000005919	GALNT12
ssc-miR-146a-5p	ENSSSCT00000006051	TLR4
ssc-miR-146a-5p	ENSSSCT00000006069	GGTA1
ssc-miR-146a-5p	ENSSSCT00000006135	STRBP
ssc-miR-146a-5p	ENSSSCT00000006219	SET
ssc-miR-146a-5p	ENSSSCT00000006256	FNBP1
ssc-miR-146a-5p	ENSSSCT00000006655	ANKRD46
ssc-miR-146a-5p	ENSSSCT00000007481	PSMA5
ssc-miR-146a-5p	ENSSSCT00000008179	DPM1
ssc-miR-146a-5p	ENSSSCT00000009124	C2ORF42
ssc-miR-146a-5p	ENSSSCT00000009446	ATP6V1C2
ssc-miR-146a-5p	ENSSSCT00000009759	IGFBP7
ssc-miR-146a-5p	ENSSSCT00000010129	HNRNPD
ssc-miR-146a-5p	ENSSSCT00000010253	RFXAP
ssc-miR-146a-5p	ENSSSCT00000010548	POLR3D
ssc-miR-146a-5p	ENSSSCT00000010549	SLC39A14
ssc-miR-146a-5p	ENSSSCT00000010573	ADAMDEC1
ssc-miR-146a-5p	ENSSSCT00000010636	CEP44
ssc-miR-146a-5p	ENSSSCT00000010839	ALDH2
ssc-miR-146a-5p	ENSSSCT00000010911	ADRBK2
ssc-miR-146a-5p	ENSSSCT00000010945	NIPSNAP1
ssc-miR-146a-5p	ENSSSCT00000010965	SEC14L3
ssc-miR-146a-5p	ENSSSCT00000011154	ABCB10
ssc-miR-146a-5p	ENSSSCT00000011325	GHITM
ssc-miR-146a-5p	ENSSSCT00000011457	March5
ssc-miR-146a-5p	ENSSSCT00000011685	RGS10
ssc-miR-146a-5p	ENSSSCT00000012110	YME1L1
ssc-miR-146a-5p	ENSSSCT00000012340	RPL14
ssc-miR-146a-5p	ENSSSCT00000012552	ABHD6
ssc-miR-146a-5p	ENSSSCT00000012586	SUCLG2
ssc-miR-146a-5p	ENSSSCT00000012723	C3ORF22
ssc-miR-146a-5p	ENSSSCT00000012786	ATR
ssc-miR-146a-5p	ENSSSCT00000012833	MME
ssc-miR-146a-5p	ENSSSCT00000013078	RPL24
ssc-miR-146a-5p	ENSSSCT00000013399	CASK
ssc-miR-146a-5p	ENSSSCT00000013453	PAGE4
ssc-miR-146a-5p	ENSSSCT00000013889	RBMX
ssc-miR-146a-5p	ENSSSCT00000013987	IRAK1
ssc-miR-146a-5p	ENSSSCT00000014251	DNAJC4
ssc-miR-146a-5p	ENSSSCT00000014334	SLC15A3
ssc-miR-146a-5p	ENSSSCT00000014518	COMMD9
ssc-miR-146a-5p	ENSSSCT00000014534	FBXO3
ssc-miR-146a-5p	ENSSSCT00000014536	C11ORF91
ssc-miR-146a-5p	ENSSSCT00000015381	HMGCR
ssc-miR-146a-5p	ENSSSCT00000015603	RAD50
ssc-miR-146a-5p	ENSSSCT00000016436	APOA1
ssc-miR-146a-5p	ENSSSCT00000016480	NLRX1
ssc-miR-146a-5p	ENSSSCT00000017203	KLK3
ssc-miR-146a-5p	ENSSSCT00000017203	KLKB1
ssc-miR-146a-5p	ENSSSCT00000017340	SPC25
ssc-miR-146a-5p	ENSSSCT00000017459	COL3A1
ssc-miR-146a-5p	ENSSSCT00000017863	ESYT2
ssc-miR-146a-5p	ENSSSCT00000018131	DNAJB9
ssc-miR-146a-5p	ENSSSCT00000018161	ZNRF2
ssc-miR-146a-5p	ENSSSCT00000018890	SSC.11914
ssc-miR-146b	ENSSSCT00000006328	CAMSAP1
ssc-miR-155-3p	ENSSSCT00000000833	BID
ssc-miR-155-3p	ENSSSCT00000000875	SCAF11
ssc-miR-155-3p	ENSSSCT00000001009	C12ORF50
ssc-miR-155-3p	ENSSSCT00000001300	ZNF3
ssc-miR-155-3p	ENSSSCT00000001927	PAF-AH
ssc-miR-155-3p	ENSSSCT00000002060	POLG
ssc-miR-155-3p	ENSSSCT00000002390	APEX1
ssc-miR-155-3p	ENSSSCT00000002557	RDH11
ssc-miR-155-3p	ENSSSCT00000002616	ZNF410
ssc-miR-155-3p	ENSSSCT00000002630	NPC2
ssc-miR-155-3p	ENSSSCT00000002907	EFHC1
ssc-miR-155-3p	ENSSSCT00000004226	ANGPTL3
ssc-miR-155-3p	ENSSSCT00000004492	C1H6ORF35
ssc-miR-155-3p	ENSSSCT00000004581	ABRACL
ssc-miR-155-3p	ENSSSCT00000005238	JMJD7
ssc-miR-155-3p	ENSSSCT00000005900	IGFBPL1
ssc-miR-155-3p	ENSSSCT00000006670	HRSP12
ssc-miR-155-3p	ENSSSCT00000006847	MOS
ssc-miR-155-3p	ENSSSCT00000007280	CERS2
ssc-miR-155-3p	ENSSSCT00000007971	ACSS2
ssc-miR-155-3p	ENSSSCT00000008259	SYCP2
ssc-miR-155-3p	ENSSSCT00000009026	KCMF1
ssc-miR-155-3p	ENSSSCT00000009100	SPR
ssc-miR-155-3p	ENSSSCT00000009474	ACP1
ssc-miR-155-3p	ENSSSCT00000009846	CNOT6L
ssc-miR-155-3p	ENSSSCT00000009963	ANXA5
ssc-miR-155-3p	ENSSSCT00000010116	HPSE
ssc-miR-155-3p	ENSSSCT00000010570	STC1
ssc-miR-155-3p	ENSSSCT00000011083	CDC45
ssc-miR-155-3p	ENSSSCT00000011414	PRKG1
ssc-miR-155-3p	ENSSSCT00000011474	HELLS
ssc-miR-155-3p	ENSSSCT00000011737	BUB3
ssc-miR-155-3p	ENSSSCT00000011882	PSEN2
ssc-miR-155-3p	ENSSSCT00000011991	GOLM1
ssc-miR-155-3p	ENSSSCT00000012262	OXNAD1
ssc-miR-155-3p	ENSSSCT00000012280	NGLY1
ssc-miR-155-3p	ENSSSCT00000012338	EIF1B
ssc-miR-155-3p	ENSSSCT00000012642	ARPC4
ssc-miR-155-3p	ENSSSCT00000012686	RHO
ssc-miR-155-3p	ENSSSCT00000012791	PCOLCE2
ssc-miR-155-3p	ENSSSCT00000012854	MECOM
ssc-miR-155-3p	ENSSSCT00000013276	BMX
ssc-miR-155-3p	ENSSSCT00000013522	MSN
ssc-miR-155-3p	ENSSSCT00000013614	ITM2A
ssc-miR-155-3p	ENSSSCT00000013838	AIFM1
ssc-miR-155-3p	ENSSSCT00000014010	FUNDC2
ssc-miR-155-3p	ENSSSCT00000014650	SWAP70
ssc-miR-155-3p	ENSSSCT00000014909	TYK2
ssc-miR-155-3p	ENSSSCT00000015144	TMEM38A
ssc-miR-155-3p	ENSSSCT00000015385	POC5
ssc-miR-155-3p	ENSSSCT00000015513	TSLP
ssc-miR-155-3p	ENSSSCT00000015537	CDO1
ssc-miR-155-3p	ENSSSCT00000015630	CAMLG
ssc-miR-155-3p	ENSSSCT00000015731	GNPDA1
ssc-miR-155-3p	ENSSSCT00000016383	C11ORF93
ssc-miR-155-3p	ENSSSCT00000016997	NEK2
ssc-miR-155-3p	ENSSSCT00000017183	IRF2
ssc-miR-155-3p	ENSSSCT00000017472	MSTN
ssc-miR-155-3p	ENSSSCT00000017547	WDR12
ssc-miR-155-3p	ENSSSCT00000018209	IGFBP1
ssc-miR-155-3p	ENSSSCT00000018401	HSPB3
ssc-miR-155-3p	ENSSSCT00000018737	SUMO2
ssc-miR-155-3p	ENSSSCT00000018924	PSME3
ssc-miR-155-3p	ENSSSCT00000019021	IGFBP4
ssc-miR-155-3p	ENSSSCT00000019021	IGFBP-4
ssc-miR-155-3p	ENSSSCT00000019242	APPBP2
ssc-miR-155-5p	ENSSSCT00000000171	BTBD11
ssc-miR-155-5p	ENSSSCT00000000551	TBC1D15
ssc-miR-155-5p	ENSSSCT00000002091	RCN2
ssc-miR-155-5p	ENSSSCT00000002510	NR2F2
ssc-miR-155-5p	ENSSSCT00000002752	UABP-2
ssc-miR-155-5p	ENSSSCT00000002783	PAPOLA
ssc-miR-155-5p	ENSSSCT00000004130	RNF138
ssc-miR-155-5p	ENSSSCT00000004582	REPS1
ssc-miR-155-5p	ENSSSCT00000004606	MYB
ssc-miR-155-5p	ENSSSCT00000004636	ARG1
ssc-miR-155-5p	ENSSSCT00000004926	IBTK
ssc-miR-155-5p	ENSSSCT00000005124	USP8
ssc-miR-155-5p	ENSSSCT00000005453	DIS3L
ssc-miR-155-5p	ENSSSCT00000005749	RLN
ssc-miR-155-5p	ENSSSCT00000005859	RGP1
ssc-miR-155-5p	ENSSSCT00000006037	ATP6V1G1
ssc-miR-155-5p	ENSSSCT00000006128	RC3H2
ssc-miR-155-5p	ENSSSCT00000006692	RAD54B
ssc-miR-155-5p	ENSSSCT00000006778	TERF1
ssc-miR-155-5p	ENSSSCT00000006977	KLHDC9
ssc-miR-155-5p	ENSSSCT00000007296	ANP32E
ssc-miR-155-5p	ENSSSCT00000008879	ANAPC1
ssc-miR-155-5p	ENSSSCT00000009230	TACSTD1
ssc-miR-155-5p	ENSSSCT00000009627	TMEM33
ssc-miR-155-5p	ENSSSCT00000009698	KLHL2
ssc-miR-155-5p	ENSSSCT00000009710	GUCY1B3
ssc-miR-155-5p	ENSSSCT00000009789	AMBN
ssc-miR-155-5p	ENSSSCT00000009804	AFM
ssc-miR-155-5p	ENSSSCT00000009903	ABCE1
ssc-miR-155-5p	ENSSSCT00000010266	COG6
ssc-miR-155-5p	ENSSSCT00000011203	HERC4
ssc-miR-155-5p	ENSSSCT00000011216	DDX50
ssc-miR-155-5p	ENSSSCT00000011643	DCLRE1A
ssc-miR-155-5p	ENSSSCT00000011969	HSD17B3
ssc-miR-155-5p	ENSSSCT00000012592	UBA3
ssc-miR-155-5p	ENSSSCT00000013054	ATG3
ssc-miR-155-5p	ENSSSCT00000013143	CXADR
ssc-miR-155-5p	ENSSSCT00000013857	MBNL3
ssc-miR-155-5p	ENSSSCT00000014526	EHF
ssc-miR-155-5p	ENSSSCT00000014756	CHAF1A
ssc-miR-155-5p	ENSSSCT00000015402	TBCA
ssc-miR-155-5p	ENSSSCT00000015433	ZCCHC9
ssc-miR-155-5p	ENSSSCT00000015680	ECSCR
ssc-miR-155-5p	ENSSSCT00000016316	MRE11A
ssc-miR-155-5p	ENSSSCT00000016342	C11ORF70
ssc-miR-155-5p	ENSSSCT00000017559	NDUFS1
ssc-miR-155-5p	ENSSSCT00000017609	ATIC
ssc-miR-155-5p	ENSSSCT00000017609	PURH
ssc-miR-155-5p	ENSSSCT00000017853	TNFAIP6
ssc-miR-155-5p	ENSSSCT00000017990	PTN
ssc-miR-155-5p	ENSSSCT00000018417	SKIV2L2
ssc-miR-155-5p	ENSSSCT00000019646	COPS3
ssc-miR-15a	ENSSSCT00000000020	NUP50
ssc-miR-15a	ENSSSCT00000000066	DESI1
ssc-miR-15a	ENSSSCT00000000201	TUBA1B
ssc-miR-15a	ENSSSCT00000000296	TARBP2
ssc-miR-15a	ENSSSCT00000000671	LRP6
ssc-miR-15a	ENSSSCT00000000712	CLEC2B
ssc-miR-15a	ENSSSCT00000000722	MFAP5
ssc-miR-15a	ENSSSCT00000000776	ANO2
ssc-miR-15a	ENSSSCT00000000818	PIGRAD52
ssc-miR-15a	ENSSSCT00000001027	ACSS3
ssc-miR-15a	ENSSSCT00000001088	RPP40
ssc-miR-15a	ENSSSCT00000001349	PPP1R11
ssc-miR-15a	ENSSSCT00000001633	DMB
ssc-miR-15a	ENSSSCT00000001633	SLA-DMB
ssc-miR-15a	ENSSSCT00000001700	HMGA1
ssc-miR-15a	ENSSSCT00000001740	ETV7
ssc-miR-15a	ENSSSCT00000001892	VEGFA
ssc-miR-15a	ENSSSCT00000002162	GRAMD2
ssc-miR-15a	ENSSSCT00000002207	G2E3
ssc-miR-15a	ENSSSCT00000002556	VTI1B
ssc-miR-15a	ENSSSCT00000002617	FAM161B
ssc-miR-15a	ENSSSCT00000002775	TCL1B
ssc-miR-15a	ENSSSCT00000003065	TSNAXIP1
ssc-miR-15a	ENSSSCT00000003107	USB1
ssc-miR-15a	ENSSSCT00000003142	N4BP1
ssc-miR-15a	ENSSSCT00000003554	AP2A1
ssc-miR-15a	ENSSSCT00000004193	CTH
ssc-miR-15a	ENSSSCT00000004203	SERBP1
ssc-miR-15a	ENSSSCT00000004214	AK3L1
ssc-miR-15a	ENSSSCT00000004274	CC2D1B
ssc-miR-15a	ENSSSCT00000004297	CMPK1
ssc-miR-15a	ENSSSCT00000004520	RMND1
ssc-miR-15a	ENSSSCT00000004562	PLAGL1
ssc-miR-15a	ENSSSCT00000004584	CCDC28A
ssc-miR-15a	ENSSSCT00000004977	SMAD2
ssc-miR-15a	ENSSSCT00000004977	SMAD3
ssc-miR-15a	ENSSSCT00000005078	AQP9
ssc-miR-15a	ENSSSCT00000005161	DUOX1
ssc-miR-15a	ENSSSCT00000005217	HAUS2
ssc-miR-15a	ENSSSCT00000005707	SH3GL2
ssc-miR-15a	ENSSSCT00000005752	CDC37L1
ssc-miR-15a	ENSSSCT00000005824	PSAT1
ssc-miR-15a	ENSSSCT00000006158	PPP6C
ssc-miR-15a	ENSSSCT00000006213	ODF2
ssc-miR-15a	ENSSSCT00000006228	PHYHD1
ssc-miR-15a	ENSSSCT00000006270	ASS1
ssc-miR-15a	ENSSSCT00000006629	DPYS
ssc-miR-15a	ENSSSCT00000006756	ZC2HC1A
ssc-miR-15a	ENSSSCT00000006902	DPT
ssc-miR-15a	ENSSSCT00000006925	TADA1
ssc-miR-15a	ENSSSCT00000006945	HSD17B7
ssc-miR-15a	ENSSSCT00000007586	CCBL2
ssc-miR-15a	ENSSSCT00000007949	CDK5RAP1
ssc-miR-15a	ENSSSCT00000008319	WIPI2
ssc-miR-15a	ENSSSCT00000008445	FKBP6
ssc-miR-15a	ENSSSCT00000008534	RNF40
ssc-miR-15a	ENSSSCT00000008982	CNNM3
ssc-miR-15a	ENSSSCT00000009143	CNRIP1
ssc-miR-15a	ENSSSCT00000009152	ACTR2
ssc-miR-15a	ENSSSCT00000009196	PNPT1
ssc-miR-15a	ENSSSCT00000009268	COX7A2L
ssc-miR-15a	ENSSSCT00000009351	GPN1
ssc-miR-15a	ENSSSCT00000009683	KDR
ssc-miR-15a	ENSSSCT00000010506	GADD45G
ssc-miR-15a	ENSSSCT00000010552	SORBS3
ssc-miR-15a	ENSSSCT00000010720	RILPL2
ssc-miR-15a	ENSSSCT00000010778	ATXN2
ssc-miR-15a	ENSSSCT00000010778	SCA2
ssc-miR-15a	ENSSSCT00000010806	FBXO21
ssc-miR-15a	ENSSSCT00000010832	OAS1
ssc-miR-15a	ENSSSCT00000010860	RNF10
ssc-miR-15a	ENSSSCT00000010934	AP1B1
ssc-miR-15a	ENSSSCT00000010989	PISD
ssc-miR-15a	ENSSSCT00000011212	CCAR1
ssc-miR-15a	ENSSSCT00000011289	VCL
ssc-miR-15a	ENSSSCT00000011289	VIN
ssc-miR-15a	ENSSSCT00000011295	DUSP13
ssc-miR-15a	ENSSSCT00000011339	WAPAL
ssc-miR-15a	ENSSSCT00000011344	SNCG
ssc-miR-15a	ENSSSCT00000011581	ARL3
ssc-miR-15a	ENSSSCT00000012040	B4GALT1
ssc-miR-15a	ENSSSCT00000012151	CUL2
ssc-miR-15a	ENSSSCT00000012155	CCNY
ssc-miR-15a	ENSSSCT00000012304	PDCD6IP
ssc-miR-15a	ENSSSCT00000012305	ARPP21
ssc-miR-15a	ENSSSCT00000012430	PFKFB4
ssc-miR-15a	ENSSSCT00000012457	KLHDC8B
ssc-miR-15a	ENSSSCT00000012472	RBM6
ssc-miR-15a	ENSSSCT00000012548	FAM116A
ssc-miR-15a	ENSSSCT00000012651	CRELD1
ssc-miR-15a	ENSSSCT00000012655	FANCD2
ssc-miR-15a	ENSSSCT00000012699	XPC
ssc-miR-15a	ENSSSCT00000012809	CP
ssc-miR-15a	ENSSSCT00000012909	TBCCD1
ssc-miR-15a	ENSSSCT00000012990	DTX3L
ssc-miR-15a	ENSSSCT00000013304	RPS6KA3
ssc-miR-15a	ENSSSCT00000013568	NHSL2
ssc-miR-15a	ENSSSCT00000013601	ATP7A
ssc-miR-15a	ENSSSCT00000013628	POF1B
ssc-miR-15a	ENSSSCT00000013743	PSMD10
ssc-miR-15a	ENSSSCT00000014611	USH1C
ssc-miR-15a	ENSSSCT00000014631	PTH
ssc-miR-15a	ENSSSCT00000014752	FSD1
ssc-miR-15a	ENSSSCT00000014783	ACSBG2
ssc-miR-15a	ENSSSCT00000014908	CDC37
ssc-miR-15a	ENSSSCT00000015303	MAPK9
ssc-miR-15a	ENSSSCT00000015331	B4GALT7
ssc-miR-15a	ENSSSCT00000015371	BTF3
ssc-miR-15a	ENSSSCT00000015529	YTHDC2
ssc-miR-15a	ENSSSCT00000015690	CYSTM1
ssc-miR-15a	ENSSSCT00000015705	HARS
ssc-miR-15a	ENSSSCT00000015769	FBXO38
ssc-miR-15a	ENSSSCT00000016181	MRPL48
ssc-miR-15a	ENSSSCT00000016402	DIXDC1
ssc-miR-15a	ENSSSCT00000016440	SIDT2
ssc-miR-15a	ENSSSCT00000016472	HYOU1
ssc-miR-15a	ENSSSCT00000016581	CHEK1
ssc-miR-15a	ENSSSCT00000016690	FAM133B
ssc-miR-15a	ENSSSCT00000016768	DMTF1
ssc-miR-15a	ENSSSCT00000016863	PRRC2C
ssc-miR-15a	ENSSSCT00000016877	SERPINC1
ssc-miR-15a	ENSSSCT00000016896	RFWD2
ssc-miR-15a	ENSSSCT00000016955	C1ORF21
ssc-miR-15a	ENSSSCT00000017090	UBXN4
ssc-miR-15a	ENSSSCT00000017468	OSGEPL1
ssc-miR-15a	ENSSSCT00000017591	MYL1
ssc-miR-15a	ENSSSCT00000017621	CXCR2
ssc-miR-15a	ENSSSCT00000017707	SP140
ssc-miR-15a	ENSSSCT00000017825	Sept2
ssc-miR-15a	ENSSSCT00000017851	RIF1
ssc-miR-15a	ENSSSCT00000018281	ZNF622
ssc-miR-15a	ENSSSCT00000018552	TTC1
ssc-miR-15a	ENSSSCT00000018572	MED7
ssc-miR-15a	ENSSSCT00000018589	FAM114A2
ssc-miR-15a	ENSSSCT00000018693	SEC14L1
ssc-miR-15a	ENSSSCT00000018844	CDC27
ssc-miR-15a	ENSSSCT00000018869	FMNL1
ssc-miR-15a	ENSSSCT00000019014	CCR7
ssc-miR-15a	ENSSSCT00000019321	WSB1
ssc-miR-15a	ENSSSCT00000019494	PLD2
ssc-miR-15b	ENSSSCT00000004877	CD164
ssc-miR-15b	ENSSSCT00000008073	SERINC3
ssc-miR-15b	ENSSSCT00000012069	KIF5B
ssc-miR-15b	ENSSSCT00000018418	PPAP2A
ssc-miR-17-3p	ENSSSCT00000000064	NHP2L1
ssc-miR-17-3p	ENSSSCT00000000541	CNOT2
ssc-miR-17-3p	ENSSSCT00000000550	RAB21
ssc-miR-17-3p	ENSSSCT00000000683	LY49
ssc-miR-17-3p	ENSSSCT00000000923	HCFC2
ssc-miR-17-3p	ENSSSCT00000001075	EXOC2
ssc-miR-17-3p	ENSSSCT00000001123	EEF1E1
ssc-miR-17-3p	ENSSSCT00000001352	ZNRD1
ssc-miR-17-3p	ENSSSCT00000001582	EGFL8
ssc-miR-17-3p	ENSSSCT00000001612	LA-DRB-D
ssc-miR-17-3p	ENSSSCT00000001612	SLA-DRB
ssc-miR-17-3p	ENSSSCT00000001612	SLA-DRB*K07G
ssc-miR-17-3p	ENSSSCT00000001612	SLA-DRB1
ssc-miR-17-3p	ENSSSCT00000001671	DST
ssc-miR-17-3p	ENSSSCT00000001674	VPS52
ssc-miR-17-3p	ENSSSCT00000002196	EGLN3
ssc-miR-17-3p	ENSSSCT00000002545	GPHN
ssc-miR-17-3p	ENSSSCT00000002578	COX16
ssc-miR-17-3p	ENSSSCT00000002729	TMEM251
ssc-miR-17-3p	ENSSSCT00000002743	ISG12(A)
ssc-miR-17-3p	ENSSSCT00000002745	IFI27L2
ssc-miR-17-3p	ENSSSCT00000002833	C14ORF2
ssc-miR-17-3p	ENSSSCT00000003728	TPRG1L
ssc-miR-17-3p	ENSSSCT00000003733	C1ORF174
ssc-miR-17-3p	ENSSSCT00000004090	MYL12B
ssc-miR-17-3p	ENSSSCT00000004148	RPSA
ssc-miR-17-3p	ENSSSCT00000004155	PDZK1IP1
ssc-miR-17-3p	ENSSSCT00000004213	DNAJC6
ssc-miR-17-3p	ENSSSCT00000004279	TXNDC12
ssc-miR-17-3p	ENSSSCT00000004569	PEX3
ssc-miR-17-3p	ENSSSCT00000004754	C6ORF162
ssc-miR-17-3p	ENSSSCT00000004829	PREP
ssc-miR-17-3p	ENSSSCT00000004911	RWDD1
ssc-miR-17-3p	ENSSSCT00000004971	ATP5A1
ssc-miR-17-3p	ENSSSCT00000005019	SPG21
ssc-miR-17-3p	ENSSSCT00000005220	SNAP23
ssc-miR-17-3p	ENSSSCT00000005888	GRHPR
ssc-miR-17-3p	ENSSSCT00000005907	TSTD2
ssc-miR-17-3p	ENSSSCT00000005997	C9ORF152
ssc-miR-17-3p	ENSSSCT00000006357	TARSL2
ssc-miR-17-3p	ENSSSCT00000006531	TG
ssc-miR-17-3p	ENSSSCT00000006553	SQLE
ssc-miR-17-3p	ENSSSCT00000006746	PMP2
ssc-miR-17-3p	ENSSSCT00000006755	IL7
ssc-miR-17-3p	ENSSSCT00000007107	C1ORF85
ssc-miR-17-3p	ENSSSCT00000007358	PHGDH
ssc-miR-17-3p	ENSSSCT00000007524	SLC35A3
ssc-miR-17-3p	ENSSSCT00000007652	SLC7A2
ssc-miR-17-3p	ENSSSCT00000007838	MRPS26
ssc-miR-17-3p	ENSSSCT00000007954	PXMP4
ssc-miR-17-3p	ENSSSCT00000008004	AAR2
ssc-miR-17-3p	ENSSSCT00000008346	TRRAP
ssc-miR-17-3p	ENSSSCT00000008959	EIF5B
ssc-miR-17-3p	ENSSSCT00000009361	KHK
ssc-miR-17-3p	ENSSSCT00000009415	WDR35
ssc-miR-17-3p	ENSSSCT00000009573	PACRGL
ssc-miR-17-3p	ENSSSCT00000009650	TEC
ssc-miR-17-3p	ENSSSCT00000009733	TMA16
ssc-miR-17-3p	ENSSSCT00000010198	POLR1D
ssc-miR-17-3p	ENSSSCT00000010215	MTUS2
ssc-miR-17-3p	ENSSSCT00000010304	SUCLA2
ssc-miR-17-3p	ENSSSCT00000010369	MZT1
ssc-miR-17-3p	ENSSSCT00000010434	UBAC2
ssc-miR-17-3p	ENSSSCT00000010537	FAM160B2
ssc-miR-17-3p	ENSSSCT00000010724	ARL6IP4
ssc-miR-17-3p	ENSSSCT00000010831	OAS2
ssc-miR-17-3p	ENSSSCT00000010915	HPS4
ssc-miR-17-3p	ENSSSCT00000010923	PITPNB
ssc-miR-17-3p	ENSSSCT00000011066	SMPD4
ssc-miR-17-3p	ENSSSCT00000011253	PSAP
ssc-miR-17-3p	ENSSSCT00000011538	ERLIN1
ssc-miR-17-3p	ENSSSCT00000011651	FAM160B1
ssc-miR-17-3p	ENSSSCT00000011771	GLRX3
ssc-miR-17-3p	ENSSSCT00000011814	GGA2
ssc-miR-17-3p	ENSSSCT00000012094	MEIG1
ssc-miR-17-3p	ENSSSCT00000012148	ITGB1
ssc-miR-17-3p	ENSSSCT00000012373	TMEM42
ssc-miR-17-3p	ENSSSCT00000012409	SETD2
ssc-miR-17-3p	ENSSSCT00000012555	RPP14
ssc-miR-17-3p	ENSSSCT00000012674	MKRN2-AS1
ssc-miR-17-3p	ENSSSCT00000012709	RPN1
ssc-miR-17-3p	ENSSSCT00000012725	DNAJC13
ssc-miR-17-3p	ENSSSCT00000012842	SMC4
ssc-miR-17-3p	ENSSSCT00000012925	LEPREL1
ssc-miR-17-3p	ENSSSCT00000012998	GOLGB1
ssc-miR-17-3p	ENSSSCT00000013017	PLA1A
ssc-miR-17-3p	ENSSSCT00000013658	CENPI
ssc-miR-17-3p	ENSSSCT00000013814	IL13RA1
ssc-miR-17-3p	ENSSSCT00000013876	CXORF48
ssc-miR-17-3p	ENSSSCT00000014232	SF1
ssc-miR-17-3p	ENSSSCT00000014234	PYGM
ssc-miR-17-3p	ENSSSCT00000014259	COX8A
ssc-miR-17-3p	ENSSSCT00000014278	MTA2
ssc-miR-17-3p	ENSSSCT00000014394	CTNND1
ssc-miR-17-3p	ENSSSCT00000014473	F2
ssc-miR-17-3p	ENSSSCT00000014494	CRY2
ssc-miR-17-3p	ENSSSCT00000014527	ELF5
ssc-miR-17-3p	ENSSSCT00000014599	GTF2H1
ssc-miR-17-3p	ENSSSCT00000014675	ATP5D
ssc-miR-17-3p	ENSSSCT00000014806	EMR1
ssc-miR-17-3p	ENSSSCT00000014831	CD209
ssc-miR-17-3p	ENSSSCT00000014845	CCL25
ssc-miR-17-3p	ENSSSCT00000015115	AKAP8
ssc-miR-17-3p	ENSSSCT00000015173	INSL3
ssc-miR-17-3p	ENSSSCT00000015175	RPL18A
ssc-miR-17-3p	ENSSSCT00000015436	ATP6AP1L
ssc-miR-17-3p	ENSSSCT00000015559	CEP120
ssc-miR-17-3p	ENSSSCT00000016195	CHRDL2
ssc-miR-17-3p	ENSSSCT00000016580	STT3A
ssc-miR-17-3p	ENSSSCT00000016709	SLC25A13
ssc-miR-17-3p	ENSSSCT00000016737	TSPAN13
ssc-miR-17-3p	ENSSSCT00000016755	CDCA7L
ssc-miR-17-3p	ENSSSCT00000016882	KLHL20
ssc-miR-17-3p	ENSSSCT00000016906	RASAL2
ssc-miR-17-3p	ENSSSCT00000016992	PPP2R5A
ssc-miR-17-3p	ENSSSCT00000017234	PROSC
ssc-miR-17-3p	ENSSSCT00000017285	ACVR1
ssc-miR-17-3p	ENSSSCT00000017369	HAT1
ssc-miR-17-3p	ENSSSCT00000017637	VIL1
ssc-miR-17-3p	ENSSSCT00000017966	PARP12
ssc-miR-17-3p	ENSSSCT00000017997	AGBL3
ssc-miR-17-3p	ENSSSCT00000018088	PTPRZ1
ssc-miR-17-3p	ENSSSCT00000018205	MRPS24
ssc-miR-17-3p	ENSSSCT00000018219	PPIA
ssc-miR-17-3p	ENSSSCT00000018230	CAMK2B
ssc-miR-17-3p	ENSSSCT00000018310	TARS
ssc-miR-17-3p	ENSSSCT00000018331	NADKD1
ssc-miR-17-3p	ENSSSCT00000018429	GPBP1
ssc-miR-17-3p	ENSSSCT00000018895	ITGA2B
ssc-miR-17-3p	ENSSSCT00000019446	C17ORF85
ssc-miR-18a	ENSSSCT00000000111	KDELR3
ssc-miR-18a	ENSSSCT00000000762	ACRBP
ssc-miR-18a	ENSSSCT00000000949	UTP20
ssc-miR-18a	ENSSSCT00000001941	CRISP2
ssc-miR-18a	ENSSSCT00000002516	AKAP13
ssc-miR-18a	ENSSSCT00000003566	NR1H2
ssc-miR-18a	ENSSSCT00000004045	MYCBP
ssc-miR-18a	ENSSSCT00000004194	ANKRD13C
ssc-miR-18a	ENSSSCT00000004405	SMAP1L
ssc-miR-18a	ENSSSCT00000004683	HSF2
ssc-miR-18a	ENSSSCT00000004854	CEP57L1
ssc-miR-18a	ENSSSCT00000004889	C6ORF225
ssc-miR-18a	ENSSSCT00000005227	VPS39
ssc-miR-18a	ENSSSCT00000005288	THBS1
ssc-miR-18a	ENSSSCT00000005518	RPS29
ssc-miR-18a	ENSSSCT00000005612	SLC38A6
ssc-miR-18a	ENSSSCT00000005817	VPS13A
ssc-miR-18a	ENSSSCT00000005861	NPR2
ssc-miR-18a	ENSSSCT00000005991	PTPN3
ssc-miR-18a	ENSSSCT00000006152	RPL35
ssc-miR-18a	ENSSSCT00000006647	RRM2B
ssc-miR-18a	ENSSSCT00000006753	HEY1
ssc-miR-18a	ENSSSCT00000006969	B4GALT3
ssc-miR-18a	ENSSSCT00000007487	KIAA1324
ssc-miR-18a	ENSSSCT00000007590	LMO4
ssc-miR-18a	ENSSSCT00000007592	SH3GLB1
ssc-miR-18a	ENSSSCT00000007708	PRNP
ssc-miR-18a	ENSSSCT00000007708	PRP
ssc-miR-18a	ENSSSCT00000007915	TPX2
ssc-miR-18a	ENSSSCT00000008511	VKORC1
ssc-miR-18a	ENSSSCT00000008786	MAPK8IP3
ssc-miR-18a	ENSSSCT00000008800	GNPTG
ssc-miR-18a	ENSSSCT00000008967	MGAT4A
ssc-miR-18a	ENSSSCT00000009333	YPEL5
ssc-miR-18a	ENSSSCT00000009544	ACOX3
ssc-miR-18a	ENSSSCT00000009662	OCIAD1
ssc-miR-18a	ENSSSCT00000010124	SEC31A
ssc-miR-18a	ENSSSCT00000011082	UFD1L
ssc-miR-18a	ENSSSCT00000011263	PLA2G12B
ssc-miR-18a	ENSSSCT00000011483	ALDH18A1
ssc-miR-18a	ENSSSCT00000011552	MRPL43
ssc-miR-18a	ENSSSCT00000011650	ABLIM1
ssc-miR-18a	ENSSSCT00000012105	PDSS1
ssc-miR-18a	ENSSSCT00000012261	DPH3
ssc-miR-18a	ENSSSCT00000012519	PHF7
ssc-miR-18a	ENSSSCT00000012559	ACOX2
ssc-miR-18a	ENSSSCT00000012594	LMOD3
ssc-miR-18a	ENSSSCT00000013096	NIT2
ssc-miR-18a	ENSSSCT00000013182	RCAN1
ssc-miR-18a	ENSSSCT00000014099	NDUFV1
ssc-miR-18a	ENSSSCT00000014533	LMO2
ssc-miR-18a	ENSSSCT00000015216	ATP13A1
ssc-miR-18a	ENSSSCT00000015312	MGAT4B
ssc-miR-18a	ENSSSCT00000015492	ST8SIA4
ssc-miR-18a	ENSSSCT00000016171	FCHSD2
ssc-miR-18a	ENSSSCT00000016422	REXO2
ssc-miR-18a	ENSSSCT00000016471	SLC37A4
ssc-miR-18a	ENSSSCT00000016645	ETNK2
ssc-miR-18a	ENSSSCT00000017156	AGPAT5
ssc-miR-18a	ENSSSCT00000017187	ACSL1
ssc-miR-18a	ENSSSCT00000017187	FACL2
ssc-miR-18a	ENSSSCT00000018123	C7ORF53
ssc-miR-18a	ENSSSCT00000018232	YKT6
ssc-miR-18a	ENSSSCT00000018581	GEMIN5
ssc-miR-18a	ENSSSCT00000018603	GM2A
ssc-miR-18a	ENSSSCT00000018954	RAB5C
ssc-miR-18a	ENSSSCT00000019049	MIEN1
ssc-miR-18a	ENSSSCT00000019107	MYST2
ssc-miR-18a	ENSSSCT00000019175	COIL
ssc-miR-18a	ENSSSCT00000019264	CCL4
ssc-miR-18a	ENSSSCT00000019299	ZNF207
ssc-miR-195	ENSSSCT00000000649	ARHGDIB
ssc-miR-195	ENSSSCT00000003078	TPPP3
ssc-miR-195	ENSSSCT00000004313	MKNK1
ssc-miR-195	ENSSSCT00000004981	LIPG
ssc-miR-195	ENSSSCT00000005254	DLL4
ssc-miR-195	ENSSSCT00000013421	USP11
ssc-miR-195	ENSSSCT00000017360	GORASP2
ssc-miR-195	ENSSSCT00000019141	SGCA
ssc-miR-195	ENSSSCT00000019273	TAF15
ssc-miR-19a	ENSSSCT00000000167	C22ORF28
ssc-miR-19a	ENSSSCT00000000958	NR1H4
ssc-miR-19a	ENSSSCT00000001037	SYT1
ssc-miR-19a	ENSSSCT00000002595	SIPA1L1
ssc-miR-19a	ENSSSCT00000004166	FP
ssc-miR-19a	ENSSSCT00000004172	FAM73A
ssc-miR-19a	ENSSSCT00000004556	FBXO30
ssc-miR-19a	ENSSSCT00000004632	ENPP1
ssc-miR-19a	ENSSSCT00000004844	SEC63
ssc-miR-19a	ENSSSCT00000005100	ARPP19
ssc-miR-19a	ENSSSCT00000005306	SCG5
ssc-miR-19a	ENSSSCT00000005857	CREB3
ssc-miR-19a	ENSSSCT00000006637	DCAF13
ssc-miR-19a	ENSSSCT00000006745	SNX16
ssc-miR-19a	ENSSSCT00000006797	CSPP1
ssc-miR-19a	ENSSSCT00000007191	RAB13
ssc-miR-19a	ENSSSCT00000007393	TSPAN2
ssc-miR-19a	ENSSSCT00000007548	BCAR3
ssc-miR-19a	ENSSSCT00000008057	SRSF6
ssc-miR-19a	ENSSSCT00000008224	TMEPAI
ssc-miR-19a	ENSSSCT00000009167	EHBP1
ssc-miR-19a	ENSSSCT00000009193	CCDC85A
ssc-miR-19a	ENSSSCT00000009428	FAM49A
ssc-miR-19a	ENSSSCT00000009834	NUP54
ssc-miR-19a	ENSSSCT00000010390	EDNRB
ssc-miR-19a	ENSSSCT00000010511	AUH
ssc-miR-19a	ENSSSCT00000010637	FBXO8
ssc-miR-19a	ENSSSCT00000010790	HSPB8
ssc-miR-19a	ENSSSCT00000011281	CHCHD1
ssc-miR-19a	ENSSSCT00000011332	FAM190B
ssc-miR-19a	ENSSSCT00000011431	STAMBPL1
ssc-miR-19a	ENSSSCT00000011498	TM9SF3
ssc-miR-19a	ENSSSCT00000011533	CUTC
[truncated: 1,786 more rows]
