# Supplementary material for: MicroRNA Transcriptome in Swine Small Intestine during Weaning Stress
Source: PLoS One. 2013 Nov 18;8(11):e79343. doi: 10.1371/journal.pone.0079343 (PMC3832476; doi:10.1371/journal.pone.0079343)
Supplement: Table S13 — Predicted target genes for downregulated miRNAs in W4. (XLS) [file pone.0079343.s016.xls]

## Sheet: target_prediction_high_quality_
Mirbase.ID	Gene.ID	uniprot_genename
ssc-miR-194b-3p	ENSSSCT00000000068	CSDC2
ssc-miR-194b-3p	ENSSSCT00000000276	ITGB7
ssc-miR-194b-3p	ENSSSCT00000000467	B4GALNT1
ssc-miR-194b-3p	ENSSSCT00000000745	USP5
ssc-miR-194b-3p	ENSSSCT00000000831	ATP6V1E1
ssc-miR-194b-3p	ENSSSCT00000000949	UTP20
ssc-miR-194b-3p	ENSSSCT00000000950	ARL1
ssc-miR-194b-3p	ENSSSCT00000001071	CRELD2
ssc-miR-194b-3p	ENSSSCT00000001119	SNRNP48
ssc-miR-194b-3p	ENSSSCT00000001349	PPP1R11
ssc-miR-194b-3p	ENSSSCT00000001515	TCF19
ssc-miR-194b-3p	ENSSSCT00000001612	LA-DRB-D
ssc-miR-194b-3p	ENSSSCT00000001612	SLA-DRB
ssc-miR-194b-3p	ENSSSCT00000001612	SLA-DRB*K07G
ssc-miR-194b-3p	ENSSSCT00000001612	SLA-DRB1
ssc-miR-194b-3p	ENSSSCT00000001653	HCRTR2
ssc-miR-194b-3p	ENSSSCT00000001680	TAPBP
ssc-miR-194b-3p	ENSSSCT00000001794	TREM2
ssc-miR-194b-3p	ENSSSCT00000001906	AARS2
ssc-miR-194b-3p	ENSSSCT00000001956	PAQR8
ssc-miR-194b-3p	ENSSSCT00000001968	IDH3A
ssc-miR-194b-3p	ENSSSCT00000001970	CIB2
ssc-miR-194b-3p	ENSSSCT00000001983	CTSH
ssc-miR-194b-3p	ENSSSCT00000002031	PDE8A
ssc-miR-194b-3p	ENSSSCT00000002059	FANCI
ssc-miR-194b-3p	ENSSSCT00000002093	TSPAN3
ssc-miR-194b-3p	ENSSSCT00000002183	PSMA6
ssc-miR-194b-3p	ENSSSCT00000002192	CFL2
ssc-miR-194b-3p	ENSSSCT00000002192	CFL2B
ssc-miR-194b-3p	ENSSSCT00000002221	CBLN3
ssc-miR-194b-3p	ENSSSCT00000002230	RABGGTA
ssc-miR-194b-3p	ENSSSCT00000002542	FUT8
ssc-miR-194b-3p	ENSSSCT00000002664	GSTZ1
ssc-miR-194b-3p	ENSSSCT00000002739	ASB2
ssc-miR-194b-3p	ENSSSCT00000002825	PPP1R13B
ssc-miR-194b-3p	ENSSSCT00000002907	EFHC1
ssc-miR-194b-3p	ENSSSCT00000003075	HSD11B2
ssc-miR-194b-3p	ENSSSCT00000003101	NDRG4
ssc-miR-194b-3p	ENSSSCT00000003130	MMP2
ssc-miR-194b-3p	ENSSSCT00000003352	HSL
ssc-miR-194b-3p	ENSSSCT00000003352	LIPE
ssc-miR-194b-3p	ENSSSCT00000003559	VRK3
ssc-miR-194b-3p	ENSSSCT00000003746	PLEKHG5
ssc-miR-194b-3p	ENSSSCT00000003811	PLOD1
ssc-miR-194b-3p	ENSSSCT00000003940	NCMAP
ssc-miR-194b-3p	ENSSSCT00000003952	RPS6KA1
ssc-miR-194b-3p	ENSSSCT00000003986	PUM1
ssc-miR-194b-3p	ENSSSCT00000003995	TINAGL1
ssc-miR-194b-3p	ENSSSCT00000004070	CEP192
ssc-miR-194b-3p	ENSSSCT00000004148	RPSA
ssc-miR-194b-3p	ENSSSCT00000004191	PTGER3
ssc-miR-194b-3p	ENSSSCT00000004219	PGM1
ssc-miR-194b-3p	ENSSSCT00000004282	NRD1
ssc-miR-194b-3p	ENSSSCT00000004316	FAAH
ssc-miR-194b-3p	ENSSSCT00000004359	SZT2
ssc-miR-194b-3p	ENSSSCT00000004584	CCDC28A
ssc-miR-194b-3p	ENSSSCT00000004608	HBS1L
ssc-miR-194b-3p	ENSSSCT00000004620	VNN1
ssc-miR-194b-3p	ENSSSCT00000004679	FABP7
ssc-miR-194b-3p	ENSSSCT00000004737	OOEP
ssc-miR-194b-3p	ENSSSCT00000004796	FHL5
ssc-miR-194b-3p	ENSSSCT00000004871	SMPD2
ssc-miR-194b-3p	ENSSSCT00000004981	LIPG
ssc-miR-194b-3p	ENSSSCT00000004982	ACAA2
ssc-miR-194b-3p	ENSSSCT00000005002	MBD2
ssc-miR-194b-3p	ENSSSCT00000005028	TRIP4
ssc-miR-194b-3p	ENSSSCT00000005076	ADAM10
ssc-miR-194b-3p	ENSSSCT00000005105	GNB5
ssc-miR-194b-3p	ENSSSCT00000005263	GCHFR
ssc-miR-194b-3p	ENSSSCT00000005264	FAM82A2
ssc-miR-194b-3p	ENSSSCT00000005427	ALPK2
ssc-miR-194b-3p	ENSSSCT00000005504	LRFN5
ssc-miR-194b-3p	ENSSSCT00000005569	WDHD1
ssc-miR-194b-3p	ENSSSCT00000005573	DLGAP5
ssc-miR-194b-3p	ENSSSCT00000005612	SLC38A6
ssc-miR-194b-3p	ENSSSCT00000005707	SH3GL2
ssc-miR-194b-3p	ENSSSCT00000005749	RLN
ssc-miR-194b-3p	ENSSSCT00000005834	DNAJB5
ssc-miR-194b-3p	ENSSSCT00000005857	CREB3
ssc-miR-194b-3p	ENSSSCT00000005883	MELK
ssc-miR-194b-3p	ENSSSCT00000006062	C5
ssc-miR-194b-3p	ENSSSCT00000006215	GLE1
ssc-miR-194b-3p	ENSSSCT00000006505	EXOSC4
ssc-miR-194b-3p	ENSSSCT00000006585	ENPP2
ssc-miR-194b-3p	ENSSSCT00000006644	KLF10
ssc-miR-194b-3p	ENSSSCT00000006665	STK3
ssc-miR-194b-3p	ENSSSCT00000006679	SDC2
ssc-miR-194b-3p	ENSSSCT00000006826	ASPH
ssc-miR-194b-3p	ENSSSCT00000006832	TOX
ssc-miR-194b-3p	ENSSSCT00000006892	F5
ssc-miR-194b-3p	ENSSSCT00000006932	ALDH9A1
ssc-miR-194b-3p	ENSSSCT00000006942	RGS5
ssc-miR-194b-3p	ENSSSCT00000006981	USF1
ssc-miR-194b-3p	ENSSSCT00000007196	DENND4B
ssc-miR-194b-3p	ENSSSCT00000007285	HORMAD1
ssc-miR-194b-3p	ENSSSCT00000007298	VPS45
ssc-miR-194b-3p	ENSSSCT00000007546	GCLM
ssc-miR-194b-3p	ENSSSCT00000007584	GBP1
ssc-miR-194b-3p	ENSSSCT00000007585	GBP5
ssc-miR-194b-3p	ENSSSCT00000007647	ZDHHC2
ssc-miR-194b-3p	ENSSSCT00000007838	MRPS26
ssc-miR-194b-3p	ENSSSCT00000007884	TBC1D20
ssc-miR-194b-3p	ENSSSCT00000008012	NDRG3
ssc-miR-194b-3p	ENSSSCT00000008156	TP53RK
ssc-miR-194b-3p	ENSSSCT00000008214	SPO11
ssc-miR-194b-3p	ENSSSCT00000008492	SUMF2
ssc-miR-194b-3p	ENSSSCT00000008536	PHKG2
ssc-miR-194b-3p	ENSSSCT00000008633	PARN
ssc-miR-194b-3p	ENSSSCT00000008974	COX5B
ssc-miR-194b-3p	ENSSSCT00000009096	SMYD5
ssc-miR-194b-3p	ENSSSCT00000009272	THUMPD2
ssc-miR-194b-3p	ENSSSCT00000009316	BIRC6
ssc-miR-194b-3p	ENSSSCT00000009345	PPP1CB
ssc-miR-194b-3p	ENSSSCT00000009388	CENPO
ssc-miR-194b-3p	ENSSSCT00000009573	PACRGL
ssc-miR-194b-3p	ENSSSCT00000009741	HOPX
ssc-miR-194b-3p	ENSSSCT00000009813	CXCL2
ssc-miR-194b-3p	ENSSSCT00000009824	RCHY1
ssc-miR-194b-3p	ENSSSCT00000010020	HADH
ssc-miR-194b-3p	ENSSSCT00000010036	CISD2
ssc-miR-194b-3p	ENSSSCT00000010039	UBCH5B
ssc-miR-194b-3p	ENSSSCT00000010039	UBE2D2
ssc-miR-194b-3p	ENSSSCT00000010454	ARGLU1
ssc-miR-194b-3p	ENSSSCT00000010733	RSRC2
ssc-miR-194b-3p	ENSSSCT00000010768	PPTC7
ssc-miR-194b-3p	ENSSSCT00000010836	TRAFD1
ssc-miR-194b-3p	ENSSSCT00000010869	HNF1A
ssc-miR-194b-3p	ENSSSCT00000011021	UPB1
ssc-miR-194b-3p	ENSSSCT00000011120	ARID4B
ssc-miR-194b-3p	ENSSSCT00000011121	RBM34
ssc-miR-194b-3p	ENSSSCT00000011124	TARBP1
ssc-miR-194b-3p	ENSSSCT00000011132	NTPCR
ssc-miR-194b-3p	ENSSSCT00000011180	CDC2
ssc-miR-194b-3p	ENSSSCT00000011192	JMJD1C
ssc-miR-194b-3p	ENSSSCT00000011277	MYOZ1
ssc-miR-194b-3p	ENSSSCT00000011314	SFTPA
ssc-miR-194b-3p	ENSSSCT00000011314	SFTPA1
ssc-miR-194b-3p	ENSSSCT00000011436	LIPA
ssc-miR-194b-3p	ENSSSCT00000011460	HHEX
ssc-miR-194b-3p	ENSSSCT00000011534	ABCC2
ssc-miR-194b-3p	ENSSSCT00000011564	C10ORF76
ssc-miR-194b-3p	ENSSSCT00000011772	TCERG1L
ssc-miR-194b-3p	ENSSSCT00000011898	DESI2
ssc-miR-194b-3p	ENSSSCT00000011898	PNAS-4
ssc-miR-194b-3p	ENSSSCT00000011966	HABP4
ssc-miR-194b-3p	ENSSSCT00000012094	MEIG1
ssc-miR-194b-3p	ENSSSCT00000012305	ARPP21
ssc-miR-194b-3p	ENSSSCT00000012349	VPAC1
ssc-miR-194b-3p	ENSSSCT00000012436	ATRIP
ssc-miR-194b-3p	ENSSSCT00000012535	SFMBT1
ssc-miR-194b-3p	ENSSSCT00000012550	SLMAP
ssc-miR-194b-3p	ENSSSCT00000012640	CAMK1
ssc-miR-194b-3p	ENSSSCT00000012651	CRELD1
ssc-miR-194b-3p	ENSSSCT00000012830	MBNL1
ssc-miR-194b-3p	ENSSSCT00000012932	HRASLS
ssc-miR-194b-3p	ENSSSCT00000013322	EIF2S3
ssc-miR-194b-3p	ENSSSCT00000013398	DDX3X
ssc-miR-194b-3p	ENSSSCT00000013423	ARAF
ssc-miR-194b-3p	ENSSSCT00000013628	POF1B
ssc-miR-194b-3p	ENSSSCT00000013705	PLP1
ssc-miR-194b-3p	ENSSSCT00000013800	UBE2A
ssc-miR-194b-3p	ENSSSCT00000013948	NSDHL
ssc-miR-194b-3p	ENSSSCT00000014187	RNASEH2C
ssc-miR-194b-3p	ENSSSCT00000014305	DAK
ssc-miR-194b-3p	ENSSSCT00000014555	FSHB
ssc-miR-194b-3p	ENSSSCT00000014569	LUZP2
ssc-miR-194b-3p	ENSSSCT00000014661	PRTN3
ssc-miR-194b-3p	ENSSSCT00000014841	SNAPC2
ssc-miR-194b-3p	ENSSSCT00000014996	WDR83
ssc-miR-194b-3p	ENSSSCT00000015035	CC2D1A
ssc-miR-194b-3p	ENSSSCT00000015127	TPM4
ssc-miR-194b-3p	ENSSSCT00000015187	IFI30
ssc-miR-194b-3p	ENSSSCT00000015194	C19ORF60
ssc-miR-194b-3p	ENSSSCT00000015296	PPAP2C
ssc-miR-194b-3p	ENSSSCT00000015360	THOC3
ssc-miR-194b-3p	ENSSSCT00000015400	WDR41
ssc-miR-194b-3p	ENSSSCT00000015451	CCNH
ssc-miR-194b-3p	ENSSSCT00000015492	ST8SIA4
ssc-miR-194b-3p	ENSSSCT00000015500	NUDT12
ssc-miR-194b-3p	ENSSSCT00000015658	KDM3B
ssc-miR-194b-3p	ENSSSCT00000015696	APBB3
ssc-miR-194b-3p	ENSSSCT00000015706	HARS2
ssc-miR-194b-3p	ENSSSCT00000015908	SIRT3
ssc-miR-194b-3p	ENSSSCT00000016235	CLNS1A
ssc-miR-194b-3p	ENSSSCT00000016307	C11ORF54
ssc-miR-194b-3p	ENSSSCT00000016395	DLAT
ssc-miR-194b-3p	ENSSSCT00000016737	TSPAN13
ssc-miR-194b-3p	ENSSSCT00000017053	FAIM3
ssc-miR-194b-3p	ENSSSCT00000017257	TMEM66
ssc-miR-194b-3p	ENSSSCT00000017360	GORASP2
ssc-miR-194b-3p	ENSSSCT00000017452	ITGAV
ssc-miR-194b-3p	ENSSSCT00000017458	GULP1
ssc-miR-194b-3p	ENSSSCT00000017469	ORMDL1
ssc-miR-194b-3p	ENSSSCT00000017506	HSPE1
ssc-miR-194b-3p	ENSSSCT00000017634	RQCD1
ssc-miR-194b-3p	ENSSSCT00000017766	HJURP
ssc-miR-194b-3p	ENSSSCT00000017825	Sept2
ssc-miR-194b-3p	ENSSSCT00000018378	PAIP1
ssc-miR-194b-3p	ENSSSCT00000018432	PLK2
ssc-miR-194b-3p	ENSSSCT00000018480	MCCC2
ssc-miR-194b-3p	ENSSSCT00000018501	DUSP1
ssc-miR-194b-3p	ENSSSCT00000018557	IL12B
ssc-miR-194b-3p	ENSSSCT00000018787	FAM20A
ssc-miR-194b-3p	ENSSSCT00000018875	NMT1
ssc-miR-194b-3p	ENSSSCT00000018925	BECN1
ssc-miR-194b-3p	ENSSSCT00000019110	LUC7L3
ssc-miR-194b-3p	ENSSSCT00000019154	UTP18
ssc-miR-194b-3p	ENSSSCT00000019506	ALOX12
ssc-miR-194b-5p	ENSSSCT00000000065	XRCC6
ssc-miR-194b-5p	ENSSSCT00000000175	C12ORF23
ssc-miR-194b-5p	ENSSSCT00000000989	NDUFA12
ssc-miR-194b-5p	ENSSSCT00000001170	DEK
ssc-miR-194b-5p	ENSSSCT00000001670	BEND6
ssc-miR-194b-5p	ENSSSCT00000001684	PHF1
ssc-miR-194b-5p	ENSSSCT00000001741	KCTD20
ssc-miR-194b-5p	ENSSSCT00000001949	DEFB110
ssc-miR-194b-5p	ENSSSCT00000002707	RPS6KA5
ssc-miR-194b-5p	ENSSSCT00000003052	NFAT5
ssc-miR-194b-5p	ENSSSCT00000003132	IRX3
ssc-miR-194b-5p	ENSSSCT00000003383	RABAC1
ssc-miR-194b-5p	ENSSSCT00000004041	UTP11L
ssc-miR-194b-5p	ENSSSCT00000004108	LAMA3
ssc-miR-194b-5p	ENSSSCT00000004116	SS18
ssc-miR-194b-5p	ENSSSCT00000004195	SFRS11
ssc-miR-194b-5p	ENSSSCT00000004278	BTF3L4
ssc-miR-194b-5p	ENSSSCT00000004492	C1H6ORF35
ssc-miR-194b-5p	ENSSSCT00000004691	MAN1A1
ssc-miR-194b-5p	ENSSSCT00000004692	FAM184A
ssc-miR-194b-5p	ENSSSCT00000005033	SNX1
ssc-miR-194b-5p	ENSSSCT00000005071	SLTM
ssc-miR-194b-5p	ENSSSCT00000005158	GATM
ssc-miR-194b-5p	ENSSSCT00000005274	C15ORF23
ssc-miR-194b-5p	ENSSSCT00000005288	THBS1
ssc-miR-194b-5p	ENSSSCT00000005423	ZNF532
ssc-miR-194b-5p	ENSSSCT00000005725	TYRP1
ssc-miR-194b-5p	ENSSSCT00000005752	CDC37L1
ssc-miR-194b-5p	ENSSSCT00000005811	RFK
ssc-miR-194b-5p	ENSSSCT00000005965	NIPSNAP3A
ssc-miR-194b-5p	ENSSSCT00000006037	ATP6V1G1
ssc-miR-194b-5p	ENSSSCT00000006256	FNBP1
ssc-miR-194b-5p	ENSSSCT00000006513	CHRAC1
ssc-miR-194b-5p	ENSSSCT00000006637	DCAF13
ssc-miR-194b-5p	ENSSSCT00000006862	ATP6V1H
ssc-miR-194b-5p	ENSSSCT00000007191	RAB13
ssc-miR-194b-5p	ENSSSCT00000007281	SETDB1
ssc-miR-194b-5p	ENSSSCT00000007717	CRLS1
ssc-miR-194b-5p	ENSSSCT00000007997	RBM39
ssc-miR-194b-5p	ENSSSCT00000008445	FKBP6
ssc-miR-194b-5p	ENSSSCT00000008800	GNPTG
ssc-miR-194b-5p	ENSSSCT00000008845	ASPN
ssc-miR-194b-5p	ENSSSCT00000008997	RMND5A
ssc-miR-194b-5p	ENSSSCT00000009162	UGP2
ssc-miR-194b-5p	ENSSSCT00000009414	MATN3
ssc-miR-194b-5p	ENSSSCT00000009580	DHX15
ssc-miR-194b-5p	ENSSSCT00000009666	DCUN1D4
ssc-miR-194b-5p	ENSSSCT00000009807	IL8
ssc-miR-194b-5p	ENSSSCT00000010348	SUGT1
ssc-miR-194b-5p	ENSSSCT00000010653	CBR4
ssc-miR-194b-5p	ENSSSCT00000010708	ATP6V0A2
ssc-miR-194b-5p	ENSSSCT00000010719	SETD8
ssc-miR-194b-5p	ENSSSCT00000011292	ADK
ssc-miR-194b-5p	ENSSSCT00000011602	SLK
ssc-miR-194b-5p	ENSSSCT00000011621	SMC3
ssc-miR-194b-5p	ENSSSCT00000011651	FAM160B1
ssc-miR-194b-5p	ENSSSCT00000011960	KDM5B
ssc-miR-194b-5p	ENSSSCT00000012673	TSEN2
ssc-miR-194b-5p	ENSSSCT00000012766	MRPS22
ssc-miR-194b-5p	ENSSSCT00000012839	IQCJ-SCHIP1
ssc-miR-194b-5p	ENSSSCT00000012927	SSC.5148
ssc-miR-194b-5p	ENSSSCT00000013064	RETNLB
ssc-miR-194b-5p	ENSSSCT00000013068	CD47
ssc-miR-194b-5p	ENSSSCT00000013128	CHMP2B
ssc-miR-194b-5p	ENSSSCT00000013158	ADAMTS1
ssc-miR-194b-5p	ENSSSCT00000013399	CASK
ssc-miR-194b-5p	ENSSSCT00000013499	PFKFB1
ssc-miR-194b-5p	ENSSSCT00000014898	PDE4A
ssc-miR-194b-5p	ENSSSCT00000015612	UQCRQ
ssc-miR-194b-5p	ENSSSCT00000016279	RAB38
ssc-miR-194b-5p	ENSSSCT00000016572	CCDC15
ssc-miR-194b-5p	ENSSSCT00000016873	SLC9C2
ssc-miR-194b-5p	ENSSSCT00000017066	ORC4
ssc-miR-194b-5p	ENSSSCT00000017384	GPR155
ssc-miR-194b-5p	ENSSSCT00000017895	RHEB
ssc-miR-194b-5p	ENSSSCT00000018064	FSCN3
ssc-miR-194b-5p	ENSSSCT00000018209	IGFBP1
ssc-miR-194b-5p	ENSSSCT00000018375	CCL28
ssc-miR-194b-5p	ENSSSCT00000018439	DEPDC1B
ssc-miR-194b-5p	ENSSSCT00000018882	EFTUD2
ssc-miR-SSC13_2521	ENSSSCT00000000100	SUN2
ssc-miR-SSC13_2521	ENSSSCT00000000170	PWP1
ssc-miR-SSC13_2521	ENSSSCT00000000314	ITGA5
ssc-miR-SSC13_2521	ENSSSCT00000000388	ORMDL2
ssc-miR-SSC13_2521	ENSSSCT00000000434	RBMS2
ssc-miR-SSC13_2521	ENSSSCT00000000494	MON2
ssc-miR-SSC13_2521	ENSSSCT00000000578	ERGIC2
ssc-miR-SSC13_2521	ENSSSCT00000000717	PHC1
ssc-miR-SSC13_2521	ENSSSCT00000000721	RIMKLB
ssc-miR-SSC13_2521	ENSSSCT00000000817	WNK1
ssc-miR-SSC13_2521	ENSSSCT00000000998	BTG1
ssc-miR-SSC13_2521	ENSSSCT00000001102	WRNIP1
ssc-miR-SSC13_2521	ENSSSCT00000001317	TRIM27
ssc-miR-SSC13_2521	ENSSSCT00000001506	VARS
ssc-miR-SSC13_2521	ENSSSCT00000001571	CYP21
ssc-miR-SSC13_2521	ENSSSCT00000001571	CYP21A2
ssc-miR-SSC13_2521	ENSSSCT00000001590	PBX2
ssc-miR-SSC13_2521	ENSSSCT00000001678	KE2
ssc-miR-SSC13_2521	ENSSSCT00000001678	PFDN6
ssc-miR-SSC13_2521	ENSSSCT00000001739	C6ORF222
ssc-miR-SSC13_2521	ENSSSCT00000001935	CENPQ
ssc-miR-SSC13_2521	ENSSSCT00000002132	EDC3
ssc-miR-SSC13_2521	ENSSSCT00000002136	UBL7
ssc-miR-SSC13_2521	ENSSSCT00000002150	NEO1
ssc-miR-SSC13_2521	ENSSSCT00000002178	MBIP
ssc-miR-SSC13_2521	ENSSSCT00000002284	SLC7A7
ssc-miR-SSC13_2521	ENSSSCT00000002399	TTC5
ssc-miR-SSC13_2521	ENSSSCT00000002500	C15ORF29
ssc-miR-SSC13_2521	ENSSSCT00000002516	AKAP13
ssc-miR-SSC13_2521	ENSSSCT00000002716	ATXN3
ssc-miR-SSC13_2521	ENSSSCT00000002716	SCA3
ssc-miR-SSC13_2521	ENSSSCT00000002722	LGMN
ssc-miR-SSC13_2521	ENSSSCT00000002780	ATG2B
ssc-miR-SSC13_2521	ENSSSCT00000002805	RCOR1
ssc-miR-SSC13_2521	ENSSSCT00000002810	MOK
ssc-miR-SSC13_2521	ENSSSCT00000002872	OR4K13
ssc-miR-SSC13_2521	ENSSSCT00000002947	ZCCHC14
ssc-miR-SSC13_2521	ENSSSCT00000002957	KIAA0513
ssc-miR-SSC13_2521	ENSSSCT00000003085	E2F4
ssc-miR-SSC13_2521	ENSSSCT00000003122	AMFR
ssc-miR-SSC13_2521	ENSSSCT00000003155	POP4
ssc-miR-SSC13_2521	ENSSSCT00000003554	AP2A1
ssc-miR-SSC13_2521	ENSSSCT00000003766	PIK3CD
ssc-miR-SSC13_2521	ENSSSCT00000003805	MTHFR
ssc-miR-SSC13_2521	ENSSSCT00000003862	SPATA21
ssc-miR-SSC13_2521	ENSSSCT00000003871	RCC2
ssc-miR-SSC13_2521	ENSSSCT00000003959	NR0B2
ssc-miR-SSC13_2521	ENSSSCT00000003975	EYA3
ssc-miR-SSC13_2521	ENSSSCT00000004038	INPP5B
ssc-miR-SSC13_2521	ENSSSCT00000004068	CAP1
ssc-miR-SSC13_2521	ENSSSCT00000004229	KANK4
ssc-miR-SSC13_2521	ENSSSCT00000004270	PRPF38A
ssc-miR-SSC13_2521	ENSSSCT00000004280	KTI12
ssc-miR-SSC13_2521	ENSSSCT00000004288	CDKN2C
ssc-miR-SSC13_2521	ENSSSCT00000004308	CYP4B1
ssc-miR-SSC13_2521	ENSSSCT00000004405	SMAP1L
ssc-miR-SSC13_2521	ENSSSCT00000004466	PLG
ssc-miR-SSC13_2521	ENSSSCT00000004853	SESN1
ssc-miR-SSC13_2521	ENSSSCT00000005019	SPG21
ssc-miR-SSC13_2521	ENSSSCT00000005078	AQP9
ssc-miR-SSC13_2521	ENSSSCT00000005121	TRPM7
ssc-miR-SSC13_2521	ENSSSCT00000005189	ELL3
ssc-miR-SSC13_2521	ENSSSCT00000005218	ZFP106
ssc-miR-SSC13_2521	ENSSSCT00000005238	JMJD7
ssc-miR-SSC13_2521	ENSSSCT00000005458	ZWILCH
ssc-miR-SSC13_2521	ENSSSCT00000005701	ADFP
ssc-miR-SSC13_2521	ENSSSCT00000005701	PLIN2
ssc-miR-SSC13_2521	ENSSSCT00000005859	RGP1
ssc-miR-SSC13_2521	ENSSSCT00000006055	MEGF9
ssc-miR-SSC13_2521	ENSSSCT00000006150	WDR38
ssc-miR-SSC13_2521	ENSSSCT00000006152	RPL35
ssc-miR-SSC13_2521	ENSSSCT00000006362	SNRPA1
ssc-miR-SSC13_2521	ENSSSCT00000006531	TG
ssc-miR-SSC13_2521	ENSSSCT00000006542	FAM49B
ssc-miR-SSC13_2521	ENSSSCT00000006562	ANXA13
ssc-miR-SSC13_2521	ENSSSCT00000006645	ODF1
ssc-miR-SSC13_2521	ENSSSCT00000006645	ODFP
ssc-miR-SSC13_2521	ENSSSCT00000006672	RPL30
ssc-miR-SSC13_2521	ENSSSCT00000006675	MTDH
ssc-miR-SSC13_2521	ENSSSCT00000006883	SCYL3
ssc-miR-SSC13_2521	ENSSSCT00000007004	ATP1A2
ssc-miR-SSC13_2521	ENSSSCT00000007016	CRP
ssc-miR-SSC13_2521	ENSSSCT00000007109	SMG5
ssc-miR-SSC13_2521	ENSSSCT00000007155	ADAM15
ssc-miR-SSC13_2521	ENSSSCT00000007160	FLAD1
ssc-miR-SSC13_2521	ENSSSCT00000007319	TXNIP
ssc-miR-SSC13_2521	ENSSSCT00000007587	GTF2B
ssc-miR-SSC13_2521	ENSSSCT00000007604	CYR61
ssc-miR-SSC13_2521	ENSSSCT00000007620	GSDMD
ssc-miR-SSC13_2521	ENSSSCT00000007708	PRNP
ssc-miR-SSC13_2521	ENSSSCT00000007708	PRP
ssc-miR-SSC13_2521	ENSSSCT00000007733	LAMP5
ssc-miR-SSC13_2521	ENSSSCT00000007769	SEC23B
ssc-miR-SSC13_2521	ENSSSCT00000007807	NINL
ssc-miR-SSC13_2521	ENSSSCT00000007925	POFUT1
ssc-miR-SSC13_2521	ENSSSCT00000008032	TTI1
ssc-miR-SSC13_2521	ENSSSCT00000008099	SSC.58277
ssc-miR-SSC13_2521	ENSSSCT00000008110	PTI
ssc-miR-SSC13_2521	ENSSSCT00000008169	B4GALT5
ssc-miR-SSC13_2521	ENSSSCT00000008173	PTP1B
ssc-miR-SSC13_2521	ENSSSCT00000008173	PTPN1
ssc-miR-SSC13_2521	ENSSSCT00000008178	ADNP
ssc-miR-SSC13_2521	ENSSSCT00000008182	KCNG1
ssc-miR-SSC13_2521	ENSSSCT00000008286	ZFAND2A
ssc-miR-SSC13_2521	ENSSSCT00000008292	TMEM184A
ssc-miR-SSC13_2521	ENSSSCT00000008404	AGFG2
ssc-miR-SSC13_2521	ENSSSCT00000008495	PSPH
ssc-miR-SSC13_2521	ENSSSCT00000008870	TTL
ssc-miR-SSC13_2521	ENSSSCT00000009003	KDM3A
ssc-miR-SSC13_2521	ENSSSCT00000009100	SPR
ssc-miR-SSC13_2521	ENSSSCT00000009320	DPY30
ssc-miR-SSC13_2521	ENSSSCT00000009321	SPAST
ssc-miR-SSC13_2521	ENSSSCT00000009364	TMEM214
ssc-miR-SSC13_2521	ENSSSCT00000009390	NCOA1
ssc-miR-SSC13_2521	ENSSSCT00000009426	VSNL1
ssc-miR-SSC13_2521	ENSSSCT00000009614	RFC1
ssc-miR-SSC13_2521	ENSSSCT00000009650	TEC
ssc-miR-SSC13_2521	ENSSSCT00000009710	GUCY1B3
ssc-miR-SSC13_2521	ENSSSCT00000009733	TMA16
ssc-miR-SSC13_2521	ENSSSCT00000010120	PLAC8
ssc-miR-SSC13_2521	ENSSSCT00000010127	HNRPDL
ssc-miR-SSC13_2521	ENSSSCT00000010224	ALOX5AP
ssc-miR-SSC13_2521	ENSSSCT00000010254	SMAD9
ssc-miR-SSC13_2521	ENSSSCT00000010555	KIAA1967
ssc-miR-SSC13_2521	ENSSSCT00000010712	EIF2B1
ssc-miR-SSC13_2521	ENSSSCT00000010721	MPHOSPH9
ssc-miR-SSC13_2521	ENSSSCT00000010723	PITPNM2
ssc-miR-SSC13_2521	ENSSSCT00000010759	P2RX4
ssc-miR-SSC13_2521	ENSSSCT00000010774	MLC2V
ssc-miR-SSC13_2521	ENSSSCT00000010774	MLC-2V
ssc-miR-SSC13_2521	ENSSSCT00000010811	C12ORF49
ssc-miR-SSC13_2521	ENSSSCT00000010857	GATC
ssc-miR-SSC13_2521	ENSSSCT00000010948	SSC.6643
ssc-miR-SSC13_2521	ENSSSCT00000010982	LIMK2
ssc-miR-SSC13_2521	ENSSSCT00000010986	DRG1
ssc-miR-SSC13_2521	ENSSSCT00000011014	SPECC1L
ssc-miR-SSC13_2521	ENSSSCT00000011049	UBE2L3
ssc-miR-SSC13_2521	ENSSSCT00000011054	SERPIND1
ssc-miR-SSC13_2521	ENSSSCT00000011248	UNC5B
ssc-miR-SSC13_2521	ENSSSCT00000011252	C10ORF54
ssc-miR-SSC13_2521	ENSSSCT00000011291	AP3M1
ssc-miR-SSC13_2521	ENSSSCT00000011293	KAT6B
ssc-miR-SSC13_2521	ENSSSCT00000011339	WAPAL
ssc-miR-SSC13_2521	ENSSSCT00000011514	MORN4
ssc-miR-SSC13_2521	ENSSSCT00000011586	AS3MT
ssc-miR-SSC13_2521	ENSSSCT00000011628	TECTB
ssc-miR-SSC13_2521	ENSSSCT00000011643	DCLRE1A
ssc-miR-SSC13_2521	ENSSSCT00000011682	SFXN4
ssc-miR-SSC13_2521	ENSSSCT00000011685	RGS10
ssc-miR-SSC13_2521	ENSSSCT00000011734	ACADSB
ssc-miR-SSC13_2521	ENSSSCT00000011822	RGS2
ssc-miR-SSC13_2521	ENSSSCT00000011931	NEK7
ssc-miR-SSC13_2521	ENSSSCT00000012009	DCTN3
ssc-miR-SSC13_2521	ENSSSCT00000012070	EPC1
ssc-miR-SSC13_2521	ENSSSCT00000012105	PDSS1
ssc-miR-SSC13_2521	ENSSSCT00000012373	TMEM42
ssc-miR-SSC13_2521	ENSSSCT00000012397	CCR1
ssc-miR-SSC13_2521	ENSSSCT00000012437	CELSR3
ssc-miR-SSC13_2521	ENSSSCT00000012648	CIDEC
ssc-miR-SSC13_2521	ENSSSCT00000012648	CIDE-C
ssc-miR-SSC13_2521	ENSSSCT00000012649	JAGN1
ssc-miR-SSC13_2521	ENSSSCT00000012669	SLC6A1
ssc-miR-SSC13_2521	ENSSSCT00000012888	YEATS2
ssc-miR-SSC13_2521	ENSSSCT00000013187	MORC3
ssc-miR-SSC13_2521	ENSSSCT00000013298	PHKA2
ssc-miR-SSC13_2521	ENSSSCT00000013535	PDZD11
ssc-miR-SSC13_2521	ENSSSCT00000013560	CXCR3
ssc-miR-SSC13_2521	ENSSSCT00000013612	P2RY10
ssc-miR-SSC13_2521	ENSSSCT00000013612	P2Y10
ssc-miR-SSC13_2521	ENSSSCT00000013814	IL13RA1
ssc-miR-SSC13_2521	ENSSSCT00000013932	MTMR1
ssc-miR-SSC13_2521	ENSSSCT00000014189	KAT5
ssc-miR-SSC13_2521	ENSSSCT00000014210	CAPN1
ssc-miR-SSC13_2521	ENSSSCT00000014254	FERMT3
ssc-miR-SSC13_2521	ENSSSCT00000014288	D5FAD
ssc-miR-SSC13_2521	ENSSSCT00000014288	FADS1
ssc-miR-SSC13_2521	ENSSSCT00000014302	TMEM216
ssc-miR-SSC13_2521	ENSSSCT00000014303	TMEM138
ssc-miR-SSC13_2521	ENSSSCT00000014484	MDK
ssc-miR-SSC13_2521	ENSSSCT00000014536	C11ORF91
ssc-miR-SSC13_2521	ENSSSCT00000014572	ANO5
ssc-miR-SSC13_2521	ENSSSCT00000014623	CRSP2
ssc-miR-SSC13_2521	ENSSSCT00000014650	SWAP70
ssc-miR-SSC13_2521	ENSSSCT00000014754	MPND
ssc-miR-SSC13_2521	ENSSSCT00000014771	C19ORF70
ssc-miR-SSC13_2521	ENSSSCT00000014855	March2
ssc-miR-SSC13_2521	ENSSSCT00000014885	DNM2
ssc-miR-SSC13_2521	ENSSSCT00000015007	BEST2
ssc-miR-SSC13_2521	ENSSSCT00000015186	PIK3R2
ssc-miR-SSC13_2521	ENSSSCT00000015295	MIER2
ssc-miR-SSC13_2521	ENSSSCT00000015317	HNRNPH1
ssc-miR-SSC13_2521	ENSSSCT00000015611	GDF9
ssc-miR-SSC13_2521	ENSSSCT00000015906	BET1L
ssc-miR-SSC13_2521	ENSSSCT00000015975	ARFIP2
ssc-miR-SSC13_2521	ENSSSCT00000016204	ARRB1
ssc-miR-SSC13_2521	ENSSSCT00000016332	MTMR2
ssc-miR-SSC13_2521	ENSSSCT00000016456	MPZL3
ssc-miR-SSC13_2521	ENSSSCT00000016477	C2CD2L
ssc-miR-SSC13_2521	ENSSSCT00000016495	ARHGEF12
ssc-miR-SSC13_2521	ENSSSCT00000016579	EI24
ssc-miR-SSC13_2521	ENSSSCT00000016598	ST3GAL4
ssc-miR-SSC13_2521	ENSSSCT00000016601	ETS1
ssc-miR-SSC13_2521	ENSSSCT00000016727	SCIN
ssc-miR-SSC13_2521	ENSSSCT00000016856	TMEM183A
ssc-miR-SSC13_2521	ENSSSCT00000016950	ARPC5
ssc-miR-SSC13_2521	ENSSSCT00000016979	RPS6KC1
ssc-miR-SSC13_2521	ENSSSCT00000017252	GSR
ssc-miR-SSC13_2521	ENSSSCT00000017272	WDR33
ssc-miR-SSC13_2521	ENSSSCT00000017531	C-FLIP
ssc-miR-SSC13_2521	ENSSSCT00000017594	CPS1
ssc-miR-SSC13_2521	ENSSSCT00000017632	PLCD4
ssc-miR-SSC13_2521	ENSSSCT00000017654	GLB1L
ssc-miR-SSC13_2521	ENSSSCT00000017667	MOGAT1
ssc-miR-SSC13_2521	ENSSSCT00000017707	SP140
ssc-miR-SSC13_2521	ENSSSCT00000017738	EIF4E2
ssc-miR-SSC13_2521	ENSSSCT00000017754	UGT1A3
ssc-miR-SSC13_2521	ENSSSCT00000017960	ADCK2
ssc-miR-SSC13_2521	ENSSSCT00000018024	MEST
ssc-miR-SSC13_2521	ENSSSCT00000018190	SNX10
ssc-miR-SSC13_2521	ENSSSCT00000018235	POLD2
ssc-miR-SSC13_2521	ENSSSCT00000018442	ERCC8
ssc-miR-SSC13_2521	ENSSSCT00000018498	ERGIC1
ssc-miR-SSC13_2521	ENSSSCT00000018727	H3F3A
ssc-miR-SSC13_2521	ENSSSCT00000018727	H3F3B
ssc-miR-SSC13_2521	ENSSSCT00000018760	RAB37
ssc-miR-SSC13_2521	ENSSSCT00000018842	CD61
ssc-miR-SSC13_2521	ENSSSCT00000018842	ITGB3
ssc-miR-SSC13_2521	ENSSSCT00000018921	EZH1
ssc-miR-SSC13_2521	ENSSSCT00000018928	COA3
ssc-miR-SSC13_2521	ENSSSCT00000018963	DNAJC7
ssc-miR-SSC13_2521	ENSSSCT00000018975	LEPREL4
ssc-miR-SSC13_2521	ENSSSCT00000019068	KPNB1
ssc-miR-SSC13_2521	ENSSSCT00000019294	TMEM98
ssc-miR-SSC13_2521	ENSSSCT00000019305	ADAP2
ssc-miR-SSC13_2521	ENSSSCT00000019411	PAFAH1B1
ssc-miR-SSC13_2521	ENSSSCT00000019446	C17ORF85
ssc-miR-SSC13_2521	ENSSSCT00000019546	KDM6B
ssc-miR-SSC13_2521	ENSSSCT00000019646	COPS3
ssc-miR-SSC18_5981	ENSSSCT00000000037	TTLL1
ssc-miR-SSC18_5981	ENSSSCT00000000413	SLC39A5
ssc-miR-SSC18_5981	ENSSSCT00000000680	CSDA
ssc-miR-SSC18_5981	ENSSSCT00000001822	MRPS10
ssc-miR-SSC18_5981	ENSSSCT00000002020	HOMER2
ssc-miR-SSC18_5981	ENSSSCT00000003327	EGLN2
ssc-miR-SSC18_5981	ENSSSCT00000003755	DNAJC11
ssc-miR-SSC18_5981	ENSSSCT00000003903	ECE1
ssc-miR-SSC18_5981	ENSSSCT00000004101	GATA6
ssc-miR-SSC18_5981	ENSSSCT00000004434	C6ORF70
ssc-miR-SSC18_5981	ENSSSCT00000004540	NUP43
ssc-miR-SSC18_5981	ENSSSCT00000006041	TNC
ssc-miR-SSC18_5981	ENSSSCT00000006051	TLR4
ssc-miR-SSC18_5981	ENSSSCT00000006169	SLC2A8
ssc-miR-SSC18_5981	ENSSSCT00000006733	CA2
ssc-miR-SSC18_5981	ENSSSCT00000006829	RAB2A
ssc-miR-SSC18_5981	ENSSSCT00000006905	SFT2D2
ssc-miR-SSC18_5981	ENSSSCT00000007767	POLR3F
ssc-miR-SSC18_5981	ENSSSCT00000008787	HN1L
ssc-miR-SSC18_5981	ENSSSCT00000009828	NAAA
ssc-miR-SSC18_5981	ENSSSCT00000010206	PRHOXNB
ssc-miR-SSC18_5981	ENSSSCT00000010491	MPHOSPH8
ssc-miR-SSC18_5981	ENSSSCT00000010601	CLU
ssc-miR-SSC18_5981	ENSSSCT00000010681	ULK1
ssc-miR-SSC18_5981	ENSSSCT00000011807	C10ORF125
ssc-miR-SSC18_5981	ENSSSCT00000011946	NAV1
ssc-miR-SSC18_5981	ENSSSCT00000012267	SATB1
ssc-miR-SSC18_5981	ENSSSCT00000012908	CRYGS
ssc-miR-SSC18_5981	ENSSSCT00000013568	NHSL2
ssc-miR-SSC18_5981	ENSSSCT00000013956	BGN
ssc-miR-SSC18_5981	ENSSSCT00000014232	SF1
ssc-miR-SSC18_5981	ENSSSCT00000014250	VEGFB
ssc-miR-SSC18_5981	ENSSSCT00000014453	CELF1
ssc-miR-SSC18_5981	ENSSSCT00000014688	BTBD2
ssc-miR-SSC18_5981	ENSSSCT00000015352	SNCB
ssc-miR-SSC18_5981	ENSSSCT00000016317	ANKRD49
ssc-miR-SSC18_5981	ENSSSCT00000016402	DIXDC1
ssc-miR-SSC18_5981	ENSSSCT00000017147	MYOM2
ssc-miR-SSC18_5981	ENSSSCT00000017784	RAMP1
ssc-miR-SSC18_5981	ENSSSCT00000017979	ZAP
ssc-miR-SSC18_5981	ENSSSCT00000018616	C5ORF49
ssc-miR-SSC18_5981	ENSSSCT00000018716	SRP68
ssc-miR-SSC18_5981	ENSSSCT00000019030	WIPF2
ssc-miR-SSC18_5981	ENSSSCT00000019059	FBXL20
ssc-miR-SSC18_5981	ENSSSCT00000019630	PIGL
ssc-miR-SSC18_5981	ENSSSCT00000019636	ALDH3A2
ssc-miR-SSC18_5981	ENSSSCT00000019650	PEMT
ssc-miR-SSC18_6061	ENSSSCT00000000011	FBLN1
ssc-miR-SSC18_6061	ENSSSCT00000000015	FAM118A
ssc-miR-SSC18_6061	ENSSSCT00000000069	POLR3H
ssc-miR-SSC18_6061	ENSSSCT00000000263	PPBP
ssc-miR-SSC18_6061	ENSSSCT00000000405	ESYT1
ssc-miR-SSC18_6061	ENSSSCT00000000424	PAN2
ssc-miR-SSC18_6061	ENSSSCT00000000602	RASSF8
ssc-miR-SSC18_6061	ENSSSCT00000000651	ERP27
ssc-miR-SSC18_6061	ENSSSCT00000000798	TSPAN9
ssc-miR-SSC18_6061	ENSSSCT00000000970	SLC25A3
ssc-miR-SSC18_6061	ENSSSCT00000001000	LUM
ssc-miR-SSC18_6061	ENSSSCT00000001109	SSC.1664
ssc-miR-SSC18_6061	ENSSSCT00000001136	MAK
ssc-miR-SSC18_6061	ENSSSCT00000001165	FAM8A1
ssc-miR-SSC18_6061	ENSSSCT00000001191	GMNN
ssc-miR-SSC18_6061	ENSSSCT00000001312	GPX5
ssc-miR-SSC18_6061	ENSSSCT00000001568	STK19
ssc-miR-SSC18_6061	ENSSSCT00000001920	CYP39A1
ssc-miR-SSC18_6061	ENSSSCT00000001981	MORF4L1
ssc-miR-SSC18_6061	ENSSSCT00000002002	IL16
ssc-miR-SSC18_6061	ENSSSCT00000002002	IL-16
ssc-miR-SSC18_6061	ENSSSCT00000002387	RNASE10
ssc-miR-SSC18_6061	ENSSSCT00000002557	RDH11
ssc-miR-SSC18_6061	ENSSSCT00000002643	EIF2B2
ssc-miR-SSC18_6061	ENSSSCT00000002649	TMED10
ssc-miR-SSC18_6061	ENSSSCT00000002802	CDC42BPB
ssc-miR-SSC18_6061	ENSSSCT00000002915	GSTA4
ssc-miR-SSC18_6061	ENSSSCT00000003278	CATSPERG
ssc-miR-SSC18_6061	ENSSSCT00000003480	BCAT2
ssc-miR-SSC18_6061	ENSSSCT00000003528	BCL2L12
ssc-miR-SSC18_6061	ENSSSCT00000003958	GPATCH3
ssc-miR-SSC18_6061	ENSSSCT00000004113	IMPACT
ssc-miR-SSC18_6061	ENSSSCT00000004117	PSMA8
ssc-miR-SSC18_6061	ENSSSCT00000004118	TAF4B
ssc-miR-SSC18_6061	ENSSSCT00000004271	ZCCHC11
ssc-miR-SSC18_6061	ENSSSCT00000004487	EZR
ssc-miR-SSC18_6061	ENSSSCT00000004506	FBXO5
ssc-miR-SSC18_6061	ENSSSCT00000004538	PCMT1
ssc-miR-SSC18_6061	ENSSSCT00000004562	PLAGL1
ssc-miR-SSC18_6061	ENSSSCT00000004658	KIAA0408
ssc-miR-SSC18_6061	ENSSSCT00000004759	SLC35A1
ssc-miR-SSC18_6061	ENSSSCT00000004877	CD164
ssc-miR-SSC18_6061	ENSSSCT00000004884	FYN
ssc-miR-SSC18_6061	ENSSSCT00000004926	IBTK
ssc-miR-SSC18_6061	ENSSSCT00000004994	ME2
ssc-miR-SSC18_6061	ENSSSCT00000005014	ST8SIA3
ssc-miR-SSC18_6061	ENSSSCT00000005065	FAM81A
ssc-miR-SSC18_6061	ENSSSCT00000005093	RAB27A
ssc-miR-SSC18_6061	ENSSSCT00000005181	EIF3J
ssc-miR-SSC18_6061	ENSSSCT00000005220	SNAP23
ssc-miR-SSC18_6061	ENSSSCT00000005480	PAQR5
ssc-miR-SSC18_6061	ENSSSCT00000005518	RPS29
ssc-miR-SSC18_6061	ENSSSCT00000005763	VLDLR
ssc-miR-SSC18_6061	ENSSSCT00000005973	TMEM38B
ssc-miR-SSC18_6061	ENSSSCT00000006575	HAS2
ssc-miR-SSC18_6061	ENSSSCT00000006648	NCALD
ssc-miR-SSC18_6061	ENSSSCT00000006755	IL7
ssc-miR-SSC18_6061	ENSSSCT00000006766	PI15
ssc-miR-SSC18_6061	ENSSSCT00000006986	LY9
ssc-miR-SSC18_6061	ENSSSCT00000006999	COPA
ssc-miR-SSC18_6061	ENSSSCT00000007140	SCAMP3
ssc-miR-SSC18_6061	ENSSSCT00000007185	RPS27
ssc-miR-SSC18_6061	ENSSSCT00000007280	CERS2
ssc-miR-SSC18_6061	ENSSSCT00000007301	MTMR11
ssc-miR-SSC18_6061	ENSSSCT00000007583	GBP2
ssc-miR-SSC18_6061	ENSSSCT00000007653	PDGFRL
ssc-miR-SSC18_6061	ENSSSCT00000007936	MAPRE1
ssc-miR-SSC18_6061	ENSSSCT00000008181	MOCS3
ssc-miR-SSC18_6061	ENSSSCT00000008199	CBLN4
ssc-miR-SSC18_6061	ENSSSCT00000008208	C17H20ORF106
ssc-miR-SSC18_6061	ENSSSCT00000008224	TMEPAI
ssc-miR-SSC18_6061	ENSSSCT00000008319	WIPI2
ssc-miR-SSC18_6061	ENSSSCT00000008477	SBDS
ssc-miR-SSC18_6061	ENSSSCT00000008603	LYRM1
ssc-miR-SSC18_6061	ENSSSCT00000008958	REV1
ssc-miR-SSC18_6061	ENSSSCT00000008965	TSGA10
ssc-miR-SSC18_6061	ENSSSCT00000008994	CD8B
ssc-miR-SSC18_6061	ENSSSCT00000009030	TMSB10
ssc-miR-SSC18_6061	ENSSSCT00000009203	CCDC88A
ssc-miR-SSC18_6061	ENSSSCT00000009270	PKDCC
ssc-miR-SSC18_6061	ENSSSCT00000009443	PQLC3
ssc-miR-SSC18_6061	ENSSSCT00000009832	CXCL10
ssc-miR-SSC18_6061	ENSSSCT00000009903	ABCE1
ssc-miR-SSC18_6061	ENSSSCT00000009912	IL15
ssc-miR-SSC18_6061	ENSSSCT00000009937	PGRMC2
ssc-miR-SSC18_6061	ENSSSCT00000010018	LEF1
ssc-miR-SSC18_6061	ENSSSCT00000010282	INTS6
ssc-miR-SSC18_6061	ENSSSCT00000010347	ELF1
ssc-miR-SSC18_6061	ENSSSCT00000010386	MYCBP2
ssc-miR-SSC18_6061	ENSSSCT00000010644	AADAT
ssc-miR-SSC18_6061	ENSSSCT00000010730	DENR
ssc-miR-SSC18_6061	ENSSSCT00000010758	CAMKK2
ssc-miR-SSC18_6061	ENSSSCT00000010763	GPN3
ssc-miR-SSC18_6061	ENSSSCT00000010765	FAM216A
ssc-miR-SSC18_6061	ENSSSCT00000010860	RNF10
ssc-miR-SSC18_6061	ENSSSCT00000011042	MAPK1
ssc-miR-SSC18_6061	ENSSSCT00000011077	SLC25A1
ssc-miR-SSC18_6061	ENSSSCT00000011200	DNAJC12
ssc-miR-SSC18_6061	ENSSSCT00000011289	VCL
ssc-miR-SSC18_6061	ENSSSCT00000011289	VIN
ssc-miR-SSC18_6061	ENSSSCT00000011383	NCOA4
ssc-miR-SSC18_6061	ENSSSCT00000011386	ZFAND4
ssc-miR-SSC18_6061	ENSSSCT00000011474	HELLS
ssc-miR-SSC18_6061	ENSSSCT00000011604	SFR1
ssc-miR-SSC18_6061	ENSSSCT00000011814	GGA2
ssc-miR-SSC18_6061	ENSSSCT00000012104	GAD2
ssc-miR-SSC18_6061	ENSSSCT00000012259	ANKRD28
ssc-miR-SSC18_6061	ENSSSCT00000012424	NME6
ssc-miR-SSC18_6061	ENSSSCT00000012428	TMA7
ssc-miR-SSC18_6061	ENSSSCT00000012473	RBM5
ssc-miR-SSC18_6061	ENSSSCT00000012491	TMEM115
ssc-miR-SSC18_6061	ENSSSCT00000012547	ARF4
ssc-miR-SSC18_6061	ENSSSCT00000012589	EOGT
ssc-miR-SSC18_6061	ENSSSCT00000012675	CAND2
ssc-miR-SSC18_6061	ENSSSCT00000012738	RAB6B
ssc-miR-SSC18_6061	ENSSSCT00000012806	GYG1
ssc-miR-SSC18_6061	ENSSSCT00000012831	P2RY1
ssc-miR-SSC18_6061	ENSSSCT00000012836	VEPH1
ssc-miR-SSC18_6061	ENSSSCT00000012881	FXR1
ssc-miR-SSC18_6061	ENSSSCT00000013301	SH3KBP1
ssc-miR-SSC18_6061	ENSSSCT00000013375	GP91-PHOX
ssc-miR-SSC18_6061	ENSSSCT00000013395	CXORF38
ssc-miR-SSC18_6061	ENSSSCT00000013396	MED14
ssc-miR-SSC18_6061	ENSSSCT00000013931	MTM1
ssc-miR-SSC18_6061	ENSSSCT00000014036	ATGL
ssc-miR-SSC18_6061	ENSSSCT00000014394	CTNND1
ssc-miR-SSC18_6061	ENSSSCT00000014496	FUCT1
ssc-miR-SSC18_6061	ENSSSCT00000014631	PTH
ssc-miR-SSC18_6061	ENSSSCT00000015026	STX10
ssc-miR-SSC18_6061	ENSSSCT00000015034	C19ORF57
ssc-miR-SSC18_6061	ENSSSCT00000015040	IL27RA
ssc-miR-SSC18_6061	ENSSSCT00000015318	RUFY1
ssc-miR-SSC18_6061	ENSSSCT00000015385	POC5
ssc-miR-SSC18_6061	ENSSSCT00000015416	HOMER1
ssc-miR-SSC18_6061	ENSSSCT00000015437	RPS23
ssc-miR-SSC18_6061	ENSSSCT00000015453	MEF2C
ssc-miR-SSC18_6061	ENSSSCT00000015537	CDO1
ssc-miR-SSC18_6061	ENSSSCT00000015569	March3
ssc-miR-SSC18_6061	ENSSSCT00000015692	HBEGF
ssc-miR-SSC18_6061	ENSSSCT00000015727	FCHSD1
ssc-miR-SSC18_6061	ENSSSCT00000016266	RPL35A
ssc-miR-SSC18_6061	ENSSSCT00000016373	KDELC2
ssc-miR-SSC18_6061	ENSSSCT00000016431	BUD13
ssc-miR-SSC18_6061	ENSSSCT00000016488	CD90
ssc-miR-SSC18_6061	ENSSSCT00000016488	THY1
ssc-miR-SSC18_6061	ENSSSCT00000016766	CROT
ssc-miR-SSC18_6061	ENSSSCT00000016769	KIAA1324L
ssc-miR-SSC18_6061	ENSSSCT00000016789	FAM185A
ssc-miR-SSC18_6061	ENSSSCT00000016827	PNPLA8
ssc-miR-SSC18_6061	ENSSSCT00000016878	ZBTB37
ssc-miR-SSC18_6061	ENSSSCT00000016960	SWT1
ssc-miR-SSC18_6061	ENSSSCT00000017021	ZPBP
ssc-miR-SSC18_6061	ENSSSCT00000017070	ARHGAP15
ssc-miR-SSC18_6061	ENSSSCT00000017193	SLC25A4
ssc-miR-SSC18_6061	ENSSSCT00000017199	PDLIM3
ssc-miR-SSC18_6061	ENSSSCT00000017241	TTI2
ssc-miR-SSC18_6061	ENSSSCT00000017295	March7
ssc-miR-SSC18_6061	ENSSSCT00000017442	NCKAP1
ssc-miR-SSC18_6061	ENSSSCT00000017459	COL3A1
ssc-miR-SSC18_6061	ENSSSCT00000017610	FN1
ssc-miR-SSC18_6061	ENSSSCT00000017819	GPC1
ssc-miR-SSC18_6061	ENSSSCT00000017927	CASP2
ssc-miR-SSC18_6061	ENSSSCT00000018088	PTPRZ1
ssc-miR-SSC18_6061	ENSSSCT00000018112	CAV1
ssc-miR-SSC18_6061	ENSSSCT00000018114	TES
ssc-miR-SSC18_6061	ENSSSCT00000018136	ANLN
ssc-miR-SSC18_6061	ENSSSCT00000018423	ANKRD55
ssc-miR-SSC18_6061	ENSSSCT00000018536	CCNG1
ssc-miR-SSC18_6061	ENSSSCT00000018581	GEMIN5
ssc-miR-SSC18_6061	ENSSSCT00000018613	SEMA5A
ssc-miR-SSC18_6061	ENSSSCT00000018731	GRB2
ssc-miR-SSC18_6061	ENSSSCT00000019273	TAF15
ssc-miR-SSC18_6061	ENSSSCT00000019455	UBE2G1
ssc-miR-SSC18_6061	ENSSSCT00000019485	PFN1
ssc-miR-SSC1_7989	ENSSSCT00000000084	TNRC6B
ssc-miR-SSC1_7989	ENSSSCT00000000195	PRKAG1
ssc-miR-SSC1_7989	ENSSSCT00000000539	RAB3IP
ssc-miR-SSC1_7989	ENSSSCT00000001530	ATP6V1G2
ssc-miR-SSC1_7989	ENSSSCT00000001628	SLA-DOB
ssc-miR-SSC1_7989	ENSSSCT00000001850	KLC4
ssc-miR-SSC1_7989	ENSSSCT00000002091	RCN2
ssc-miR-SSC1_7989	ENSSSCT00000002151	ARIH1
ssc-miR-SSC1_7989	ENSSSCT00000003119	ARL2BP
ssc-miR-SSC1_7989	ENSSSCT00000003185	DMKN
ssc-miR-SSC1_7989	ENSSSCT00000003282	FAM98C
ssc-miR-SSC1_7989	ENSSSCT00000004193	CTH
ssc-miR-SSC1_7989	ENSSSCT00000004214	AK3L1
ssc-miR-SSC1_7989	ENSSSCT00000004260	APOER2
ssc-miR-SSC1_7989	ENSSSCT00000004266	ECHDC2
ssc-miR-SSC1_7989	ENSSSCT00000004344	PLK3
ssc-miR-SSC1_7989	ENSSSCT00000004552	RAB32
ssc-miR-SSC1_7989	ENSSSCT00000005381	CYB5A
ssc-miR-SSC1_7989	ENSSSCT00000005428	NEDD4L
ssc-miR-SSC1_7989	ENSSSCT00000005537	SAV1
ssc-miR-SSC1_7989	ENSSSCT00000005553	ERO1L
ssc-miR-SSC1_7989	ENSSSCT00000005556	GNPNAT1
ssc-miR-SSC1_7989	ENSSSCT00000005559	DDHD1
ssc-miR-SSC1_7989	ENSSSCT00000005619	SNAPC1
ssc-miR-SSC1_7989	ENSSSCT00000005633	SYNE2
ssc-miR-SSC1_7989	ENSSSCT00000005738	MLANA
ssc-miR-SSC1_7989	ENSSSCT00000005768	KANK1
ssc-miR-SSC1_7989	ENSSSCT00000005906	NCBP1
ssc-miR-SSC1_7989	ENSSSCT00000005907	TSTD2
ssc-miR-SSC1_7989	ENSSSCT00000006255	PTGES
ssc-miR-SSC1_7989	ENSSSCT00000006577	SNTB1
ssc-miR-SSC1_7989	ENSSSCT00000006641	FZD6
ssc-miR-SSC1_7989	ENSSSCT00000006651	YWHAZ
ssc-miR-SSC1_7989	ENSSSCT00000006717	CALB1
ssc-miR-SSC1_7989	ENSSSCT00000006734	CA3
ssc-miR-SSC1_7989	ENSSSCT00000007084	PRCC
ssc-miR-SSC1_7989	ENSSSCT00000007143	GBA
ssc-miR-SSC1_7989	ENSSSCT00000007512	DPH5
ssc-miR-SSC1_7989	ENSSSCT00000008073	SERINC3
ssc-miR-SSC1_7989	ENSSSCT00000008164	ARFGEF2
ssc-miR-SSC1_7989	ENSSSCT00000008466	GTF2I
ssc-miR-SSC1_7989	ENSSSCT00000008553	ATP2A1
ssc-miR-SSC1_7989	ENSSSCT00000008887	NPHP1
ssc-miR-SSC1_7989	ENSSSCT00000009303	VIT
ssc-miR-SSC1_7989	ENSSSCT00000009313	LTBP1
ssc-miR-SSC1_7989	ENSSSCT00000009559	CC2D2A
ssc-miR-SSC1_7989	ENSSSCT00000009684	SRD5A3
ssc-miR-SSC1_7989	ENSSSCT00000009835	SCARB2
ssc-miR-SSC1_7989	ENSSSCT00000009971	MAD2L1
ssc-miR-SSC1_7989	ENSSSCT00000010050	DNAJB14
ssc-miR-SSC1_7989	ENSSSCT00000010110	CDS1
ssc-miR-SSC1_7989	ENSSSCT00000010330	CCDC122
ssc-miR-SSC1_7989	ENSSSCT00000010369	MZT1
ssc-miR-SSC1_7989	ENSSSCT00000010516	SPTLC1
ssc-miR-SSC1_7989	ENSSSCT00000010840	MAPKAPK5
ssc-miR-SSC1_7989	ENSSSCT00000010992	YWHAH
ssc-miR-SSC1_7989	ENSSSCT00000011079	HIRA
ssc-miR-SSC1_7989	ENSSSCT00000011154	ABCB10
ssc-miR-SSC1_7989	ENSSSCT00000011247	PCBD1
ssc-miR-SSC1_7989	ENSSSCT00000011447	ANKRD1
ssc-miR-SSC1_7989	ENSSSCT00000011458	IDE
ssc-miR-SSC1_7989	ENSSSCT00000011756	DHX32
ssc-miR-SSC1_7989	ENSSSCT00000012127	SPAG6
ssc-miR-SSC1_7989	ENSSSCT00000012151	CUL2
ssc-miR-SSC1_7989	ENSSSCT00000012371	EXOSC7
ssc-miR-SSC1_7989	ENSSSCT00000012441	PRKAR2A
ssc-miR-SSC1_7989	ENSSSCT00000012457	KLHDC8B
ssc-miR-SSC1_7989	ENSSSCT00000012622	SUMF1
ssc-miR-SSC1_7989	ENSSSCT00000012670	TAMM41
ssc-miR-SSC1_7989	ENSSSCT00000012725	DNAJC13
ssc-miR-SSC1_7989	ENSSSCT00000012871	TBL1XR1
ssc-miR-SSC1_7989	ENSSSCT00000012907	RFC4
ssc-miR-SSC1_7989	ENSSSCT00000013063	TRAT1
ssc-miR-SSC1_7989	ENSSSCT00000013315	SAT1
ssc-miR-SSC1_7989	ENSSSCT00000013586	UPRT
ssc-miR-SSC1_7989	ENSSSCT00000013762	CAPN6
ssc-miR-SSC1_7989	ENSSSCT00000014446	PTPMT1
ssc-miR-SSC1_7989	ENSSSCT00000015126	RAB8A
ssc-miR-SSC1_7989	ENSSSCT00000015208	CERS1
ssc-miR-SSC1_7989	ENSSSCT00000015371	BTF3
ssc-miR-SSC1_7989	ENSSSCT00000015472	ANKRD32
ssc-miR-SSC1_7989	ENSSSCT00000015976	TRIM3
ssc-miR-SSC1_7989	ENSSSCT00000016432	ZNF259
ssc-miR-SSC1_7989	ENSSSCT00000016610	TMEM45B
ssc-miR-SSC1_7989	ENSSSCT00000016639	FMOD
ssc-miR-SSC1_7989	ENSSSCT00000016782	GNAI1
ssc-miR-SSC1_7989	ENSSSCT00000016891	CACYBP
ssc-miR-SSC1_7989	ENSSSCT00000016976	SMYD2
ssc-miR-SSC1_7989	ENSSSCT00000017308	FAP
ssc-miR-SSC1_7989	ENSSSCT00000017333	XIRP2
ssc-miR-SSC1_7989	ENSSSCT00000017929	GSTK1
ssc-miR-SSC1_7989	ENSSSCT00000018135	AOAH
ssc-miR-SSC1_7989	ENSSSCT00000018333	RANBP3L
ssc-miR-SSC1_7989	ENSSSCT00000018527	RARS
ssc-miR-SSC1_7989	ENSSSCT00000018937	MLX
ssc-miR-SSC1_7989	ENSSSCT00000019235	RNFT1
ssc-miR-SSC1_7989	ENSSSCT00000019270	CCL16
ssc-miR-SSCX_18135	ENSSSCT00000000051	CYP2D6
ssc-miR-SSCX_18135	ENSSSCT00000000659	GUCY2C
ssc-miR-SSCX_18135	ENSSSCT00000000838	USP18
ssc-miR-SSCX_18135	ENSSSCT00000000916	KANSL2
ssc-miR-SSCX_18135	ENSSSCT00000001009	C12ORF50
ssc-miR-SSCX_18135	ENSSSCT00000001090	CDYL
ssc-miR-SSCX_18135	ENSSSCT00000001117	RIOK1
ssc-miR-SSCX_18135	ENSSSCT00000001593	NOTCH4
ssc-miR-SSCX_18135	ENSSSCT00000001644	SLC39A7
ssc-miR-SSCX_18135	ENSSSCT00000001649	BMP5
ssc-miR-SSCX_18135	ENSSSCT00000001836	CNPY3
ssc-miR-SSCX_18135	ENSSSCT00000001882	YIPF3
ssc-miR-SSCX_18135	ENSSSCT00000001930	GPR110
ssc-miR-SSCX_18135	ENSSSCT00000002265	SLC22A17
ssc-miR-SSCX_18135	ENSSSCT00000002558	RDH12
ssc-miR-SSCX_18135	ENSSSCT00000002728	ITPK1
ssc-miR-SSCX_18135	ENSSSCT00000002842	NUDT14
ssc-miR-SSCX_18135	ENSSSCT00000002842	UGPP
ssc-miR-SSCX_18135	ENSSSCT00000003036	AP1G1
ssc-miR-SSCX_18135	ENSSSCT00000003097	GOT2
ssc-miR-SSCX_18135	ENSSSCT00000003200	U2AF1
ssc-miR-SSCX_18135	ENSSSCT00000003200	U2AF1L4
ssc-miR-SSCX_18135	ENSSSCT00000003379	RPS19
ssc-miR-SSCX_18135	ENSSSCT00000003598	HAS1
ssc-miR-SSCX_18135	ENSSSCT00000003882	PLA2G2A
ssc-miR-SSCX_18135	ENSSSCT00000004333	TOE1
ssc-miR-SSCX_18135	ENSSSCT00000004475	MRPL18
ssc-miR-SSCX_18135	ENSSSCT00000004480	FNDC1
ssc-miR-SSCX_18135	ENSSSCT00000004619	VNN3
ssc-miR-SSCX_18135	ENSSSCT00000005079	GCOM1
ssc-miR-SSCX_18135	ENSSSCT00000005147	MYEF2
ssc-miR-SSCX_18135	ENSSSCT00000005160	SHF
ssc-miR-SSCX_18135	ENSSSCT00000005170	B2M
ssc-miR-SSCX_18135	ENSSSCT00000005410	MC4R
ssc-miR-SSCX_18135	ENSSSCT00000005700	DENND4C
ssc-miR-SSCX_18135	ENSSSCT00000005817	VPS13A
ssc-miR-SSCX_18135	ENSSSCT00000005925	NOR-1
ssc-miR-SSCX_18135	ENSSSCT00000005933	MSANTD3
ssc-miR-SSCX_18135	ENSSSCT00000006657	SPAG1
ssc-miR-SSCX_18135	ENSSSCT00000006757	PKIA
ssc-miR-SSCX_18135	ENSSSCT00000006792	SULF1
ssc-miR-SSCX_18135	ENSSSCT00000006813	DNAJC5B
ssc-miR-SSCX_18135	ENSSSCT00000006860	TCEA1
ssc-miR-SSCX_18135	ENSSSCT00000006991	SLAMF1
ssc-miR-SSCX_18135	ENSSSCT00000007195	CRTC2
ssc-miR-SSCX_18135	ENSSSCT00000007268	SCNM1
ssc-miR-SSCX_18135	ENSSSCT00000007276	BNIPL
ssc-miR-SSCX_18135	ENSSSCT00000007328	PIAS3
ssc-miR-SSCX_18135	ENSSSCT00000007553	MTF2
ssc-miR-SSCX_18135	ENSSSCT00000007652	SLC7A2
ssc-miR-SSCX_18135	ENSSSCT00000007890	NRSN2
ssc-miR-SSCX_18135	ENSSSCT00000007944	BPIFA1
ssc-miR-SSCX_18135	ENSSSCT00000007953	E2F1
ssc-miR-SSCX_18135	ENSSSCT00000007963	AHCY
ssc-miR-SSCX_18135	ENSSSCT00000008203	CSTF1
ssc-miR-SSCX_18135	ENSSSCT00000008209	TFAP2C
ssc-miR-SSCX_18135	ENSSSCT00000008229	RAB22A
ssc-miR-SSCX_18135	ENSSSCT00000008249	CTSZ
ssc-miR-SSCX_18135	ENSSSCT00000008273	PDGFA
ssc-miR-SSCX_18135	ENSSSCT00000008716	DNASE1
ssc-miR-SSCX_18135	ENSSSCT00000008789	IFT140
ssc-miR-SSCX_18135	ENSSSCT00000008854	BARX1
ssc-miR-SSCX_18135	ENSSSCT00000008863	IL1A
ssc-miR-SSCX_18135	ENSSSCT00000008948	NPAS2
ssc-miR-SSCX_18135	ENSSSCT00000008960	TXNDC9
ssc-miR-SSCX_18135	ENSSSCT00000009095	PRADC1
ssc-miR-SSCX_18135	ENSSSCT00000009212	PSME4
ssc-miR-SSCX_18135	ENSSSCT00000009377	HADHA
ssc-miR-SSCX_18135	ENSSSCT00000009418	NT5C1B
ssc-miR-SSCX_18135	ENSSSCT00000009474	ACP1
ssc-miR-SSCX_18135	ENSSSCT00000009492	LETM1
ssc-miR-SSCX_18135	ENSSSCT00000009627	TMEM33
ssc-miR-SSCX_18135	ENSSSCT00000010537	FAM160B2
ssc-miR-SSCX_18135	ENSSSCT00000010750	RHOF
ssc-miR-SSCX_18135	ENSSSCT00000010848	GCN1L1
ssc-miR-SSCX_18135	ENSSSCT00000010919	TPST2
ssc-miR-SSCX_18135	ENSSSCT00000010921	CRYBA4
ssc-miR-SSCX_18135	ENSSSCT00000011044	PPIL2
ssc-miR-SSCX_18135	ENSSSCT00000011081	C22ORF39
ssc-miR-SSCX_18135	ENSSSCT00000011229	TYSND1
ssc-miR-SSCX_18135	ENSSSCT00000011287	PLAU
ssc-miR-SSCX_18135	ENSSSCT00000011332	FAM190B
ssc-miR-SSCX_18135	ENSSSCT00000011557	DPCD
ssc-miR-SSCX_18135	ENSSSCT00000011603	COL17A1
ssc-miR-SSCX_18135	ENSSSCT00000011811	NDUFAB1
ssc-miR-SSCX_18135	ENSSSCT00000012085	NSUN6
ssc-miR-SSCX_18135	ENSSSCT00000012089	FAM188A
ssc-miR-SSCX_18135	ENSSSCT00000012153	CREB
ssc-miR-SSCX_18135	ENSSSCT00000012283	NEK10
ssc-miR-SSCX_18135	ENSSSCT00000012301	CMTM7
ssc-miR-SSCX_18135	ENSSSCT00000012405	CCDC12
ssc-miR-SSCX_18135	ENSSSCT00000012501	MANF
ssc-miR-SSCX_18135	ENSSSCT00000012854	MECOM
ssc-miR-SSCX_18135	ENSSSCT00000012945	DLG1
ssc-miR-SSCX_18135	ENSSSCT00000012991	CD86
ssc-miR-SSCX_18135	ENSSSCT00000013047	C3ORF17
ssc-miR-SSCX_18135	ENSSSCT00000013561	OGT
ssc-miR-SSCX_18135	ENSSSCT00000013792	NKAP
ssc-miR-SSCX_18135	ENSSSCT00000014105	CDK2AP2
ssc-miR-SSCX_18135	ENSSSCT00000014541	EIF3M
ssc-miR-SSCX_18135	ENSSSCT00000014648	ADM
ssc-miR-SSCX_18135	ENSSSCT00000015217	GMIP
ssc-miR-SSCX_18135	ENSSSCT00000015331	B4GALT7
ssc-miR-SSCX_18135	ENSSSCT00000015381	HMGCR
ssc-miR-SSCX_18135	ENSSSCT00000015677	TMEM173
ssc-miR-SSCX_18135	ENSSSCT00000016155	LAMTOR1
ssc-miR-SSCX_18135	ENSSSCT00000016214	MOGAT2
ssc-miR-SSCX_18135	ENSSSCT00000016290	NAALAD2
ssc-miR-SSCX_18135	ENSSSCT00000016473	VPS11
ssc-miR-SSCX_18135	ENSSSCT00000016480	NLRX1
ssc-miR-SSCX_18135	ENSSSCT00000016698	BET1
ssc-miR-SSCX_18135	ENSSSCT00000017110	ACTR3
ssc-miR-SSCX_18135	ENSSSCT00000017110	ARP3
ssc-miR-SSCX_18135	ENSSSCT00000017290	PKP4
ssc-miR-SSCX_18135	ENSSSCT00000017306	DPP4
ssc-miR-SSCX_18135	ENSSSCT00000017368	METAP1D
ssc-miR-SSCX_18135	ENSSSCT00000017524	CLK1
ssc-miR-SSCX_18135	ENSSSCT00000017857	C2ORF54
ssc-miR-SSCX_18135	ENSSSCT00000018265	NLN
ssc-miR-SSCX_18135	ENSSSCT00000018413	DHX29
ssc-miR-SSCX_18135	ENSSSCT00000018512	RANBP17
ssc-miR-SSCX_18135	ENSSSCT00000018624	MED10
ssc-miR-SSCX_18135	ENSSSCT00000018688	TIMP-2
ssc-miR-SSCX_18135	ENSSSCT00000018815	CD79B
ssc-miR-SSCX_18135	ENSSSCT00000018924	PSME3
ssc-miR-SSCX_18135	ENSSSCT00000018956	KAT2A
ssc-miR-SSCX_18135	ENSSSCT00000019012	KRT25
ssc-miR-SSCX_18135	ENSSSCT00000019052	STARD3
ssc-miR-SSCX_18135	ENSSSCT00000019242	APPBP2
ssc-miR-SSCX_18135	ENSSSCT00000019351	PHF12
