# Supplementary material for: MicroRNA Transcriptome in Swine Small Intestine during Weaning Stress
Source: PLoS One. 2013 Nov 18;8(11):e79343. doi: 10.1371/journal.pone.0079343 (PMC3832476; doi:10.1371/journal.pone.0079343)
Supplement: Table S14 — Gene Ontology (GO) functional enrichment for potential miRNA targets. (XLS) [file pone.0079343.s017.xls]

## Sheet: Sheet1
GO_ID	Ontology	Term	Level	Counts	％	q Values
GO:0043227	cellular_component	membrane-bounded organelle	2	1388	36.8561	2.62e-08
GO:0044763	biological_process	single-organism cellular process	2	1348	35.7939	2.04e-08
GO:0043167	molecular_function	ion binding	2	1245	33.0589	1.62e-08
GO:0071704	biological_process	organic substance metabolic process	2	1196	31.7578	2.68e-18
GO:0044238	biological_process	primary metabolic process	2	1144	30.3771	5.71e-17
GO:0044237	biological_process	cellular metabolic process	2	1061	28.1731	1.91e-21
GO:0005515	molecular_function	protein binding	2	809	21.4817	2.62e-08
GO:0044422	cellular_component	organelle part	2	741	19.676	0.0082516
GO:0036094	molecular_function	small molecule binding	2	697	18.5077	3.88e-17
GO:0043234	cellular_component	protein complex	2	569	15.1089	0.000174949
GO:0006807	biological_process	nitrogen compound metabolic process	2	520	13.8078	2.73e-07
GO:0016740	molecular_function	transferase activity	2	485	12.8784	1.89e-05
GO:0051234	biological_process	establishment of localization	2	432	11.4711	3.01e-08
GO:0044710	biological_process	single-organism metabolic process	2	418	11.0993	3.61e-13
GO:0009058	biological_process	biosynthetic process	2	410	10.8869	0.0043103
GO:0006950	biological_process	response to stress	2	357	9.47955	2.85e-09
GO:0065008	biological_process	regulation of biological quality	2	356	9.453	1.87e-07
GO:0042221	biological_process	response to chemical stimulus	2	290	7.70048	0.000433545
GO:0033036	biological_process	macromolecule localization	2	237	6.29315	5.38e-05
GO:0016491	molecular_function	oxidoreductase activity	2	226	6.00106	0.00118732
GO:0009056	biological_process	catabolic process	2	223	5.9214	0.000561932
GO:0044421	cellular_component	extracellular region part	2	210	5.57621	2.36e-06
GO:0008289	molecular_function	lipid binding	2	159	4.22199	0.00973522
GO:0006955	biological_process	immune response	2	152	4.03611	2.72e-10
GO:0031982	cellular_component	vesicle	2	126	3.34572	0.000177442
GO:0048037	molecular_function	cofactor binding	2	91	2.41636	3.39e-06
GO:0019882	biological_process	antigen processing and presentation	2	28	0.743494	0.00862992
