# Supplementary material for: MicroRNA Transcriptome in Swine Small Intestine during Weaning Stress
Source: PLoS One. 2013 Nov 18;8(11):e79343. doi: 10.1371/journal.pone.0079343 (PMC3832476; doi:10.1371/journal.pone.0079343)
Supplement: Table S15 — Kyoto Encyclopedia of Genes and Genomes (KEGG) pathway annotations for potential miRNA targets. (XLS) [file pone.0079343.s018.xls]

## Sheet: Sheet1
KEGG Pathway	Count	%	q_Value
ssc04060:Cytokine-cytokine receptor interaction	35	3.37512	0.0138877
ssc04514:Cell adhesion molecules (CAMs)	27	2.60366	0.000308
ssc04062:Chemokine signaling pathway	27	2.60366	0.0169748
ssc04640:Hematopoietic cell lineage	23	2.21794	0.000232
ssc05416:Viral myocarditis	21	2.02507	0.000263
ssc03320:PPAR signaling pathway	21	2.02507	0.0010503
ssc04612:Antigen processing and presentation	21	2.02507	0.0055256
ssc04660:T cell receptor signaling pathway	21	2.02507	0.0337006
ssc05330:Allograft rejection	18	1.73578	0.000184
ssc05410:Hypertrophic cardiomyopathy (HCM)	18	1.73578	0.00136906
ssc05414:Dilated cardiomyopathy	17	1.63934	0.00399835
ssc05332:Graft-versus-host disease	16	1.54291	0.000445
ssc04672:Intestinal immune network for IgA production	16	1.54291	0.00319818
ssc05320:Autoimmune thyroid disease	15	1.44648	0.0390172
ssc04920:Adipocytokine signaling pathway	15	1.44648	0.0475084
ssc05340:Primary immunodeficiency	11	1.06075	0.00957751
ssc00564:Glycerophospholipid metabolism	11	1.06075	0.0192458
ssc05412:Arrhythmogenic right ventricular cardiomyopathy (ARVC)	11	1.06075	0.0346198
ssc00020:Citrate cycle (TCA cycle)	9	0.867888	0.0158867
ssc00071:Fatty acid metabolism	9	0.867888	0.0330577
ssc00100:Steroid biosynthesis	5	0.48216	0.0213449
